# Supplementary material for: System-Level Analysis of Transcriptional and Translational Regulatory Elements in Streptomyces griseus
Source: Front Bioeng Biotechnol. 2022 Feb 25;10:844200. doi: 10.3389/fbioe.2022.844200 (PMC8914203; doi:10.3389/fbioe.2022.844200)
Supplement: Supplementary file 1 [file Table2.XLSX]

## Sheet: Sheet1
Table S2. smBGC list in S. griseus. Cluster name was determined by integration of (1) number of genomic position, (2) cluster product or cluster type. Cluster type and product were predicted from antiSMASH or previous reports.
No.	Start gene	End gene	Cluster name	Cluster type	Cluster product
1	SGR_RS00230	SGR_RS00340	1.Isorenieratene	terpene	Isorenieratene
2	SGR_RS00660	SGR_RS00755	2.Lantipeptide	lantipeptide	.
3	SGR_RS35990	SGR_RS01365	3.PKS-NRPS hybrid	t1pks-nrps	Daptomycin
4	SGR_RS02015	SGR_RS02140	4.Peptidic siderophore	nrps	Peptidic siderophore
5	SGR_RS02145	SGR_RS02315	5.Alkylresorcinol	t3pks	Alkylresorcinol
6	SGR_RS02470	SGR_RS02515	6.Melanin	melanin	Melanin
7	SGR_RS02635	SGR_RS02815	7.NRPS	nrps	.
8	SGR_RS02825	SGR_RS02905	8.9-Membered enediyne	pks	9-Membered enediyne
9	SGR_RS02915	SGR_RS03215	9.NRPS	nrps	.
10	SGR_RS03685	SGR_RS03735	10.Bacteriocin	bacteriocin	Tetronasin
11	SGR_RS03850	SGR_RS04020	11.SGR_PTMs	t1pks-nrps	SGR_PTMs
12	SGR_RS04280	SGR_RS04440	12.NRPS	nrps	Nucleocidin
13	SGR_RS04610	SGR_RS04725	13.Hopanoid	terpene	Hopanoid
14	SGR_RS06135	SGR_RS06245	14.2-methylisoborneol	terpene	2-methylisoborneol
15	SGR_RS07140	SGR_RS07190	15.Bacteriocin	bacteriocin	.
16	SGR_RS07365	SGR_RS07450	16.Linaridin	linaridin	Legonaridin
17	SGR_RS08385	SGR_RS08435	17.Siderophore	siderophore	.
18	SGR_RS10170	SGR_RS10260	18.Terpene	terpene	.
19	SGR_RS11755	SGR_RS11845	19.AmfS	lantipeptide	AmfS
20	SGR_RS12025	SGR_RS12070	20.Melanin	melanin	Melanin
21	SGR_RS12135	SGR_RS12340	21.PKS-NRPS hybrid	t1pks-nrps	Enduracidin
22	SGR_RS12650	SGR_RS12880	22.NRPS	nrps	Arixanthomycin
23	SGR_RS15960	SGR_RS16340	23.PKS-NRPS hybrid	PKS-NRPS hybrid	Skyllamycin
24	SGR_RS19005	SGR_RS19085	24.Lantipeptide	lantipeptide	.
25	SGR_RS21050	SGR_RS21110	25.Grixazone	melanin	Grixazone
26	SGR_RS21875	SGR_RS21980	26.Thiopeptide	thiopeptide	.
27	SGR_RS23610	SGR_RS23660	27.Desferrioxamine_B	siderophore	Desferrioxamine_B
28	SGR_RS23910	SGR_RS23995	28.Lantipeptide	lantipeptide	.
29	SGR_RS26340	SGR_RS26505	29.Others	otherks	Salinilactam
30	SGR_RS28065	SGR_RS28120	30.Ectoine, 5-hydroxyectoine	ectoine	Ectoine, 5-hydroxyectoine
31	SGR_RS29510	SGR_RS29675	31.Streptomycin	amglyccycl	Streptomycin
32	SGR_RS30210	SGR_RS30295	32.(+)-epicubenol	terpene	(+)-epicubenol
33	SGR_RS30300	SGR_RS30470	33.PKS	t1pks	.
34	SGR_RS30785	SGR_RS30990	34.PKS	t1pks	Tautomycin
35	SGR_RS31775	SGR_RS31935	35.Grisemycin	t1pks	Grisemycin
36	SGR_RS33005	SGR_RS33175	36.HPQ melanin	t3pks	HPQ melanin
37	SGR_RS33450	SGR_RS33545	37.Peptidic siderophore	nrps	Peptidic siderophore
38	SGR_RS33550	SGR_RS33670	38.Peptidic siderophore	nrps	Peptidic siderophore
39	SGR_RS33675	SGR_RS33985	39.Griseobactin	PKS-NRPS hybrid	Griseobactin
40	SGR_RS34040	SGR_RS34115	40.Carotenoid	terpene	Carotenoid
41	SGR_RS34120	SGR_RS34205	41.Germacradienol/geosmin	terpene	Germacradienol/geosmin
42	SGR_RS34375	SGR_RS34425	42.A-factor	butyrolactone	A-factor
43	SGR_RS35255	SGR_RS35365	43.Isorenieratene	terpene	Isorenieratene
