# Supplementary material for: System-Level Analysis of Transcriptional and Translational Regulatory Elements in Streptomyces griseus
Source: Front Bioeng Biotechnol. 2022 Feb 25;10:844200. doi: 10.3389/fbioe.2022.844200 (PMC8914203; doi:10.3389/fbioe.2022.844200)
Supplement: Supplementary file 2 [file Table3.XLSX]

## Sheet: Sheet1
Table S3. The information of all transcription start sites (TSSs), transcript 3' end sites (TEPs), transcription units (TUs), and transcription unit clusters (TUCs). Abundance of TSS and TEP is the normalized 5'-end or 3'-end count of the mapped reads. ‘No.’ means the number of content.
TSS ID	TSS position	Gene	Strand	Abundance	Category		TEP ID	TEP position	Gene	Strand	Abundance	Category	Subcategory		TU ID	Start	End	Strand	Category	TSS (Position Category)	TEP (Position Category)	Gene No.	Gene list		TUC ID	Start	End	Strand	Gene list	TU No.
TSS_0001	164266	SGR_RS00720	+	6.03	P		TEP_0001	146493	.	-	-10.39	N	Unstructured non-motif		TU_0001	164266	165337	+	Mono	164266 P	165337 P	1	SGR_RS00720		TUC_001	164266	165337	+	SGR_RS00720	1
TSS_0002	172720	SGR_RS00755	-	-1.005	P		TEP_0002	146505	.	-	-3.955	N	Unstructured non-motif		TU_0002	170762	172720	-	Mono	172720 P	170762 S	1	SGR_RS00755		TUC_002	201822	202517	+	.	1
TSS_0003	181140	SGR_RS00800	+	0.555	P		TEP_0003	146558	.	-	-5.485	N	Unstructured non-motif		TU_0003	170872	172720	-	Mono	172720 P	170872 P	1	SGR_RS00755		TUC_003	277636	278627	+	SGR_RS01190	1
TSS_0004	188552	-	-	-27.775	N		TEP_0004	162567	SGR_RS00710	-	-64.955	S	Structured non-motif		TU_0004	188332	188552	-	N	188552 N	188332 N	0	.		TUC_004	347600	348487	+	SGR_RS01480	1
TSS_0005	197859	SGR_RS35960	-	-37.46	P		TEP_0005	162595	SGR_RS00710	-	-104.485	P	Unstructured non-motif		TU_0005	188355	188552	-	N	188552 N	188355 N	0	.		TUC_005	363331	363903	+	SGR_RS01575	1
TSS_0006	201822	SGR_RS00885	+	2481.36	I		TEP_0006	163873	SGR_RS00715	+	5.09	P	Unstructured non-motif		TU_0006	201822	202517	+	Mono	201822 I	202517 P	1	SGR_RS00885		TUC_006	367799	369569	+	SGR_RS01595,SGR_RS01600,SGR_RS01605	10
TSS_0007	239147	SGR_RS01040	+	1.11	P		TEP_0007	165337	SGR_RS00720	+	16.07	P	Unstructured non-motif		TU_0007	277636	278627	+	Mono	277636 P	278627 P	1	SGR_RS01190		TUC_007	380086	381813	+	SGR_RS01650	1
TSS_0008	240462	SGR_RS01045	+	27.945	P		TEP_0008	170762	SGR_RS00755	-	-2.94	S	Unstructured non-motif		TU_0008	342182	342592	-	A	342592 N	342182 A	0	.		TUC_008	415738	416730	+	SGR_RS01790	1
TSS_0009	255235	SGR_RS01085	-	-58.29	P		TEP_0009	170872	SGR_RS00755	-	-5.09	P	Structured non-motif		TU_0009	342182	342590	-	A	342590 N	342182 A	0	.		TUC_009	429928	432672	+	SGR_RS01855,SGR_RS01860	1
TSS_0010	258854	SGR_RS01105	-	-7.12	P		TEP_0010	175266	SGR_RS00770	-	-5.665	P	Structured non-motif		TU_0010	342272	342592	-	A	342592 N	342272 A	0	.		TUC_010	469610	470494	+	SGR_RS02040	1
TSS_0011	277502	SGR_RS01185	-	-74.485	P		TEP_0011	177690	SGR_RS00785	+	3.81	P	Unstructured non-motif		TU_0011	342272	342590	-	A	342590 N	342272 A	0	.		TUC_011	482455	483556	+	SGR_RS02100	1
TSS_0012	277636	SGR_RS01190	+	23.07	P		TEP_0012	178804	SGR_RS00790	+	2.68	P	Structured non-motif		TU_0012	347600	348487	+	Mono	347600 P	348487 P	1	SGR_RS01480		TUC_012	560419	561930	+	SGR_RS02260	1
TSS_0013	293347	SGR_RS01275	+	88.13	P		TEP_0013	188332	.	-	-7.325	N	Unstructured non-motif		TU_0013	359304	360043	-	Mono	360043 P	359304 P	1	SGR_RS01550		TUC_013	589205	590504	+	SGR_RS02405	1
TSS_0014	328499	SGR_RS01375	+	0.555	P		TEP_0014	188355	.	-	-159.625	N	Unstructured non-motif		TU_0014	363331	363903	+	Mono	363331 P	363903 P	1	SGR_RS01575		TUC_014	597519	597767	+	.	1
TSS_0015	330572	SGR_RS01385	-	-5.235	P		TEP_0015	188387	.	+	42.805	N	Unstructured non-motif		TU_0015	367799	368206	+	Mono	367799 P	368206 P	1	SGR_RS01595		TUC_015	611316	611925	+	.	1
TSS_0016	333348	SGR_RS01400	+	4.79	P		TEP_0016	188475	.	+	55.08	N	Motif		TU_0016	367799	368407	+	Mono	367799 P	368407 S	1	SGR_RS01595		TUC_016	659652	659959	+	.	1
TSS_0017	339650	SGR_RS01435	-	-5.345	P		TEP_0017	202517	SGR_RS00885	+	25.185	P	Structured non-motif		TU_0017	367799	368575	+	Poly	367799 P	368575 I	2	SGR_RS01595,SGR_RS01600		TUC_017	755567	757452	+	SGR_RS03090	2
TSS_0018	342590	-	-	-9.92	N		TEP_0018	278627	SGR_RS01190	+	2.26	P	Unstructured non-motif		TU_0018	367799	368951	+	Poly	367799 P	368951 P	2	SGR_RS01595,SGR_RS01600		TUC_018	807117	808841	+	SGR_RS03260	1
TSS_0019	342592	-	-	-134.915	N		TEP_0019	280890	SGR_RS01205	+	1.42	P	Structured non-motif		TU_0019	367799	368989	+	Poly	367799 P	368989 S	2	SGR_RS01595,SGR_RS01600		TUC_019	818764	819315	+	SGR_RS03295	2
TSS_0020	343171	SGR_RS01460	+	14.925	P		TEP_0020	285107	SGR_RS01235	-	-3	P	Structured non-motif		TU_0020	367799	369569	+	Poly	367799 P	369569 P	3	SGR_RS01595,SGR_RS01600,SGR_RS01605		TUC_020	830258	830712	+	SGR_RS03355	2
TSS_0021	347500	SGR_RS01475	-	-12.25	P		TEP_0021	337415	SGR_RS01425	-	-22.57	P	Unstructured non-motif		TU_0021	368314	368575	+	Poly	368314 I	368575 I	2	SGR_RS01600,SGR_RS01600		TUC_021	844596	845288	+	SGR_RS03415	1
TSS_0022	347600	SGR_RS01480	+	1.005	P		TEP_0022	342182	SGR_RS01450	-	-5.23	A	Unstructured non-motif		TU_0022	368314	368951	+	Mono	368314 I	368951 P	1	SGR_RS01600		TUC_022	846118	846867	+	SGR_RS03425	1
TSS_0023	350562	SGR_RS01500	+	25.315	P		TEP_0023	342272	SGR_RS01450	-	-4.37	A	Unstructured non-motif		TU_0023	368314	368989	+	Mono	368314 I	368989 S	1	SGR_RS01600		TUC_023	866203	870908	+	SGR_RS03520,SGR_RS03525,SGR_RS03530,SGR_RS03535	5
TSS_0024	355350	SGR_RS01535	+	7.355	P		TEP_0024	348487	SGR_RS01480	+	4.685	P	Unstructured non-motif		TU_0024	368314	369569	+	Poly	368314 I	369569 P	2	SGR_RS01605,SGR_RS01600		TUC_024	918043	918813	+	SGR_RS03770	1
TSS_0025	356970	SGR_RS01540	-	-1.005	P		TEP_0025	359304	SGR_RS01550	-	-120.565	P	Structured non-motif		TU_0025	380086	381813	+	Mono	380086 P	381813 P	1	SGR_RS01650		TUC_025	1038115	1040867	+	SGR_RS04270,SGR_RS04275,SGR_RS04280	2
TSS_0026	360043	SGR_RS01550	-	-255.36	P		TEP_0026	363903	SGR_RS01575	+	5.535	P	Unstructured non-motif		TU_0026	415738	416730	+	Mono	415738 P	416730 P	1	SGR_RS01790		TUC_026	1183509	1183766	+	.	1
TSS_0027	361497	SGR_RS01560	-	-67.04	P		TEP_0027	368206	SGR_RS01595	+	50.97	P	Unstructured non-motif		TU_0027	418023	421973	-	Poly	421973 P	418023 P	2	SGR_RS01800,SGR_RS01805		TUC_027	1212873	1213252	+	.	1
TSS_0028	363232	SGR_RS01570	-	-5.025	P		TEP_0028	368407	SGR_RS01595	+	5.085	S	Unstructured non-motif		TU_0028	418023	418564	-	Mono	418564 P	418023 P	1	SGR_RS01800		TUC_028	1245703	1246741	+	SGR_RS05125,SGR_RS05130	1
TSS_0029	363331	SGR_RS01575	+	13.92	P		TEP_0029	368575	SGR_RS01600	+	5.81	I	Unstructured non-motif		TU_0029	429928	432672	+	Poly	429928 P	432672 P	2	SGR_RS01855,SGR_RS01860		TUC_029	1299107	1300242	+	SGR_RS05360	1
TSS_0030	364553	SGR_RS01585	+	1.005	P		TEP_0030	368951	SGR_RS01600	+	6.78	P	Unstructured non-motif		TU_0030	450050	451804	-	Poly	451804 P	450050 P	2	SGR_RS01940,SGR_RS01945		TUC_030	1329113	1330033	+	SGR_RS05480	1
TSS_0031	367799	SGR_RS01595	+	203.16	P		TEP_0031	368989	SGR_RS01600	+	6.725	S	Unstructured non-motif		TU_0031	469610	470494	+	Mono	469610 P	470494 P	1	SGR_RS02040		TUC_031	1351302	1354269	+	SGR_RS05575,SGR_RS05580,SGR_RS05585	2
TSS_0032	368314	SGR_RS01600	+	56.815	I		TEP_0032	369569	SGR_RS01605	+	19.525	P	Structured non-motif		TU_0032	475759	477129	-	Poly	477129 P	475759 P	2	SGR_RS02070,SGR_RS02075		TUC_032	1382920	1390956	+	SGR_RS05700,SGR_RS05705,SGR_RS05710,SGR_RS05715,SGR_RS05720,SGR_RS05725,SGR_RS05730	8
TSS_0033	370500	SGR_RS01610	-	-3.015	P		TEP_0033	381770	SGR_RS01655	-	-5.84	P	Structured non-motif		TU_0033	482455	483556	+	Mono	482455 P	483556 P	1	SGR_RS02100		TUC_033	1431625	1432208	+	SGR_RS05915	4
TSS_0034	370638	SGR_RS01615	+	1.005	P		TEP_0034	381813	SGR_RS01650	+	8.37	P	Structured non-motif		TU_0034	540143	542337	-	Poly	542337 P	540143 P	3	SGR_RS02155,SGR_RS02160,SGR_RS02165		TUC_034	1433053	1433252	+	.	1
TSS_0035	371812	SGR_RS01620	-	-94.455	P		TEP_0035	405833	SGR_RS01740	+	4.395	P	Structured non-motif		TU_0035	560419	561930	+	Mono	560419 P	561930 P	1	SGR_RS02260		TUC_035	1519229	1521815	+	SGR_RS06335,SGR_RS06340	2
TSS_0036	373151	SGR_RS01630	+	2.01	P		TEP_0036	415662	.	-	-5.375	N	Unstructured non-motif		TU_0036	564417	565291	-	Mono	565291 P	564417 S	1	SGR_RS02270		TUC_036	1545679	1547619	+	SGR_RS06455,SGR_RS06460	1
TSS_0037	380086	SGR_RS01650	+	3.89	P		TEP_0037	416730	SGR_RS01790	+	44.71	P	Structured non-motif		TU_0037	564545	565291	-	Mono	565291 P	564545 P	1	SGR_RS02270		TUC_037	1567334	1569098	+	SGR_RS06550,SGR_RS06555	3
TSS_0038	396636	SGR_RS01720	+	16.055	P		TEP_0038	418023	SGR_RS01800	-	-25.605	P	Structured non-motif		TU_0038	569573	570280	-	Mono	570280 S	569573 P	1	SGR_RS02300		TUC_038	1605757	1606328	+	SGR_RS06700	1
TSS_0039	407368	SGR_RS01745	-	-3.335	P		TEP_0039	432672	SGR_RS01860	+	3.115	P	Unstructured non-motif		TU_0039	569573	569864	-	Mono	569864 P	569573 P	1	SGR_RS02300		TUC_039	1625216	1626169	+	SGR_RS06795	2
TSS_0040	415738	SGR_RS01790	+	1.005	P		TEP_0040	447088	SGR_RS01920	+	7.395	P	Unstructured non-motif		TU_0040	569573	569862	-	Mono	569862 S	569573 P	1	SGR_RS02300		TUC_040	1652963	1656912	+	SGR_RS06930,SGR_RS06935,SGR_RS06940,SGR_RS06945,SGR_RS06950	2
TSS_0041	418564	SGR_RS01800	-	-422.53	P		TEP_0041	450050	SGR_RS01940	-	-3.695	P	Structured non-motif		TU_0041	573503	579966	-	Poly	579966 P	573503 P	6	SGR_RS02330,SGR_RS02335,SGR_RS02340,SGR_RS02345,SGR_RS02350,SGR_RS02355		TUC_041	1704657	1705250	+	SGR_RS07140	1
TSS_0042	421973	SGR_RS01805	-	-5.56	P		TEP_0042	470494	SGR_RS02040	+	3.37	P	Unstructured non-motif		TU_0042	589205	590504	+	Mono	589205 P	590504 P	1	SGR_RS02405		TUC_042	1712296	1713943	+	SGR_RS07180	1
TSS_0043	422407	SGR_RS01810	+	1.11	P		TEP_0043	475759	SGR_RS02070	-	-32.36	P	Unstructured non-motif		TU_0043	597519	597767	+	Mono	597519 P	597767 I	1	SGR_RS02450		TUC_043	1720805	1723032	+	SGR_RS07215,SGR_RS07220	6
TSS_0044	422548	SGR_RS01810	-	-13.835	A		TEP_0044	475782	SGR_RS02065	+	6.26	P	Structured non-motif		TU_0044	607495	608944	-	Poly	608944 P	607495 P	2	SGR_RS02495,SGR_RS02500		TUC_044	1770047	1770609	+	SGR_RS07380	1
TSS_0045	423039	SGR_RS01815	+	6.905	P		TEP_0045	483556	SGR_RS02100	+	40.04	P	Structured non-motif		TU_0045	611316	611925	+	Mono	611316 I	611925 P	1	SGR_RS02510		TUC_045	1770767	1772373	+	SGR_RS07385	1
TSS_0046	426048	SGR_RS01825	-	-2.78	P		TEP_0046	537014	SGR_RS02140	-	-3.695	P	Structured non-motif		TU_0046	623622	623892	-	Pre	623892 P	623622 Pre	0	.		TUC_046	1773037	1774481	+	SGR_RS07390,SGR_RS07400,SGR_RS07405	1
TSS_0047	427121	SGR_RS36010	+	12.485	P		TEP_0047	540143	SGR_RS02155	-	-3.375	P	Unstructured non-motif		TU_0047	659652	659959	+	Mono	659652 P	659959 I	1	SGR_RS02720		TUC_047	1806842	1807502	+	SGR_RS07525	1
TSS_0048	428324	SGR_RS01840	-	-1.11	P		TEP_0048	542993	SGR_RS02175	-	-16.255	S	Structured non-motif		TU_0048	691495	692897	-	Poly	692897 P	691495 P	2	SGR_RS02820,SGR_RS02825		TUC_048	1825135	1825716	+	SGR_RS07590	1
TSS_0049	428798	SGR_RS01845	+	1.005	I		TEP_0049	543031	SGR_RS02170	+	14.175	P	Structured non-motif		TU_0049	691495	691964	-	Mono	691964 P	691495 P	1	SGR_RS02820		TUC_049	1877015	1885480	+	SGR_RS07830,SGR_RS07835	1
TSS_0050	429928	SGR_RS01855	+	1.005	P		TEP_0050	543290	SGR_RS02175	-	-1374.97	P	Structured non-motif		TU_0050	692857	697035	-	Poly	697035 P	692857 P	3	SGR_RS02830,SGR_RS02835,SGR_RS02840		TUC_050	1887502	1896515	+	SGR_RS07855,SGR_RS07860,SGR_RS07865	1
TSS_0051	441620	SGR_RS01895	+	4.68	P		TEP_0051	543338	SGR_RS02175	-	-49.285	S	Unstructured non-motif		TU_0051	755567	757452	+	Mono	755567 P	757452 P	1	SGR_RS03090		TUC_051	1942410	1942597	+	.	1
TSS_0052	444161	SGR_RS01905	+	3.225	P		TEP_0052	543418	SGR_RS02180	-	-214.045	P	Unstructured non-motif		TU_0052	756530	757452	+	Mono	756530 I	757452 P	1	SGR_RS03090		TUC_052	1983725	1984429	+	SGR_RS08230	2
TSS_0053	451804	SGR_RS01945	-	-1.005	P		TEP_0053	543451	SGR_RS02180	-	-43.375	S	Unstructured non-motif		TU_0053	779621	780893	-	Poly	780893 P	779621 P	2	SGR_RS03155,SGR_RS03160		TUC_053	2004283	2004819	+	SGR_RS08305	3
TSS_0054	451849	SGR_RS01950	+	1.11	P		TEP_0054	558955	SGR_RS02255	-	-8.13	P	Motif		TU_0054	781755	782130	-	Mono	782130 I	781755 P	1	SGR_RS03170		TUC_054	2015657	2015875	+	.	1
TSS_0055	457860	SGR_RS01980	+	61.735	P		TEP_0055	559851	SGR_RS02255	-	-10.15	I	Unstructured non-motif		TU_0055	802195	804330	-	Mono	804330 S	802195 P	1	SGR_RS03245		TUC_055	2022654	2023318	+	SGR_RS08380	1
TSS_0056	465732	SGR_RS02020	-	-2.01	P		TEP_0056	561930	SGR_RS02260	+	24.045	P	Unstructured non-motif		TU_0056	802195	804272	-	Mono	804272 P	802195 P	1	SGR_RS03245		TUC_056	2046477	2046995	+	SGR_RS08460	2
TSS_0057	469610	SGR_RS02040	+	3.335	P		TEP_0057	564417	SGR_RS02270	-	-5.2	S	Unstructured non-motif		TU_0057	802195	802921	-	Mono	802921 I	802195 P	1	SGR_RS03245		TUC_057	2060078	2061182	+	SGR_RS08530	1
TSS_0058	477129	SGR_RS02075	-	-2.01	P		TEP_0058	564545	SGR_RS02270	-	-25.755	P	Unstructured non-motif		TU_0058	807117	808841	+	Mono	807117 P	808841 P	1	SGR_RS03260		TUC_058	2108260	2109248	+	SGR_RS08715,SGR_RS08720	2
TSS_0059	482437	SGR_RS02095	-	-3.57	P		TEP_0059	569573	SGR_RS02300	-	-58.66	P	Structured non-motif		TU_0059	818764	819268	+	Mono	818764 P	819268 S	1	SGR_RS03295		TUC_059	2130726	2136661	+	SGR_RS08805,SGR_RS08810,SGR_RS08815	3
TSS_0060	482455	SGR_RS02100	+	2.01	P		TEP_0060	573503	SGR_RS02330	-	-2.94	P	Unstructured non-motif		TU_0060	818764	819315	+	Mono	818764 P	819315 P	1	SGR_RS03295		TUC_060	2175571	2177312	+	SGR_RS08970	3
TSS_0061	534536	SGR_RS02125	-	-82.65	P		TEP_0061	590504	SGR_RS02405	+	4.08	P	Structured non-motif		TU_0061	830258	830636	+	Mono	830258 P	830636 S	1	SGR_RS03355		TUC_061	2195319	2197640	+	SGR_RS09060	4
TSS_0062	542337	SGR_RS02165	-	-4.34	P		TEP_0062	590681	.	+	3.94	N	Unstructured non-motif		TU_0062	830258	830712	+	Mono	830258 P	830712 P	1	SGR_RS03355		TUC_062	2238168	2239276	+	SGR_RS09275	1
TSS_0063	548648	SGR_RS02210	-	-18.045	P		TEP_0063	597767	SGR_RS02450	+	4.815	I	Motif		TU_0063	834834	838288	-	Poly	838288 P	834834 P	3	SGR_RS03375,SGR_RS03380,SGR_RS03385		TUC_063	2416107	2419375	+	SGR_RS10055,SGR_RS10060,SGR_RS10065	5
TSS_0064	556653	SGR_RS02245	+	5.235	P		TEP_0064	607491	SGR_RS02490	+	61.085	P	Motif		TU_0064	834834	837607	-	Poly	837607 P	834834 P	2	SGR_RS03375,SGR_RS03380		TUC_064	2444525	2461815	+	SGR_RS10150,SGR_RS10155,SGR_RS10160,SGR_RS10165,SGR_RS10170,SGR_RS10175,SGR_RS10180,SGR_RS10185,SGR_RS10190,SGR_RS10195,SGR_RS10200,SGR_RS10205,SGR_RS10215,SGR_RS37050	8
TSS_0065	560048	SGR_RS02255	-	-1.665	P		TEP_0065	607495	SGR_RS02495	-	-16.54	P	Unstructured non-motif		TU_0065	834834	835892	-	Mono	835892 P	834834 P	1	SGR_RS03375		TUC_065	2482296	2484468	+	SGR_RS10295	1
TSS_0066	560419	SGR_RS02260	+	1.56	P		TEP_0066	611925	SGR_RS02510	+	3.955	P	Unstructured non-motif		TU_0066	837340	838288	-	Mono	838288 P	837340 P	1	SGR_RS03385		TUC_066	2489031	2493053	+	SGR_RS10310,SGR_RS10315	1
TSS_0067	565291	SGR_RS02270	-	-1.005	P		TEP_0067	623622	SGR_RS02545	-	-13.365	Pre	Motif		TU_0067	839281	842362	-	Poly	842362 P	839281 P	2	SGR_RS03395,SGR_RS03400		TUC_067	2506820	2511873	+	SGR_RS10375,SGR_RS10380,SGR_RS10385	6
TSS_0068	569862	SGR_RS02300	-	-165.155	S		TEP_0068	639097	SGR_RS02625	+	5.235	P	Motif		TU_0068	844596	845288	+	Mono	844596 P	845288 P	1	SGR_RS03415		TUC_068	2528558	2531299	+	SGR_RS10465,SGR_RS10470,SGR_RS10475,SGR_RS10480	4
TSS_0069	569864	SGR_RS02300	-	-194.69	P		TEP_0069	659959	SGR_RS02720	+	6.245	I	Unstructured non-motif		TU_0069	846118	846867	+	Mono	846118 P	846867 P	1	SGR_RS03425		TUC_069	2536676	2537278	+	SGR_RS10510	2
TSS_0070	570280	SGR_RS02300	-	-105.425	S		TEP_0070	691495	SGR_RS02820	-	-128.885	P	Structured non-motif		TU_0070	866203	866618	+	Mono	866203 P	866618 I	1	SGR_RS03520		TUC_070	2541386	2546534	+	SGR_RS10520,SGR_RS10525,SGR_RS10530,SGR_RS10535,SGR_RS10540	4
TSS_0071	573624	SGR_RS02325	-	-8.915	P		TEP_0071	692857	SGR_RS02830	-	-8.605	P	Unstructured non-motif		TU_0071	866203	867204	+	Mono	866203 P	867204 P	1	SGR_RS03520		TUC_071	2588769	2588928	+	SGR_RS10745	1
TSS_0072	579966	SGR_RS02355	-	-0.555	P		TEP_0072	757452	SGR_RS03090	+	9.655	P	Structured non-motif		TU_0072	866203	867456	+	Mono	866203 P	867456 S	1	SGR_RS03520		TUC_072	2608602	2609287	+	SGR_RS10805	1
TSS_0073	585805	SGR_RS02390	+	8.81	P		TEP_0073	760579	.	-	-17.2	N	Structured non-motif		TU_0073	866203	870908	+	Poly	866203 P	870908 P	4	SGR_RS03520,SGR_RS03525,SGR_RS03530,SGR_RS03535		TUC_073	2611552	2612167	+	SGR_RS10820	1
TSS_0074	589205	SGR_RS02405	+	6.35	P		TEP_0074	761799	SGR_RS03105	+	4.125	P	Structured non-motif		TU_0074	867260	870908	+	Poly	867260 P	870908 P	3	SGR_RS03525,SGR_RS03530,SGR_RS03535		TUC_074	2641667	2645592	+	SGR_RS10945	1
TSS_0075	597519	SGR_RS02450	+	7.01	P		TEP_0075	779621	SGR_RS03155	-	-3.535	P	Structured non-motif		TU_0075	876506	877939	-	Mono	877939 P	876506 P	1	SGR_RS03580		TUC_075	2645647	2645950	+	SGR_RS10950	2
TSS_0076	608944	SGR_RS02500	-	-25.06	P		TEP_0076	781755	SGR_RS03170	-	-3.23	P	Unstructured non-motif		TU_0076	876521	877939	-	Mono	877939 P	876521 S	1	SGR_RS03580		TUC_076	2654562	2657430	+	SGR_RS11000,SGR_RS11005,SGR_RS11010	1
TSS_0077	611316	SGR_RS02510	+	13.02	I		TEP_0077	802195	SGR_RS03245	-	-31.11	P	Structured non-motif		TU_0077	876978	877939	-	Mono	877939 P	876978 I	1	SGR_RS03580		TUC_077	2660915	2661401	+	SGR_RS11040	2
TSS_0078	623892	SGR_RS02545	-	-3.335	P		TEP_0078	808841	SGR_RS03260	+	4.815	P	Unstructured non-motif		TU_0078	877009	877939	-	Mono	877939 P	877009 I	1	SGR_RS03580		TUC_078	2688095	2689556	+	.	2
TSS_0079	624879	SGR_RS02550	-	-1.005	P		TEP_0079	819268	SGR_RS03295	+	14.02	S	Unstructured non-motif		TU_0079	897804	898593	-	Mono	898593 P	897804 I	1	SGR_RS03675		TUC_079	2713460	2721127	+	SGR_RS11290,SGR_RS11295,SGR_RS11300,SGR_RS11305,SGR_RS11310,SGR_RS11315	2
TSS_0080	630135	SGR_RS02580	-	-1.11	P		TEP_0080	819315	SGR_RS03295	+	37.51	P	Unstructured non-motif		TU_0080	912520	912883	-	Mono	912883 P	912520 P	1	SGR_RS03745		TUC_080	2728996	2732021	+	SGR_RS11370,SGR_RS11375,SGR_RS11380	2
TSS_0081	634572	SGR_RS02610	-	-16.055	P		TEP_0081	830636	SGR_RS03355	+	3.26	S	Unstructured non-motif		TU_0081	912560	912883	-	Mono	912883 P	912560 S	1	SGR_RS03745		TUC_081	2759105	2759549	+	SGR_RS11515	1
TSS_0082	659652	SGR_RS02720	+	23.5	P		TEP_0082	830712	SGR_RS03355	+	11.8	P	Unstructured non-motif		TU_0082	918043	918813	+	Mono	918043 P	918813 P	1	SGR_RS03770		TUC_082	2786961	2787297	+	SGR_RS11610	2
TSS_0083	691479	SGR_RS02815	-	-4.68	P		TEP_0083	834834	SGR_RS03375	-	-8.52	P	Structured non-motif		TU_0083	937205	937658	-	Mono	937658 P	937205 P	1	SGR_RS36080		TUC_083	2793332	2793688	+	.	1
TSS_0084	691964	SGR_RS02820	-	-2.22	P		TEP_0084	837340	SGR_RS03385	-	-4.375	P	Unstructured non-motif		TU_0084	1003599	1003755	-	Mono	1003755 P	1003599 I	1	SGR_RS04100		TUC_084	2803254	2804443	+	SGR_RS11690	1
TSS_0085	692897	SGR_RS02825	-	-0.555	P		TEP_0085	839281	SGR_RS03395	-	-3.81	P	Structured non-motif		TU_0085	1030455	1033322	-	Poly	1033322 P	1030455 P	2	SGR_RS04235,SGR_RS04240		TUC_085	2861221	2861376	+	.	1
TSS_0086	697035	SGR_RS02840	-	-2.22	P		TEP_0086	844768	SGR_RS03410	+	37.8	P	Structured non-motif		TU_0086	1038115	1040867	+	Poly	1038115 P	1040867 P	3	SGR_RS04270,SGR_RS04275,SGR_RS04280		TUC_086	2922712	2924485	+	SGR_RS12220	2
TSS_0087	701673	SGR_RS02860	+	1.005	P		TEP_0087	845248	SGR_RS03420	-	-792.64	P	Motif		TU_0087	1039884	1040867	+	Mono	1039884 P	1040867 P	1	SGR_RS04280		TUC_087	2945094	2948126	+	SGR_RS12275,SGR_RS12280	1
TSS_0088	705677	SGR_RS02880	+	2.565	P		TEP_0088	845288	SGR_RS03415	+	26.525	P	Structured non-motif		TU_0088	1088389	1089554	-	Poly	1089554 P	1088389 P	2	SGR_RS04430,SGR_RS04435		TUC_088	2950572	2951957	+	SGR_RS12290,SGR_RS12295	1
TSS_0089	720820	SGR_RS02930	+	1.005	P		TEP_0089	845290	SGR_RS03420	-	-18.81	S	Unstructured non-motif		TU_0089	1107179	1111430	-	Poly	1111430 P	1107179 P	5	SGR_RS04510,SGR_RS04515,SGR_RS04520,SGR_RS04525,SGR_RS04530		TUC_089	3012291	3015314	+	SGR_RS12585,SGR_RS12590,SGR_RS12595	3
TSS_0090	726030	SGR_RS02955	+	62.16	P		TEP_0090	845702	SGR_RS03420	-	-16.74	I	Unstructured non-motif		TU_0090	1114576	1115657	-	Poly	1115657 P	1114576 P	2	SGR_RS04550,SGR_RS04555		TUC_090	3017634	3018382	+	SGR_RS12605	1
TSS_0091	736984	SGR_RS02995	-	-2.01	P		TEP_0091	846825	SGR_RS03430	-	-6.63	P	Motif		TU_0091	1130229	1131756	-	Mono	1131756 P	1130229 P	1	SGR_RS04630		TUC_091	3117005	3120878	+	SGR_RS12995,SGR_RS13000,SGR_RS13005,SGR_RS13010	1
TSS_0092	743736	SGR_RS03025	-	-41.785	P		TEP_0092	846867	SGR_RS03425	+	17.81	P	Structured non-motif		TU_0092	1130289	1131756	-	Mono	1131756 P	1130289 S	1	SGR_RS04630		TUC_092	3125875	3128013	+	SGR_RS13040,SGR_RS13045	2
TSS_0093	750731	SGR_RS03055	+	8.23	P		TEP_0093	857729	SGR_RS03490	+	4.095	A	Unstructured non-motif		TU_0093	1130601	1131756	-	Mono	1131756 P	1130601 S	1	SGR_RS04630		TUC_093	3128379	3132009	+	SGR_RS13055	2
TSS_0094	752917	SGR_RS36035	+	2.115	P		TEP_0094	862652	SGR_RS03505	+	4.795	P	Unstructured non-motif		TU_0094	1131612	1131756	-	Mono	1131756 P	1131612 I	1	SGR_RS04630		TUC_094	3162460	3163002	+	.	1
TSS_0095	753989	SGR_RS03080	+	5.685	P		TEP_0095	866618	SGR_RS03520	+	5.67	I	Unstructured non-motif		TU_0095	1135439	1144333	-	Poly	1144333 I	1135439 P	8	SGR_RS04650,SGR_RS04655,SGR_RS04660,SGR_RS04665,SGR_RS04670,SGR_RS04675,SGR_RS04680,SGR_RS04685		TUC_095	3178677	3183000	+	SGR_RS13255,SGR_RS13260,SGR_RS13265,SGR_RS13270,SGR_RS13275	2
TSS_0096	755567	SGR_RS03090	+	1.005	P		TEP_0096	867204	SGR_RS03520	+	117.585	P	Structured non-motif		TU_0096	1135439	1143933	-	Poly	1143933 P	1135439 P	7	SGR_RS04650,SGR_RS04655,SGR_RS04660,SGR_RS04665,SGR_RS04670,SGR_RS04675,SGR_RS04680		TUC_096	3249112	3250046	+	SGR_RS13560	6
TSS_0097	756530	SGR_RS03090	+	8.465	I		TEP_0097	867456	SGR_RS03520	+	5.23	S	Structured non-motif		TU_0097	1135439	1136636	-	Mono	1136636 P	1135439 P	1	SGR_RS04650		TUC_097	3266651	3267515	+	SGR_RS13605	1
TSS_0098	763143	SGR_RS03110	-	-1.56	A		TEP_0098	870908	SGR_RS03535	+	3.955	P	Unstructured non-motif		TU_0098	1136447	1144333	-	Poly	1144333 I	1136447 P	7	SGR_RS04655,SGR_RS04660,SGR_RS04665,SGR_RS04670,SGR_RS04675,SGR_RS04680,SGR_RS04685		TUC_098	3272173	3272484	+	.	1
TSS_0099	776564	SGR_RS03130	-	-1.005	P		TEP_0099	874306	SGR_RS03560	+	4.945	P	Unstructured non-motif		TU_0099	1136447	1143933	-	Poly	1143933 P	1136447 P	6	SGR_RS04655,SGR_RS04660,SGR_RS04665,SGR_RS04670,SGR_RS04675,SGR_RS04680		TUC_099	3388445	3389210	+	SGR_RS14275	2
TSS_0100	778639	SGR_RS03145	-	-1.56	I		TEP_0100	875977	SGR_RS03575	-	-6.5	A	Unstructured non-motif		TU_0100	1139050	1144333	-	Poly	1144333 I	1139050 S	5	SGR_RS04665,SGR_RS04670,SGR_RS04675,SGR_RS04680,SGR_RS04685		TUC_100	3391543	3392277	+	.	1
TSS_0101	780893	SGR_RS03160	-	-8.04	P		TEP_0101	876506	SGR_RS03580	-	-10.315	P	Structured non-motif		TU_0101	1139050	1143933	-	Poly	1143933 P	1139050 S	4	SGR_RS04665,SGR_RS04670,SGR_RS04675,SGR_RS04680		TUC_101	3393648	3394069	+	.	1
TSS_0102	782130	SGR_RS03170	-	-4.23	I		TEP_0102	876521	SGR_RS03580	-	-6.895	S	Unstructured non-motif		TU_0102	1139211	1144333	-	Poly	1144333 I	1139211 P	5	SGR_RS04665,SGR_RS04670,SGR_RS04675,SGR_RS04680,SGR_RS04685		TUC_102	3406143	3406766	+	SGR_RS14390	2
TSS_0103	788203	+	+	5.685	N		TEP_0103	876978	SGR_RS03580	-	-4.955	I	Unstructured non-motif		TU_0103	1139211	1143933	-	Poly	1143933 P	1139211 P	4	SGR_RS04665,SGR_RS04670,SGR_RS04675,SGR_RS04680		TUC_103	3424664	3429030	+	SGR_RS14485,SGR_RS14490,SGR_RS14495	2
TSS_0104	790404	SGR_RS03195	-	-4.02	P		TEP_0104	877009	SGR_RS03580	-	-4.925	I	Unstructured non-motif		TU_0104	1141664	1144333	-	Poly	1144333 I	1141664 P	3	SGR_RS04675,SGR_RS04680,SGR_RS04685		TUC_104	3435140	3436015	+	SGR_RS14535	1
TSS_0105	790852	SGR_RS03205	+	4.79	P		TEP_0105	897804	SGR_RS03675	-	-21.235	I	Unstructured non-motif		TU_0105	1141664	1143933	-	Poly	1143933 P	1141664 P	2	SGR_RS04675,SGR_RS04680		TUC_105	3438677	3439809	+	SGR_RS14565,SGR_RS14570	2
TSS_0106	795192	SGR_RS03225	+	3.12	P		TEP_0106	905873	SGR_RS03710	+	5.65	P	Unstructured non-motif		TU_0106	1143656	1144333	-	Mono	1144333 I	1143656 P	1	SGR_RS04685		TUC_106	3461004	3464652	+	SGR_RS14670,SGR_RS14675	1
TSS_0107	802921	SGR_RS03245	-	-12.485	I		TEP_0107	912520	SGR_RS03745	-	-285.02	P	Structured non-motif		TU_0107	1144102	1144333	-	Mono	1144333 I	1144102 S	1	SGR_RS04685		TUC_107	3466730	3467445	+	SGR_RS14690	1
TSS_0108	804272	SGR_RS03245	-	-44.35	P		TEP_0108	912560	SGR_RS03745	-	-11.44	S	Unstructured non-motif		TU_0108	1173511	1177642	-	Poly	1177642 I	1173511 P	3	SGR_RS04815,SGR_RS04820,SGR_RS04825		TUC_108	3486603	3487537	+	SGR_RS14770	3
TSS_0109	804330	SGR_RS03245	-	-1.005	S		TEP_0109	918813	SGR_RS03770	+	2.41	P	Unstructured non-motif		TU_0109	1183509	1183766	+	Mono	1183509 P	1183766 I	1	SGR_RS04855		TUC_109	3504432	3504845	+	SGR_RS14850	1
TSS_0110	807117	SGR_RS03260	+	22.965	P		TEP_0110	935131	.	-	-3.805	N	Unstructured non-motif		TU_0110	1193417	1194685	-	Poly	1194685 P	1193417 P	2	SGR_RS04895,SGR_RS04900		TUC_110	3518102	3518491	+	.	1
TSS_0111	810578	SGR_RS03265	-	-197.575	P		TEP_0111	937205	SGR_RS36080	-	-3.99	P	Unstructured non-motif		TU_0111	1193417	1194251	-	Poly	1194251 I	1193417 P	2	SGR_RS04895,SGR_RS04900		TUC_111	3572848	3572982	+	.	1
TSS_0112	814071	SGR_RS03275	-	-4.68	I		TEP_0112	985735	SGR_RS04020	+	4.65	P	Unstructured non-motif		TU_0112	1194260	1194685	-	Mono	1194685 P	1194260 I	1	SGR_RS04900		TUC_112	3585920	3586115	+	.	2
TSS_0113	816328	SGR_RS03280	-	-732.26	P		TEP_0113	1003599	SGR_RS04100	-	-5.115	I	Unstructured non-motif		TU_0113	1212873	1213252	+	Mono	1212873 P	1213252 I	1	SGR_RS04970		TUC_113	3614276	3621194	+	SGR_RS15350,SGR_RS15355,SGR_RS15360,SGR_RS15365,SGR_RS15370,SGR_RS15375,SGR_RS15380	4
TSS_0114	818709	SGR_RS03290	-	-3.785	P		TEP_0114	1030455	SGR_RS04235	-	-2.96	P	Structured non-motif		TU_0114	1245703	1246741	+	Poly	1245703 P	1246741 P	2	SGR_RS05125,SGR_RS05130		TUC_114	3653510	3655391	+	SGR_RS15560,SGR_RS15565	1
TSS_0115	818764	SGR_RS03295	+	164.39	P		TEP_0115	1040826	SGR_RS04285	-	-6.945	P	Structured non-motif		TU_0115	1249897	1253105	-	Poly	1253105 P	1249897 P	4	SGR_RS05145,SGR_RS05150,SGR_RS05155,SGR_RS05160		TUC_115	3669681	3670052	+	SGR_RS15630	1
TSS_0116	820748	SGR_RS03305	-	-1.665	P		TEP_0116	1040867	SGR_RS04280	+	4.165	P	Structured non-motif		TU_0116	1264962	1265254	-	Mono	1265254 P	1264962 I	1	SGR_RS05210		TUC_116	3673867	3674512	+	SGR_RS15655	2
TSS_0117	820891	SGR_RS03310	+	5.685	P		TEP_0117	1042851	SGR_RS04290	-	-18.41	P	Unstructured non-motif		TU_0117	1299107	1300242	+	Mono	1299107 P	1300242 P	1	SGR_RS05360		TUC_117	3675774	3676409	+	SGR_RS15665	2
TSS_0118	822316	SGR_RS03315	-	-14.495	P		TEP_0118	1084115	.	+	27.205	N	Structured non-motif		TU_0118	1329113	1330033	+	Mono	1329113 P	1330033 P	1	SGR_RS05480		TUC_118	3724849	3725356	+	SGR_RS15870	1
TSS_0119	822388	SGR_RS03320	+	11.695	P		TEP_0119	1088389	SGR_RS04430	-	-10.735	P	Structured non-motif		TU_0119	1351302	1354269	+	Poly	1351302 P	1354269 P	3	SGR_RS05575,SGR_RS05580,SGR_RS05585		TUC_119	3730443	3731890	+	SGR_RS15895	1
TSS_0120	828301	SGR_RS03345	-	-11.93	I		TEP_0120	1089300	SGR_RS04440	-	-4.515	P	Unstructured non-motif		TU_0120	1353826	1354269	+	Mono	1353826 P	1354269 P	1	SGR_RS05585		TUC_120	3889744	3893094	+	SGR_RS16405,SGR_RS16410,SGR_RS16415	2
TSS_0121	828629	SGR_RS03345	-	-3.12	P		TEP_0121	1107179	SGR_RS04510	-	-5.99	P	Unstructured non-motif		TU_0121	1373247	1374431	-	Poly	1374431 P	1373247 P	2	SGR_RS05655,SGR_RS05660		TUC_121	3906624	3912426	+	SGR_RS16470,SGR_RS16475,SGR_RS16480,SGR_RS16485,SGR_RS36275	5
TSS_0122	830088	SGR_RS03350	-	-2.01	P		TEP_0122	1114576	SGR_RS04550	-	-4.225	P	Unstructured non-motif		TU_0122	1373247	1373822	-	Mono	1373822 S	1373247 P	1	SGR_RS05655		TUC_122	3915865	3916710	+	SGR_RS16505	4
TSS_0123	830258	SGR_RS03355	+	88.83	P		TEP_0123	1130229	SGR_RS04630	-	-37.26	P	Unstructured non-motif		TU_0123	1373247	1373787	-	Mono	1373787 P	1373247 P	1	SGR_RS05655		TUC_123	3919539	3921672	+	SGR_RS16525	1
TSS_0124	830979	SGR_RS03360	-	-1.005	P		TEP_0124	1130289	SGR_RS04630	-	-9.86	S	Unstructured non-motif		TU_0124	1382920	1389398	+	Poly	1382920 P	1389398 P	5	SGR_RS05700,SGR_RS05705,SGR_RS05710,SGR_RS05715,SGR_RS05720		TUC_124	3923459	3925777	+	SGR_RS16540	1
TSS_0125	835892	SGR_RS03375	-	-10.585	P		TEP_0125	1130601	SGR_RS04630	-	-13.895	S	Motif		TU_0125	1382920	1390113	+	Poly	1382920 P	1390113 P	6	SGR_RS05700,SGR_RS05705,SGR_RS05710,SGR_RS05715,SGR_RS05720,SGR_RS05725		TUC_125	3938920	3940402	+	SGR_RS36290	1
TSS_0126	837607	SGR_RS03380	-	-8.81	P		TEP_0126	1131612	SGR_RS04630	-	-26.545	I	Unstructured non-motif		TU_0126	1382920	1390956	+	Poly	1382920 P	1390956 P	7	SGR_RS05700,SGR_RS05705,SGR_RS05710,SGR_RS05715,SGR_RS05720,SGR_RS05725,SGR_RS05730		TUC_126	3941257	3945275	+	SGR_RS16635,SGR_RS16640	4
TSS_0127	838288	SGR_RS03385	-	-8.7	P		TEP_0127	1135439	SGR_RS04650	-	-6.925	P	Structured non-motif		TU_0127	1388435	1389398	+	Mono	1388435 I	1389398 P	1	SGR_RS05720		TUC_127	3961642	3961794	+	.	1
TSS_0128	842362	SGR_RS03400	-	-3.015	P		TEP_0128	1136447	SGR_RS04655	-	-2.67	P	Unstructured non-motif		TU_0128	1388435	1390113	+	Poly	1388435 I	1390113 P	2	SGR_RS05725,SGR_RS05720		TUC_128	4023546	4027139	+	SGR_RS17020,SGR_RS17025,SGR_RS37140	3
TSS_0129	844596	SGR_RS03415	+	10.585	P		TEP_0129	1139050	SGR_RS04665	-	-6.215	S	Unstructured non-motif		TU_0129	1388435	1390956	+	Poly	1388435 I	1390956 P	3	SGR_RS05725,SGR_RS05730,SGR_RS05720		TUC_129	4028821	4029861	+	SGR_RS17035	1
TSS_0130	846118	SGR_RS03425	+	1.11	P		TEP_0130	1139211	SGR_RS04665	-	-12.89	P	Structured non-motif		TU_0130	1389637	1390956	+	Mono	1389637 P	1390956 P	1	SGR_RS05730		TUC_130	4035602	4036889	+	SGR_RS17065,SGR_RS17070	3
TSS_0131	850613	SGR_RS03455	+	0.555	P		TEP_0131	1141664	SGR_RS04675	-	-6.635	P	Unstructured non-motif		TU_0131	1389637	1389935	+	Pre	1389637 P	1389935 Pre	0	.		TUC_131	4097016	4097912	+	SGR_RS17325	1
TSS_0132	860897	SGR_RS03495	-	-1.665	P		TEP_0132	1143656	SGR_RS04685	-	-91.995	P	Unstructured non-motif		TU_0132	1404895	1405227	-	Mono	1405227 P	1404895 P	1	SGR_RS05800		TUC_132	4122531	4125350	+	SGR_RS17450,SGR_RS17455,SGR_RS17460	3
TSS_0133	866011	SGR_RS03515	-	-1.005	P		TEP_0133	1144102	SGR_RS04685	-	-18.975	S	Structured non-motif		TU_0133	1431625	1432009	+	Mono	1431625 S	1432009 P	1	SGR_RS05915		TUC_133	4128315	4128854	+	SGR_RS17480	1
TSS_0134	866203	SGR_RS03520	+	876.36	P		TEP_0134	1153897	SGR_RS04725	+	57.33	P	Unstructured non-motif		TU_0134	1431625	1432208	+	Mono	1431625 S	1432208 S	1	SGR_RS05915		TUC_134	4135539	4136969	+	SGR_RS17520,SGR_RS17525,SGR_RS17530	2
TSS_0135	867260	SGR_RS03525	+	6.8	P		TEP_0135	1153925	SGR_RS04725	+	3.675	S	Unstructured non-motif		TU_0135	1431699	1432009	+	Mono	1431699 P	1432009 P	1	SGR_RS05915		TUC_135	4154584	4157633	+	SGR_RS17585,SGR_RS17590,SGR_RS17595	21
TSS_0136	870289	SGR_RS03540	+	10.925	P		TEP_0136	1153936	SGR_RS04725	+	5.12	S	Unstructured non-motif		TU_0136	1431699	1432208	+	Mono	1431699 P	1432208 S	1	SGR_RS05915		TUC_136	4168004	4169061	+	SGR_RS17645	1
TSS_0137	871738	SGR_RS03550	+	2.115	P		TEP_0137	1163490	SGR_RS04770	+	3.82	P	Unstructured non-motif		TU_0137	1433053	1433252	+	Pre	1433053 P	1433252 Pre	0	.		TUC_137	4190962	4192082	+	SGR_RS17740	2
TSS_0138	874008	-	-	-4.02	N		TEP_0138	1166043	SGR_RS04785	-	-42.53	P	Structured non-motif		TU_0138	1444554	1446890	-	Mono	1446890 P	1444554 P	1	SGR_RS05970		TUC_138	4207498	4207842	+	.	1
TSS_0139	877939	SGR_RS03580	-	-4.02	P		TEP_0139	1173511	SGR_RS04815	-	-6.63	P	Unstructured non-motif		TU_0139	1449694	1450292	-	Mono	1450292 P	1449694 P	1	SGR_RS05985		TUC_139	4243106	4245259	+	SGR_RS17975,SGR_RS17980	2
TSS_0140	886037	SGR_RS03620	+	1.005	P		TEP_0140	1183766	SGR_RS04855	+	6.635	I	Unstructured non-motif		TU_0140	1473103	1476699	-	Poly	1476699 P	1473103 P	4	SGR_RS06090,SGR_RS06095,SGR_RS06100,SGR_RS06105		TUC_140	4313678	4315172	+	SGR_RS18270,SGR_RS18275	1
TSS_0141	889488	SGR_RS03635	-	-1.005	I		TEP_0141	1193417	SGR_RS04895	-	-10.07	P	Unstructured non-motif		TU_0141	1473335	1476699	-	Poly	1476699 P	1473335 S	4	SGR_RS06090,SGR_RS06095,SGR_RS06100,SGR_RS06105		TUC_141	4326619	4327411	+	.	1
TSS_0142	894240	SGR_RS03650	-	-2.22	P		TEP_0142	1194260	SGR_RS04900	-	-4.505	I	Unstructured non-motif		TU_0142	1494772	1499853	-	Poly	1499853 P	1494772 P	5	SGR_RS06210,SGR_RS06215,SGR_RS06220,SGR_RS06225,SGR_RS06230		TUC_142	4336556	4336779	+	.	2
TSS_0143	894396	SGR_RS03655	+	1.005	P		TEP_0143	1204525	SGR_RS04945	-	-20.655	P	Unstructured non-motif		TU_0143	1519229	1521815	+	Poly	1519229 P	1521815 P	2	SGR_RS06335,SGR_RS06340		TUC_143	4340850	4341567	+	SGR_RS18385	1
TSS_0144	896433	SGR_RS03665	+	61.565	P		TEP_0144	1210744	SGR_RS04955	+	7.92	P	Structured non-motif		TU_0144	1520066	1521815	+	Mono	1520066 P	1521815 P	1	SGR_RS06340		TUC_144	4346535	4348865	+	SGR_RS18420,SGR_RS18425,SGR_RS18430	1
TSS_0145	898593	SGR_RS03675	-	-0.555	P		TEP_0145	1213252	SGR_RS04970	+	4.645	I	Unstructured non-motif		TU_0145	1533745	1536555	-	Poly	1536555 P	1533745 P	5	SGR_RS06395,SGR_RS06400,SGR_RS06405,SGR_RS06410,SGR_RS06415		TUC_145	4378354	4383471	+	SGR_RS18575,SGR_RS18580,SGR_RS18585,SGR_RS18590,SGR_RS37170	1
TSS_0146	898623	SGR_RS03680	+	1.005	P		TEP_0146	1239991	.	+	3.26	N	Unstructured non-motif		TU_0146	1533745	1535718	-	Poly	1535718 P	1533745 P	3	SGR_RS06395,SGR_RS06400,SGR_RS06405		TUC_146	4417065	4417666	+	SGR_RS18740	2
TSS_0147	908742	SGR_RS03725	-	-7.57	P		TEP_0147	1245403	SGR_RS05120	-	-4.225	I	Unstructured non-motif		TU_0147	1535778	1536555	-	Poly	1536555 P	1535778 P	2	SGR_RS06410,SGR_RS06415		TUC_147	4422237	4424146	+	SGR_RS18760	1
TSS_0148	909028	SGR_RS03730	+	4.445	P		TEP_0148	1246741	SGR_RS05130	+	4.385	P	Structured non-motif		TU_0148	1545679	1547619	+	Poly	1545679 P	1547619 P	2	SGR_RS06455,SGR_RS06460		TUC_148	4430782	4433414	+	SGR_RS18790,SGR_RS18795	3
TSS_0149	912883	SGR_RS03745	-	-21.19	P		TEP_0149	1249897	SGR_RS05145	-	-3.675	P	Structured non-motif		TU_0149	1558629	1561501	-	Poly	1561501 P	1558629 I	2	SGR_RS06520,SGR_RS06515		TUC_149	4462057	4462911	+	SGR_RS18905	1
TSS_0150	916008	SGR_RS03760	+	1.005	P		TEP_0150	1264962	SGR_RS05210	-	-6.945	I	Unstructured non-motif		TU_0150	1567334	1567818	+	Mono	1567334 P	1567818 P	1	SGR_RS06550		TUC_150	4519227	4519315	+	.	1
TSS_0151	918043	SGR_RS03770	+	1.56	P		TEP_0151	1300242	SGR_RS05360	+	73.885	P	Structured non-motif		TU_0151	1567334	1569098	+	Poly	1567334 P	1569098 P	2	SGR_RS06550,SGR_RS06555		TUC_151	4523447	4528289	+	SGR_RS19095,SGR_RS19100,SGR_RS19105	2
TSS_0152	921284	SGR_RS03780	+	4.23	A		TEP_0152	1309228	SGR_RS05410	-	-4.67	P	Structured non-motif		TU_0152	1567890	1569098	+	Mono	1567890 P	1569098 P	1	SGR_RS06555		TUC_152	4542453	4545239	+	SGR_RS19190,SGR_RS19195	2
TSS_0153	927365	SGR_RS03815	+	8.7	P		TEP_0153	1314493	SGR_RS05420	-	-6.395	P	Unstructured non-motif		TU_0153	1571670	1574204	-	Poly	1574204 P	1571670 P	3	SGR_RS06565,SGR_RS06570,SGR_RS06575		TUC_153	4548456	4548954	+	SGR_RS19215	4
TSS_0154	930213	SGR_RS03825	+	2.78	P		TEP_0154	1317951	SGR_RS05435	-	-4.83	P	Unstructured non-motif		TU_0154	1595343	1596013	-	Mono	1596013 P	1595343 P	1	SGR_RS06655		TUC_154	4570531	4571854	+	SGR_RS19325	5
TSS_0155	937658	SGR_RS36080	-	-7.245	P		TEP_0155	1320696	SGR_RS05445	-	-8.23	P	Unstructured non-motif		TU_0155	1605757	1606328	+	Mono	1605757 P	1606328 P	1	SGR_RS06700		TUC_155	4614633	4614817	+	.	1
TSS_0156	939460	SGR_RS03860	-	-7.805	P		TEP_0156	1330033	SGR_RS05480	+	5.52	P	Structured non-motif		TU_0156	1606286	1606872	-	Mono	1606872 P	1606286 S	1	SGR_RS06705		TUC_156	4632763	4634705	+	SGR_RS19565	1
TSS_0157	969549	SGR_RS03940	+	1.11	P		TEP_0157	1354269	SGR_RS05585	+	4.375	P	Unstructured non-motif		TU_0157	1606367	1606872	-	Mono	1606872 P	1606367 P	1	SGR_RS06705		TUC_157	4639703	4641044	+	SGR_RS19595,SGR_RS19600	2
TSS_0158	970997	SGR_RS03945	-	-54.655	P		TEP_0158	1373247	SGR_RS05655	-	-7.38	P	Unstructured non-motif		TU_0158	1607278	1608236	-	Poly	1608236 P	1607278 P	2	SGR_RS06710,SGR_RS06715		TUC_158	4661655	4662456	+	SGR_RS19725	1
TSS_0159	971037	SGR_RS03950	+	2.01	S		TEP_0159	1380796	SGR_RS05685	+	4.395	I	Unstructured non-motif		TU_0159	1607786	1608236	-	Mono	1608236 P	1607786 P	1	SGR_RS06715		TUC_159	4703310	4708274	+	SGR_RS19935,SGR_RS19940,SGR_RS19945,SGR_RS19950	5
TSS_0160	971113	SGR_RS03950	+	4.23	P		TEP_0160	1389398	SGR_RS05720	+	5.655	P	Unstructured non-motif		TU_0160	1608329	1608719	-	Mono	1608719 P	1608329 P	1	SGR_RS06720		TUC_160	4741225	4744151	+	SGR_RS20110,SGR_RS20115	5
TSS_0161	975722	SGR_RS03970	-	-4.02	P		TEP_0161	1389935	SGR_RS05730	+	4.78	Pre	Unstructured non-motif		TU_0161	1608395	1608719	-	Mono	1608719 P	1608395 S	1	SGR_RS06720		TUC_161	4761488	4762718	+	SGR_RS20200	4
TSS_0162	975871	SGR_RS03975	+	4.02	P		TEP_0162	1390113	SGR_RS05725	+	6.185	P	Unstructured non-motif		TU_0162	1623465	1623705	-	A	1623705 N	1623465 A	0	.		TUC_162	4766371	4767078	+	SGR_RS20220	1
TSS_0163	986986	SGR_RS04030	+	10.585	P		TEP_0163	1390956	SGR_RS05730	+	137.035	P	Motif		TU_0163	1623532	1623705	-	A	1623705 N	1623532 A	0	.		TUC_163	4776458	4783453	+	SGR_RS20270,SGR_RS20275,SGR_RS20280,SGR_RS20285,SGR_RS20290	43
TSS_0164	1003755	SGR_RS04100	-	-3.015	P		TEP_0164	1404895	SGR_RS05800	-	-6.75	P	Unstructured non-motif		TU_0164	1625216	1625863	+	Mono	1625216 P	1625863 S	1	SGR_RS06795		TUC_164	4791726	4795533	+	SGR_RS20340,SGR_RS20345,SGR_RS20350,SGR_RS20355	2
TSS_0165	1004971	SGR_RS04115	+	2.22	P		TEP_0165	1415119	.	+	5.875	N	Unstructured non-motif		TU_0165	1625216	1626169	+	Mono	1625216 P	1626169 P	1	SGR_RS06795		TUC_165	4807308	4808882	+	SGR_RS20415,SGR_RS20420,SGR_RS20425	5
TSS_0166	1018023	SGR_RS04165	-	-3.675	P		TEP_0166	1418412	SGR_RS05865	-	-7.775	P	Unstructured non-motif		TU_0166	1646485	1647866	-	Mono	1647866 P	1646485 P	1	SGR_RS06905		TUC_166	4809466	4810102	+	SGR_RS20435	2
TSS_0167	1018085	SGR_RS04170	+	0.555	P		TEP_0167	1431108	.	-	-7.535	N	Unstructured non-motif		TU_0167	1652963	1656912	+	Poly	1652963 P	1656912 P	5	SGR_RS06930,SGR_RS06935,SGR_RS06940,SGR_RS06945,SGR_RS06950		TUC_167	4810586	4813238	+	SGR_RS36400	33
TSS_0168	1019406	SGR_RS04175	+	1.005	P		TEP_0168	1432009	SGR_RS05915	+	39.01	P	Structured non-motif		TU_0168	1656286	1656912	+	Mono	1656286 P	1656912 P	1	SGR_RS06950		TUC_168	4827812	4829891	+	SGR_RS20505	2
TSS_0169	1022379	SGR_RS04185	-	-0.555	P		TEP_0169	1432208	SGR_RS05915	+	4.5	S	Unstructured non-motif		TU_0169	1704657	1705250	+	Mono	1704657 P	1705250 P	1	SGR_RS07140		TUC_169	4851595	4852147	+	SGR_RS20600,SGR_RS36410	3
TSS_0170	1022502	SGR_RS04190	+	17.17	P		TEP_0170	1433048	.	-	-37.92	N	Unstructured non-motif		TU_0170	1712296	1713943	+	Mono	1712296 P	1713943 P	1	SGR_RS07180		TUC_170	4858216	4864932	+	SGR_RS20630,SGR_RS20635,SGR_RS20640,SGR_RS20645,SGR_RS20650,SGR_RS20655	7
TSS_0171	1026198	SGR_RS04210	-	-2.67	P		TEP_0171	1433252	SGR_RS05925	+	4.66	Pre	Motif		TU_0171	1713896	1716244	-	Poly	1716244 P	1713896 P	2	SGR_RS07185,SGR_RS07190		TUC_171	4882213	4883311	+	SGR_RS20745,SGR_RS20750	1
TSS_0172	1030237	SGR_RS04230	-	-2.565	P		TEP_0172	1444554	SGR_RS05970	-	-22.045	P	Motif		TU_0172	1713896	1714764	-	Mono	1714764 P	1713896 P	1	SGR_RS07185		TUC_172	4891930	4893289	+	SGR_RS20785	1
TSS_0173	1033322	SGR_RS04240	-	-115.435	P		TEP_0173	1449694	SGR_RS05985	-	-29.015	P	Unstructured non-motif		TU_0173	1713896	1714309	-	Mono	1714309 I	1713896 P	1	SGR_RS07185		TUC_173	4915213	4915653	+	SGR_RS20900	4
TSS_0174	1035385	SGR_RS04255	-	-1.005	P		TEP_0174	1457610	SGR_RS06020	-	-3.81	P	Unstructured non-motif		TU_0174	1713953	1716244	-	Poly	1716244 P	1713953 S	2	SGR_RS07185,SGR_RS07190		TUC_174	4944580	4950871	+	SGR_RS21015,SGR_RS21020,SGR_RS21025	2
TSS_0175	1038115	SGR_RS04270	+	0.555	P		TEP_0175	1466587	SGR_RS06055	+	6.665	P	Structured non-motif		TU_0175	1713953	1714764	-	Mono	1714764 P	1713953 S	1	SGR_RS07185		TUC_175	5004368	5005546	+	SGR_RS21240	1
TSS_0176	1039884	SGR_RS04280	+	0.555	P		TEP_0176	1473103	SGR_RS06090	-	-42.285	P	Unstructured non-motif		TU_0176	1713953	1714309	-	Mono	1714309 I	1713953 S	1	SGR_RS07185		TUC_176	5023534	5026326	+	SGR_RS21335	1
TSS_0177	1043734	SGR_RS04295	+	1.005	P		TEP_0177	1473335	SGR_RS06090	-	-5.94	S	Unstructured non-motif		TU_0177	1718833	1719973	-	Mono	1719973 P	1718833 P	1	SGR_RS07205		TUC_177	5027081	5032768	+	SGR_RS21345,SGR_RS21350,SGR_RS21355,SGR_RS21360,SGR_RS21365,SGR_RS21370,SGR_RS21375	15
TSS_0178	1075377	SGR_RS04370	+	1.11	P		TEP_0178	1476424	SGR_RS06110	-	-5.235	P	Motif		TU_0178	1720805	1721441	+	Mono	1720805 S	1721441 I	1	SGR_RS07215		TUC_178	5032910	5033587	+	SGR_RS21380	2
TSS_0179	1083862	SGR_RS04405	-	-0.555	P		TEP_0179	1476700	SGR_RS06110	-	-4.66	S	Unstructured non-motif		TU_0179	1720805	1721651	+	Mono	1720805 S	1721651 P	1	SGR_RS07215		TUC_179	5037288	5038732	+	SGR_RS21395	1
TSS_0180	1089554	SGR_RS04435	-	-34.725	P		TEP_0180	1490411	SGR_RS06195	-	-22.22	S	Unstructured non-motif		TU_0180	1720805	1723032	+	Poly	1720805 S	1723032 P	2	SGR_RS07215,SGR_RS07220		TUC_180	5051729	5054891	+	SGR_RS21455,SGR_RS21460	1
TSS_0181	1094552	SGR_RS04450	+	15.95	P		TEP_0181	1490617	SGR_RS06195	-	-45.43	S	Structured non-motif		TU_0181	1720863	1721441	+	Mono	1720863 P	1721441 I	1	SGR_RS07215		TUC_181	5086053	5086747	+	SGR_RS21625	3
TSS_0182	1111430	SGR_RS04530	-	-0.555	P		TEP_0182	1490651	SGR_RS06195	-	-88.94	P	Unstructured non-motif		TU_0182	1720863	1721651	+	Mono	1720863 P	1721651 P	1	SGR_RS07215		TUC_182	5130972	5132298	+	SGR_RS21815	1
TSS_0183	1111711	SGR_RS04535	+	2.22	P		TEP_0183	1492935	SGR_RS06205	-	-10.915	P	Structured non-motif		TU_0183	1720863	1723032	+	Poly	1720863 P	1723032 P	2	SGR_RS07215,SGR_RS07220		TUC_183	5190375	5193949	+	SGR_RS22050,SGR_RS22055,SGR_RS22060,SGR_RS22065	2
TSS_0184	1115657	SGR_RS04555	-	-2.565	P		TEP_0184	1494772	SGR_RS06210	-	-1.97	P	Structured non-motif		TU_0184	1748595	1755690	-	Poly	1755690 P	1748595 P	5	SGR_RS07310,SGR_RS07315,SGR_RS07320,SGR_RS07325,SGR_RS07330		TUC_184	5194357	5195830	+	SGR_RS22070	5
TSS_0185	1120950	SGR_RS04575	-	-1.56	P		TEP_0185	1501913	SGR_RS06240	+	4.1	I	Unstructured non-motif		TU_0185	1748595	1755235	-	Poly	1755235 I	1748595 P	5	SGR_RS07310,SGR_RS07315,SGR_RS07320,SGR_RS07325,SGR_RS07330		TUC_185	5202513	5202739	+	.	1
TSS_0186	1123291	SGR_RS04590	-	-32.33	P		TEP_0186	1521815	SGR_RS06340	+	6.94	P	Structured non-motif		TU_0186	1748595	1754320	-	Poly	1754320 P	1748595 P	4	SGR_RS07310,SGR_RS07315,SGR_RS07320,SGR_RS07325		TUC_186	5206949	5208736	+	SGR_RS22120	3
TSS_0187	1123405	SGR_RS04595	+	0.555	P		TEP_0187	1530701	SGR_RS06385	-	-4.07	P	Unstructured non-motif		TU_0187	1748595	1752946	-	Poly	1752946 P	1748595 P	3	SGR_RS07310,SGR_RS07315,SGR_RS07320		TUC_187	5210251	5214795	+	SGR_RS22135,SGR_RS36460	2
TSS_0188	1130498	SGR_RS04625	-	-12.7	P		TEP_0188	1533745	SGR_RS06395	-	-10.045	P	Structured non-motif		TU_0188	1748595	1750625	-	Mono	1750625 P	1748595 P	1	SGR_RS07310		TUC_188	5237875	5241297	+	SGR_RS22245,SGR_RS22250,SGR_RS22255,SGR_RS22260	3
TSS_0189	1131756	SGR_RS04630	-	-6.69	P		TEP_0189	1535778	SGR_RS06410	-	-7.04	P	Motif		TU_0189	1750691	1755690	-	Poly	1755690 P	1750691 P	4	SGR_RS07315,SGR_RS07320,SGR_RS07325,SGR_RS07330		TUC_189	5242734	5244216	+	SGR_RS22270	2
TSS_0190	1131812	SGR_RS04630	-	-1.005	S		TEP_0190	1547619	SGR_RS06460	+	11.1	P	Unstructured non-motif		TU_0190	1750691	1755235	-	Poly	1755235 I	1750691 P	4	SGR_RS07315,SGR_RS07320,SGR_RS07325,SGR_RS07330		TUC_190	5259634	5261825	+	SGR_RS22340	1
TSS_0191	1136636	SGR_RS04650	-	-113.145	P		TEP_0191	1558629	SGR_RS06515	-	-5.09	I	Unstructured non-motif		TU_0191	1750691	1754320	-	Poly	1754320 P	1750691 P	3	SGR_RS07315,SGR_RS07320,SGR_RS07325		TUC_191	5280425	5284583	+	SGR_RS22415,SGR_RS22420,SGR_RS22425	10
TSS_0192	1143933	SGR_RS04680	-	-32.115	P		TEP_0192	1564597	SGR_RS06540	-	-4.555	P	Unstructured non-motif		TU_0192	1750691	1752946	-	Poly	1752946 P	1750691 P	2	SGR_RS07315,SGR_RS07320		TUC_192	5300203	5300784	+	.	1
TSS_0193	1144333	SGR_RS04685	-	-5.685	I		TEP_0193	1567818	SGR_RS06550	+	14.36	P	Structured non-motif		TU_0193	1754302	1755690	-	Mono	1755690 P	1754302 P	1	SGR_RS07330		TUC_193	5305661	5307785	+	SGR_RS22510,SGR_RS22515	6
TSS_0194	1155215	SGR_RS04735	+	2.115	P		TEP_0194	1569098	SGR_RS06555	+	158.9	P	Structured non-motif		TU_0194	1754302	1755235	-	Mono	1755235 I	1754302 P	1	SGR_RS07330		TUC_194	5309715	5312599	+	SGR_RS22530	1
TSS_0195	1165039	SGR_RS04780	+	1.56	P		TEP_0195	1571670	SGR_RS06565	-	-3.41	P	Structured non-motif		TU_0195	1764951	1767911	-	Mono	1767911 P	1764951 P	1	SGR_RS07365		TUC_195	5315530	5320801	+	SGR_RS22555	1
TSS_0196	1169533	SGR_RS04795	+	41.42	P		TEP_0196	1575803	SGR_RS06585	+	7.73	P	Structured non-motif		TU_0196	1764951	1766022	-	Mono	1766022 I	1764951 P	1	SGR_RS07365		TUC_196	5353231	5354387	+	SGR_RS22650	1
TSS_0197	1177642	SGR_RS04825	-	-6.8	I		TEP_0197	1595343	SGR_RS06655	-	-5.945	P	Unstructured non-motif		TU_0197	1770047	1770609	+	Mono	1770047 P	1770609 P	1	SGR_RS07380		TUC_197	5354518	5355677	+	SGR_RS22655	2
TSS_0198	1179520	SGR_RS04835	+	0.555	P		TEP_0198	1595511	SGR_RS06650	+	25.025	S	Structured non-motif		TU_0198	1770767	1772373	+	Mono	1770767 P	1772373 P	1	SGR_RS07385		TUC_198	5356517	5359886	+	SGR_RS22670,SGR_RS22675,SGR_RS22680	4
TSS_0199	1183509	SGR_RS04855	+	20.61	P		TEP_0199	1595549	SGR_RS06650	+	6.6	S	Unstructured non-motif		TU_0199	1773037	1774481	+	Poly	1773037 P	1774481 P	3	SGR_RS07390,SGR_RS07400,SGR_RS07405		TUC_199	5384112	5386385	+	SGR_RS22780,SGR_RS22785	1
TSS_0200	1186163	SGR_RS04870	+	7.355	P		TEP_0200	1595591	SGR_RS06650	+	4.5	S	Unstructured non-motif		TU_0200	1806842	1807502	+	Mono	1806842 P	1807502 P	1	SGR_RS07525		TUC_200	5390243	5390600	+	SGR_RS22810	1
TSS_0201	1192097	SGR_RS04890	+	3.015	P		TEP_0201	1595636	SGR_RS06650	+	38.78	P	Unstructured non-motif		TU_0201	1825135	1825716	+	Mono	1825135 P	1825716 P	1	SGR_RS07590		TUC_201	5409319	5411247	+	SGR_RS22885	1
TSS_0202	1194251	SGR_RS04900	-	-1.56	I		TEP_0202	1600530	SGR_RS06675	-	-4.1	I	Unstructured non-motif		TU_0202	1855462	1856995	-	Poly	1856995 P	1855462 P	2	SGR_RS07730,SGR_RS07735		TUC_202	5419958	5421167	+	SGR_RS22940	1
TSS_0203	1194685	SGR_RS04900	-	-2.22	P		TEP_0203	1605394	SGR_RS06695	-	-13.71	I	Unstructured non-motif		TU_0203	1855462	1855977	-	Mono	1855977 P	1855462 P	1	SGR_RS07730		TUC_203	5425045	5430775	+	SGR_RS22960,SGR_RS22965,SGR_RS22975	4
TSS_0204	1201153	SGR_RS04935	+	3.12	P		TEP_0204	1605410	.	-	-7.535	N	Unstructured non-motif		TU_0204	1872780	1876827	-	Poly	1876827 P	1872780 P	3	SGR_RS07815,SGR_RS07820,SGR_RS07825		TUC_204	5446389	5446857	+	SGR_RS23060	2
TSS_0205	1205801	SGR_RS04950	+	1.005	P		TEP_0205	1605504	.	-	-6.47	N	Unstructured non-motif		TU_0205	1875501	1876827	-	Mono	1876827 P	1875501 P	1	SGR_RS07825		TUC_205	5452825	5453380	+	.	2
TSS_0206	1212796	SGR_RS04965	-	-7.59	P		TEP_0206	1606286	SGR_RS06705	-	-43.045	S	Structured non-motif		TU_0206	1876306	1876827	-	Mono	1876827 P	1876306 I	1	SGR_RS07825		TUC_206	5511377	5519032	+	SGR_RS23345,SGR_RS23350,SGR_RS23355,SGR_RS23360,SGR_RS23365,SGR_RS23370,SGR_RS23375	1
TSS_0207	1212873	SGR_RS04970	+	2.01	P		TEP_0207	1606328	SGR_RS06700	+	55.34	P	Motif		TU_0207	1876525	1876827	-	Mono	1876827 P	1876525 I	1	SGR_RS07825		TUC_207	5520038	5521427	+	SGR_RS23385,SGR_RS23390	1
TSS_0208	1216055	SGR_RS04985	+	6.135	P		TEP_0208	1606367	SGR_RS06705	-	-884.235	P	Motif		TU_0208	1877015	1885480	+	Poly	1877015 P	1885480 P	2	SGR_RS07830,SGR_RS07835		TUC_208	5527431	5531970	+	SGR_RS23415,SGR_RS23420,SGR_RS23425	4
TSS_0209	1235395	SGR_RS05075	+	1.005	P		TEP_0209	1607278	SGR_RS06710	-	-273.735	P	Unstructured non-motif		TU_0209	1887502	1896515	+	Poly	1887502 P	1896515 P	3	SGR_RS07855,SGR_RS07860,SGR_RS07865		TUC_209	5574739	5575548	+	SGR_RS23615	10
TSS_0210	1245703	SGR_RS05125	+	4.02	P		TEP_0210	1607786	SGR_RS06715	-	-13.78	P	Unstructured non-motif		TU_0210	1942410	1942597	+	Pre	1942410 P	1942597 Pre	0	.		TUC_210	5608390	5608858	+	SGR_RS23760	2
TSS_0211	1253105	SGR_RS05160	-	-1.005	P		TEP_0211	1608329	SGR_RS06720	-	-547.035	P	Structured non-motif		TU_0211	1954101	1954658	-	Mono	1954658 P	1954101 I	1	SGR_RS08090		TUC_211	5632391	5634026	+	SGR_RS23865	2
TSS_0212	1253243	+	+	3.12	N		TEP_0212	1608395	SGR_RS06720	-	-88.1	S	Unstructured non-motif		TU_0212	1954275	1954658	-	Mono	1954658 P	1954275 I	1	SGR_RS08090		TUC_212	5685966	5692648	+	SGR_RS24065,SGR_RS24070,SGR_RS24075,SGR_RS24080,SGR_RS24085	3
TSS_0213	1255774	SGR_RS05175	+	0.555	P		TEP_0213	1608566	SGR_RS06725	-	-7.585	S	Unstructured non-motif		TU_0213	1956545	1957546	-	Poly	1957546 P	1956545 I	2	SGR_RS08110,SGR_RS08105		TUC_213	5709662	5713052	+	SGR_RS24160,SGR_RS24165	4
TSS_0214	1265254	SGR_RS05210	-	-8.68	P		TEP_0214	1608850	SGR_RS06725	-	-375.66	P	Motif		TU_0214	1956545	1961005	-	Poly	1961005 P	1956545 I	4	SGR_RS08110,SGR_RS08115,SGR_RS08120,SGR_RS08105		TUC_214	5751303	5751598	+	SGR_RS24305	1
TSS_0215	1285285	SGR_RS05290	+	32.545	P		TEP_0215	1610620	SGR_RS06730	+	29.77	P	Structured non-motif		TU_0215	1956573	1957546	-	Poly	1957546 P	1956573 I	2	SGR_RS08110,SGR_RS08105		TUC_215	5768935	5769433	+	SGR_RS24370	1
TSS_0216	1286692	SGR_RS05300	+	2.115	P		TEP_0216	1620556	SGR_RS06780	-	-2.99	P	Unstructured non-motif		TU_0216	1956573	1961005	-	Poly	1961005 P	1956573 I	4	SGR_RS08110,SGR_RS08115,SGR_RS08120,SGR_RS08105		TUC_216	5791721	5792263	+	SGR_RS24480	1
TSS_0217	1298155	SGR_RS05355	+	6.69	P		TEP_0217	1623465	SGR_RS06785	-	-13.78	A	Unstructured non-motif		TU_0217	1957289	1961005	-	Poly	1961005 P	1957289 P	2	SGR_RS08115,SGR_RS08120		TUC_217	5798942	5800536	+	SGR_RS24525	1
TSS_0218	1299107	SGR_RS05360	+	5.13	P		TEP_0218	1623532	SGR_RS06785	-	-20.52	A	Unstructured non-motif		TU_0218	1961971	1963129	-	Mono	1963129 P	1961971 P	1	SGR_RS08130		TUC_218	5800669	5803656	+	SGR_RS24530,SGR_RS24535,SGR_RS24540	13
TSS_0219	1300509	SGR_RS05370	+	1.665	P		TEP_0219	1623630	SGR_RS06785	-	-295.54	A	Structured non-motif		TU_0219	1962016	1963129	-	Mono	1963129 P	1962016 S	1	SGR_RS08130		TUC_219	5804838	5820459	+	SGR_RS24550,SGR_RS24555,SGR_RS24560,SGR_RS24565,SGR_RS24570,SGR_RS24575,SGR_RS24580,SGR_RS24585,SGR_RS24590,SGR_RS24595,SGR_RS24600	15
TSS_0220	1323324	SGR_RS05455	+	1.005	P		TEP_0220	1625863	SGR_RS06795	+	3.385	S	Structured non-motif		TU_0220	1964479	1966106	-	Poly	1966106 P	1964479 P	2	SGR_RS08150,SGR_RS08155		TUC_220	5843593	5844438	+	SGR_RS24675,SGR_RS24680	1
TSS_0221	1324547	SGR_RS05460	-	-1.11	P		TEP_0221	1626169	SGR_RS06795	+	16.16	P	Unstructured non-motif		TU_0221	1964479	1968213	-	Poly	1968213 P	1964479 P	4	SGR_RS08150,SGR_RS08155,SGR_RS08160,SGR_RS08165		TUC_221	5846178	5858873	+	SGR_RS24690,SGR_RS24695,SGR_RS24700,SGR_RS24705,SGR_RS24710,SGR_RS24715,SGR_RS24720,SGR_RS24725	24
TSS_0222	1329113	SGR_RS05480	+	77.665	P		TEP_0222	1637465	SGR_RS06860	+	8.31	P	Structured non-motif		TU_0222	1983725	1984429	+	Mono	1983725 S	1984429 P	1	SGR_RS08230		TUC_222	5861061	5865847	+	SGR_RS24750,SGR_RS24755,SGR_RS24760,SGR_RS24765,SGR_RS24770,SGR_RS36510	12
TSS_0223	1342875	SGR_RS05535	-	-2.01	P		TEP_0223	1646485	SGR_RS06905	-	-3.68	P	Unstructured non-motif		TU_0223	1984043	1984429	+	Mono	1984043 P	1984429 P	1	SGR_RS08230		TUC_223	5866464	5869575	+	SGR_RS24785	1
TSS_0224	1351302	SGR_RS05575	+	20.27	P		TEP_0224	1656912	SGR_RS06950	+	4.37	P	Unstructured non-motif		TU_0224	1986553	1989429	-	Poly	1989429 P	1986553 P	2	SGR_RS08245,SGR_RS08250		TUC_224	5880256	5882253	+	SGR_RS24840	2
TSS_0225	1353826	SGR_RS05585	+	29.315	P		TEP_0225	1705250	SGR_RS07140	+	43.61	P	Motif		TU_0225	1986553	1988413	-	Mono	1988413 P	1986553 P	1	SGR_RS08245		TUC_225	5913533	5915570	+	SGR_RS24980	3
TSS_0226	1357643	SGR_RS05600	-	-4.02	P		TEP_0226	1709712	SGR_RS07165	+	3.245	P	Unstructured non-motif		TU_0226	2001864	2004354	-	Mono	2004354 S	2001864 P	1	SGR_RS08300		TUC_226	5921666	5923932	+	SGR_RS25020,SGR_RS25025,SGR_RS25030	9
TSS_0227	1364909	SGR_RS05625	-	-3.12	P		TEP_0227	1713896	SGR_RS07185	-	-29.805	P	Motif		TU_0227	2001864	2004115	-	Mono	2004115 P	2001864 P	1	SGR_RS08300		TUC_227	5926345	5926684	+	SGR_RS25060	1
TSS_0228	1373787	SGR_RS05655	-	-21.595	P		TEP_0228	1713943	SGR_RS07180	+	3.685	P	Structured non-motif		TU_0228	2004283	2004819	+	Mono	2004283 S	2004819 P	1	SGR_RS08305		TUC_228	5942626	5945528	+	SGR_RS25155	2
TSS_0229	1373822	SGR_RS05655	-	-1.005	S		TEP_0229	1713953	SGR_RS07185	-	-5.115	S	Unstructured non-motif		TU_0229	2004283	2004450	+	Pre	2004283 S	2004450 Pre	0	.		TUC_229	6016317	6017004	+	SGR_RS25450	3
TSS_0230	1374431	SGR_RS05660	-	-4.79	P		TEP_0230	1718833	SGR_RS07205	-	-3.94	P	Structured non-motif		TU_0230	2004471	2004819	+	Mono	2004471 P	2004819 P	1	SGR_RS08305		TUC_230	6042656	6044350	+	SGR_RS25575	1
TSS_0231	1374507	SGR_RS05665	+	17.405	P		TEP_0231	1721102	SGR_RS07210	+	9.625	P	Unstructured non-motif		TU_0231	2005814	2007574	-	Mono	2007574 P	2005814 P	1	SGR_RS08315		TUC_231	6047951	6050882	+	SGR_RS25590,SGR_RS25595,SGR_RS25600,SGR_RS25605	28
TSS_0232	1377997	SGR_RS05675	-	-0.555	I		TEP_0232	1721441	SGR_RS07215	+	8.47	I	Unstructured non-motif		TU_0232	2005814	2008641	-	Poly	2008641 I	2005814 P	2	SGR_RS08315,SGR_RS08320		TUC_232	6150513	6152295	+	SGR_RS26075	1
TSS_0233	1381861	SGR_RS05690	-	-1.665	P		TEP_0233	1721651	SGR_RS07215	+	9.025	P	Unstructured non-motif		TU_0233	2005814	2010598	-	Poly	2010598 P	2005814 P	3	SGR_RS08315,SGR_RS08320,SGR_RS08325		TUC_233	6192928	6194460	+	SGR_RS26255	3
TSS_0234	1382920	SGR_RS05700	+	2.01	P		TEP_0234	1723032	SGR_RS07220	+	3.25	P	Unstructured non-motif		TU_0234	2006245	2007574	-	Mono	2007574 P	2006245 I	1	SGR_RS08315		TUC_234	6206912	6208350	+	SGR_RS26310	1
TSS_0235	1388435	SGR_RS05720	+	10.585	I		TEP_0235	1738796	.	+	12.695	N	Unstructured non-motif		TU_0235	2006245	2008641	-	Poly	2008641 I	2006245 I	2	SGR_RS08320,SGR_RS08315		TUC_235	6224966	6225292	+	.	1
TSS_0236	1389637	SGR_RS05730	+	33.87	P		TEP_0236	1748595	SGR_RS07310	-	-17.045	P	Motif		TU_0236	2006245	2010598	-	Poly	2010598 P	2006245 I	3	SGR_RS08320,SGR_RS08325,SGR_RS08315		TUC_236	6253503	6253918	+	SGR_RS26480	1
TSS_0237	1393927	SGR_RS05750	+	2.01	P		TEP_0237	1750691	SGR_RS07315	-	-32.95	P	Motif		TU_0237	2006322	2007574	-	Mono	2007574 P	2006322 I	1	SGR_RS08315		TUC_237	6294740	6295196	+	.	4
TSS_0238	1404412	SGR_RS05790	-	-1.11	P		TEP_0238	1754302	SGR_RS07330	-	-9.165	P	Unstructured non-motif		TU_0238	2006322	2008641	-	Poly	2008641 I	2006322 I	2	SGR_RS08320,SGR_RS08315		TUC_238	6297228	6298315	+	SGR_RS26680	2
TSS_0239	1405227	SGR_RS05800	-	-0.555	P		TEP_0239	1755753	SGR_RS07335	-	-14.59	P	Motif		TU_0239	2006322	2010598	-	Poly	2010598 P	2006322 I	3	SGR_RS08320,SGR_RS08325,SGR_RS08315		TUC_239	6299820	6303103	+	SGR_RS26690,SGR_RS26695,SGR_RS26700	5
TSS_0240	1419113	SGR_RS05865	+	1.11	A		TEP_0240	1764951	SGR_RS07365	-	-30.41	P	Motif		TU_0240	2006388	2008641	-	Poly	2008641 I	2006388 I	2	SGR_RS08320,SGR_RS08315		TUC_240	6303157	6309311	+	SGR_RS26705,SGR_RS26715,SGR_RS26720,SGR_RS26725,SGR_RS26730	15
TSS_0241	1423337	SGR_RS05890	+	7.46	S		TEP_0241	1768054	.	+	8.75	N	Structured non-motif		TU_0241	2006388	2007574	-	Mono	2007574 P	2006388 I	1	SGR_RS08315		TUC_241	6313397	6316567	+	SGR_RS26755,SGR_RS26760,SGR_RS26765	7
TSS_0242	1423365	SGR_RS05890	+	437.42	P		TEP_0242	1770609	SGR_RS07380	+	6.505	P	Structured non-motif		TU_0242	2006388	2010598	-	Poly	2010598 P	2006388 I	3	SGR_RS08320,SGR_RS08325,SGR_RS08315		TUC_242	6330329	6333324	+	SGR_RS26835,SGR_RS26840,SGR_RS26845	1
TSS_0243	1431625	SGR_RS05915	+	1.665	S		TEP_0243	1772373	SGR_RS07385	+	29.185	P	Unstructured non-motif		TU_0243	2006400	2008641	-	Poly	2008641 I	2006400 I	2	SGR_RS08320,SGR_RS08315		TUC_243	6336420	6337830	+	SGR_RS26860	1
TSS_0244	1431699	SGR_RS05915	+	43.13	P		TEP_0244	1774481	SGR_RS07405	+	3.515	P	Structured non-motif		TU_0244	2006400	2007574	-	Mono	2007574 P	2006400 I	1	SGR_RS08315		TUC_244	6346772	6347192	+	SGR_RS26915	1
TSS_0245	1433053	SGR_RS05925	+	1.56	P		TEP_0245	1807502	SGR_RS07525	+	104.435	P	Motif		TU_0245	2006400	2010598	-	Poly	2010598 P	2006400 I	3	SGR_RS08320,SGR_RS08325,SGR_RS08315		TUC_245	6352229	6352397	+	.	3
TSS_0246	1439102	SGR_RS05950	+	2.01	P		TEP_0246	1811719	SGR_RS07540	-	-21.245	P	Structured non-motif		TU_0246	2006515	2008641	-	Poly	2008641 I	2006515 I	2	SGR_RS08320,SGR_RS08315		TUC_246	6356087	6357918	+	SGR_RS26960,SGR_RS26965	3
TSS_0247	1446890	SGR_RS05970	-	-163.94	P		TEP_0247	1825716	SGR_RS07590	+	7.325	P	Structured non-motif		TU_0247	2006515	2007574	-	Mono	2007574 P	2006515 I	1	SGR_RS08315		TUC_247	6377282	6382592	+	SGR_RS27045,SGR_RS27050,SGR_RS27055,SGR_RS27060,SGR_RS27065,SGR_RS27070	22
TSS_0248	1447130	SGR_RS05975	+	12.485	P		TEP_0248	1842870	SGR_RS07675	-	-2.395	I	Unstructured non-motif		TU_0248	2006515	2010598	-	Poly	2010598 P	2006515 I	3	SGR_RS08320,SGR_RS08325,SGR_RS08315		TUC_248	6386417	6387378	+	SGR_RS27080	2
TSS_0249	1450292	SGR_RS05985	-	-2.565	P		TEP_0249	1855462	SGR_RS07730	-	-4.515	P	Structured non-motif		TU_0249	2007288	2008641	-	Mono	2008641 I	2007288 S	1	SGR_RS08320		TUC_249	6426943	6430326	+	SGR_RS27275,SGR_RS27280,SGR_RS27285,SGR_RS27290	1
TSS_0250	1457599	SGR_RS06015	-	-3.12	P		TEP_0250	1872780	SGR_RS07815	-	-4.375	P	Unstructured non-motif		TU_0250	2007288	2011538	-	Poly	2011538 P	2007288 S	3	SGR_RS08320,SGR_RS08325,SGR_RS08330		TUC_250	6440717	6448115	+	SGR_RS27340,SGR_RS27345,SGR_RS27350	4
TSS_0251	1460383	SGR_RS06035	+	3.225	P		TEP_0251	1873008	SGR_RS07810	+	4.2	P	Unstructured non-motif		TU_0251	2007288	2010598	-	Poly	2010598 P	2007288 S	2	SGR_RS08320,SGR_RS08325		TUC_251	6456875	6457260	+	SGR_RS27405	1
TSS_0252	1464038	SGR_RS06045	-	-2.78	P		TEP_0252	1875501	SGR_RS07825	-	-5.54	P	Unstructured non-motif		TU_0252	2007330	2008641	-	Mono	2008641 I	2007330 P	1	SGR_RS08320		TUC_252	6467250	6468305	+	SGR_RS27460	1
TSS_0253	1469145	SGR_RS06070	-	-9.365	P		TEP_0253	1876306	SGR_RS07825	-	-4.395	I	Unstructured non-motif		TU_0253	2007330	2011538	-	Poly	2011538 P	2007330 P	3	SGR_RS08320,SGR_RS08325,SGR_RS08330		TUC_253	6498571	6500446	+	SGR_RS27580	1
TSS_0254	1476699	SGR_RS06105	-	-2.22	P		TEP_0254	1876525	SGR_RS07825	-	-6.635	I	Unstructured non-motif		TU_0254	2007330	2010598	-	Poly	2010598 P	2007330 P	2	SGR_RS08320,SGR_RS08325		TUC_254	6505303	6507094	+	SGR_RS27600	4
TSS_0255	1477351	SGR_RS06115	+	1.005	P		TEP_0255	1885438	SGR_RS36120	-	-41.45	P	Motif		TU_0255	2007445	2007574	-	Pre	2007574 P	2007445 Pre	0	.		TUC_255	6530635	6533704	+	SGR_RS27720,SGR_RS27725	2
TSS_0256	1478956	SGR_RS06120	-	-4.575	P		TEP_0256	1885480	SGR_RS07835	+	7.46	P	Structured non-motif		TU_0256	2008283	2008641	-	Poly	2008641 I	2008283 I	2	SGR_RS08320,SGR_RS08320		TUC_256	6535834	6537092	+	SGR_RS27735	1
TSS_0257	1481845	SGR_RS06135	-	-1.56	P		TEP_0257	1896515	SGR_RS07865	+	123.07	P	Unstructured non-motif		TU_0257	2008283	2011538	-	Poly	2011538 P	2008283 I	3	SGR_RS08325,SGR_RS08330,SGR_RS08320		TUC_257	6538588	6541848	+	SGR_RS27750	4
TSS_0258	1482625	SGR_RS06150	-	-15.16	P		TEP_0258	1942597	SGR_RS08055	+	9.7	Pre	Unstructured non-motif		TU_0258	2008283	2010598	-	Poly	2010598 P	2008283 I	2	SGR_RS08325,SGR_RS08320		TUC_258	6545291	6554671	+	SGR_RS27775,SGR_RS27780,SGR_RS27785,SGR_RS27790,SGR_RS27795,SGR_RS27800,SGR_RS27805,SGR_RS27810,SGR_RS27815	7
TSS_0259	1499853	SGR_RS06230	-	-5.13	P		TEP_0259	1950619	SGR_RS08080	+	10.07	P	Structured non-motif		TU_0259	2015657	2015875	+	Mono	2015657 P	2015875 I	1	SGR_RS08345		TUC_259	6567554	6568590	+	SGR_RS27875	2
TSS_0260	1508117	SGR_RS06275	+	6.455	P		TEP_0260	1954101	SGR_RS08090	-	-4.81	I	Unstructured non-motif		TU_0260	2022654	2023318	+	Mono	2022654 P	2023318 P	1	SGR_RS08380		TUC_260	6576476	6578813	+	SGR_RS27925,SGR_RS27930,SGR_RS27935	2
TSS_0261	1511081	SGR_RS06290	-	-4.02	P		TEP_0261	1954275	SGR_RS08090	-	-10.35	I	Unstructured non-motif		TU_0261	2023282	2027097	-	Poly	2027097 P	2023282 P	2	SGR_RS08385,SGR_RS08390		TUC_261	6581722	6582798	+	SGR_RS27960	1
TSS_0262	1519094	SGR_RS06330	-	-1.005	P		TEP_0262	1956545	SGR_RS08105	-	-4.24	I	Unstructured non-motif		TU_0262	2023282	2027030	-	Poly	2027030 S	2023282 P	2	SGR_RS08385,SGR_RS08390		TUC_262	6587975	6590161	+	SGR_RS27990	3
TSS_0263	1519229	SGR_RS06335	+	0.555	P		TEP_0263	1956573	SGR_RS08105	-	-4.795	I	Unstructured non-motif		TU_0263	2026968	2027097	-	Pre	2027097 P	2026968 Pre	0	.		TUC_263	6612552	6614034	+	SGR_RS28115	1
TSS_0264	1520066	SGR_RS06340	+	3.57	P		TEP_0264	1957289	SGR_RS08115	-	-5.555	P	Unstructured non-motif		TU_0264	2026968	2027030	-	Pre	2027030 S	2026968 Pre	0	.		TUC_264	6631323	6634162	+	SGR_RS28190,SGR_RS28195	5
TSS_0265	1524638	SGR_RS06355	-	-1.11	P		TEP_0265	1961971	SGR_RS08130	-	-13.55	P	Structured non-motif		TU_0265	2026980	2027097	-	Pre	2027097 P	2026980 Pre	0	.		TUC_265	6635356	6636154	+	SGR_RS28210,SGR_RS28215	3
TSS_0266	1529011	SGR_RS06375	-	-1.005	P		TEP_0266	1962016	SGR_RS08130	-	-3.955	S	Unstructured non-motif		TU_0266	2026980	2027030	-	Pre	2027030 S	2026980 Pre	0	.		TUC_266	6652403	6652739	+	.	2
TSS_0267	1535718	SGR_RS06405	-	-2.01	P		TEP_0267	1964479	SGR_RS08150	-	-9.885	P	Unstructured non-motif		TU_0267	2039020	2039961	-	Mono	2039961 P	2039020 I	1	SGR_RS08430		TUC_267	6654628	6654999	+	SGR_RS28310	1
TSS_0268	1536555	SGR_RS06415	-	-1.005	P		TEP_0268	1968747	SGR_RS08170	-	-8.33	P	Structured non-motif		TU_0268	2039425	2039961	-	Mono	2039961 P	2039425 I	1	SGR_RS08430		TUC_268	6664330	6664946	+	SGR_RS28360	1
TSS_0269	1545679	SGR_RS06455	+	46.595	P		TEP_0269	1968791	.	+	183.85	N	Motif		TU_0269	2043010	2044826	-	Poly	2044826 P	2043010 I	2	SGR_RS08445,SGR_RS08440		TUC_269	6666730	6669479	+	SGR_RS28370	1
TSS_0270	1547681	SGR_RS06465	+	4.68	P		TEP_0270	1973612	SGR_RS08185	+	4.065	P	Structured non-motif		TU_0270	2046477	2046995	+	Mono	2046477 S	2046995 P	1	SGR_RS08460		TUC_270	6674735	6675094	+	SGR_RS28400	1
TSS_0271	1556256	SGR_RS06495	-	-1.11	P		TEP_0271	1974984	.	-	-6.085	N	Unstructured non-motif		TU_0271	2046554	2046995	+	Mono	2046554 P	2046995 P	1	SGR_RS08460		TUC_271	6711291	6713325	+	SGR_RS28560,SGR_RS28565	7
TSS_0272	1556395	SGR_RS06500	+	1.11	P		TEP_0272	1975372	SGR_RS08195	+	22.35	I	Unstructured non-motif		TU_0272	2060078	2061182	+	Mono	2060078 P	2061182 P	1	SGR_RS08530		TUC_272	6748651	6750677	+	SGR_RS28740,SGR_RS28745	2
TSS_0273	1561501	SGR_RS06520	-	-1.665	P		TEP_0273	1976596	SGR_RS08195	+	5.23	P	Unstructured non-motif		TU_0273	2061549	2062952	-	Mono	2062952 P	2061549 P	1	SGR_RS08540		TUC_273	6762883	6764087	+	SGR_RS28785	1
TSS_0274	1561567	SGR_RS06525	+	0.555	P		TEP_0274	1978572	SGR_RS08205	+	7.345	P	Unstructured non-motif		TU_0274	2062087	2062952	-	Mono	2062952 P	2062087 I	1	SGR_RS08540		TUC_274	6776409	6777927	+	SGR_RS28850,SGR_RS28855	3
TSS_0275	1563638	SGR_RS06530	-	-0.555	P		TEP_0275	1984292	SGR_RS08235	-	-23.835	P	Unstructured non-motif		TU_0275	2062570	2062952	-	Mono	2062952 P	2062570 I	1	SGR_RS08540		TUC_275	6814821	6817517	+	SGR_RS29030,SGR_RS29035	1
TSS_0276	1567334	SGR_RS06550	+	300.85	P		TEP_0276	1984328	SGR_RS08235	-	-5.76	S	Unstructured non-motif		TU_0276	2062570	2063811	-	Poly	2063811 P	2062570 I	2	SGR_RS08545,SGR_RS08540		TUC_276	6823350	6826121	+	SGR_RS29075,SGR_RS29080,SGR_RS29085	2
TSS_0277	1567890	SGR_RS06555	+	2.115	P		TEP_0277	1984429	SGR_RS08230	+	88.555	P	Structured non-motif		TU_0277	2080242	2095433	-	Poly	2095433 P	2080242 P	10	SGR_RS08625,SGR_RS08630,SGR_RS08635,SGR_RS08640,SGR_RS08645,SGR_RS08650,SGR_RS08655,SGR_RS08660,SGR_RS08665,SGR_RS08670		TUC_277	6830636	6832821	+	SGR_RS29110,SGR_RS29115	5
TSS_0278	1569183	SGR_RS06560	+	1.56	P		TEP_0278	1986553	SGR_RS08245	-	-102.26	P	Motif		TU_0278	2080242	2084613	-	Poly	2084613 P	2080242 P	6	SGR_RS08625,SGR_RS08630,SGR_RS08635,SGR_RS08640,SGR_RS08645,SGR_RS08650		TUC_278	6833806	6837424	+	SGR_RS29125,SGR_RS29130,SGR_RS29135,SGR_RS29140	1
TSS_0279	1574204	SGR_RS06575	-	-1.665	P		TEP_0279	2001864	SGR_RS08300	-	-12.035	P	Motif		TU_0279	2080242	2081175	-	Poly	2081175 P	2080242 P	2	SGR_RS08625,SGR_RS08630		TUC_279	6853173	6853543	+	.	1
TSS_0280	1589345	SGR_RS06625	-	-6.565	P		TEP_0280	2004450	SGR_RS08305	+	11.04	Pre	Unstructured non-motif		TU_0280	2080242	2081129	-	Poly	2081129 S	2080242 P	2	SGR_RS08625,SGR_RS08630		TUC_280	6856848	6862944	+	SGR_RS29220,SGR_RS29225,SGR_RS29230,SGR_RS29235,SGR_RS29240,SGR_RS36580	40
TSS_0281	1589369	SGR_RS06630	+	0.555	P		TEP_0281	2004819	SGR_RS08305	+	736.96	P	Motif		TU_0281	2080919	2095433	-	Poly	2095433 P	2080919 S	8	SGR_RS08635,SGR_RS08640,SGR_RS08645,SGR_RS08650,SGR_RS08655,SGR_RS08660,SGR_RS08665,SGR_RS08670		TUC_281	6864048	6872588	+	SGR_RS29250,SGR_RS29255,SGR_RS29260,SGR_RS29265,SGR_RS29270,SGR_RS29275,SGR_RS29280,SGR_RS29285,SGR_RS29290,SGR_RS29295	13
TSS_0282	1593284	SGR_RS06645	+	1.005	P		TEP_0282	2005814	SGR_RS08315	-	-156.43	P	Structured non-motif		TU_0282	2080919	2090105	-	Poly	2090105 I	2080919 S	8	SGR_RS08635,SGR_RS08640,SGR_RS08645,SGR_RS08650,SGR_RS08655,SGR_RS08660,SGR_RS08665,SGR_RS08670		TUC_282	6892003	6895928	+	SGR_RS29390,SGR_RS29395	1
TSS_0283	1596013	SGR_RS06655	-	-24.655	P		TEP_0283	2006245	SGR_RS08315	-	-6.34	I	Unstructured non-motif		TU_0283	2080919	2089623	-	Poly	2089623 P	2080919 S	7	SGR_RS08635,SGR_RS08640,SGR_RS08645,SGR_RS08650,SGR_RS08655,SGR_RS08660,SGR_RS08665		TUC_283	6909381	6911193	+	SGR_RS29465,SGR_RS29470,SGR_RS29475	8
TSS_0284	1598932	SGR_RS06670	-	-8.465	P		TEP_0284	2006322	SGR_RS08315	-	-8.59	I	Unstructured non-motif		TU_0284	2080919	2085893	-	Poly	2085893 P	2080919 S	5	SGR_RS08635,SGR_RS08640,SGR_RS08645,SGR_RS08650,SGR_RS08655		TUC_284	6939606	6942024	+	SGR_RS29595,SGR_RS29600	6
TSS_0285	1601113	SGR_RS06680	+	0.555	P		TEP_0285	2006388	SGR_RS08315	-	-4.81	I	Unstructured non-motif		TU_0285	2080919	2084613	-	Poly	2084613 P	2080919 S	4	SGR_RS08635,SGR_RS08640,SGR_RS08645,SGR_RS08650		TUC_285	6942095	6942371	+	.	1
TSS_0286	1605757	SGR_RS06700	+	1.11	P		TEP_0286	2006400	SGR_RS08315	-	-4.66	I	Unstructured non-motif		TU_0286	2081280	2095433	-	Poly	2095433 P	2081280 P	8	SGR_RS08635,SGR_RS08640,SGR_RS08645,SGR_RS08650,SGR_RS08655,SGR_RS08660,SGR_RS08665,SGR_RS08670		TUC_286	6962703	6963287	+	SGR_RS29690	1
TSS_0287	1606872	SGR_RS06705	-	-220.16	P		TEP_0287	2006515	SGR_RS08315	-	-9.145	I	Unstructured non-motif		TU_0287	2081280	2090105	-	Poly	2090105 I	2081280 P	8	SGR_RS08635,SGR_RS08640,SGR_RS08645,SGR_RS08650,SGR_RS08655,SGR_RS08660,SGR_RS08665,SGR_RS08670		TUC_287	6986365	6987630	+	SGR_RS29805	1
TSS_0288	1608236	SGR_RS06715	-	-179.635	P		TEP_0288	2007288	SGR_RS08320	-	-16.625	S	Unstructured non-motif		TU_0288	2081280	2089623	-	Poly	2089623 P	2081280 P	7	SGR_RS08635,SGR_RS08640,SGR_RS08645,SGR_RS08650,SGR_RS08655,SGR_RS08660,SGR_RS08665		TUC_288	6988226	6989052	+	SGR_RS29815	1
TSS_0289	1608719	SGR_RS06720	-	-28.31	P		TEP_0289	2007330	SGR_RS08320	-	-23.46	P	Unstructured non-motif		TU_0289	2081280	2085893	-	Poly	2085893 P	2081280 P	5	SGR_RS08635,SGR_RS08640,SGR_RS08645,SGR_RS08650,SGR_RS08655		TUC_289	6989942	6995299	+	SGR_RS29830,SGR_RS29835,SGR_RS29840,SGR_RS29845,SGR_RS29850	2
TSS_0290	1611976	SGR_RS06740	+	1.665	P		TEP_0290	2007445	SGR_RS08315	-	-7.11	Pre	Motif		TU_0290	2081280	2084613	-	Poly	2084613 P	2081280 P	4	SGR_RS08635,SGR_RS08640,SGR_RS08645,SGR_RS08650		TUC_290	7018418	7020497	+	SGR_RS29985	1
TSS_0291	1621977	SGR_RS06785	+	0.555	P		TEP_0291	2008283	SGR_RS08320	-	-4.96	I	Unstructured non-motif		TU_0291	2081280	2081769	-	Mono	2081769 P	2081280 P	1	SGR_RS08635		TUC_291	7029778	7035334	+	SGR_RS30030,SGR_RS30035,SGR_RS30040,SGR_RS30045,SGR_RS30050,SGR_RS30055,SGR_RS30060	8
TSS_0292	1623705	-	-	-1.005	N		TEP_0292	2015719	.	+	6.75	N	Unstructured non-motif		TU_0292	2081561	2095433	-	Poly	2095433 P	2081561 S	7	SGR_RS08640,SGR_RS08645,SGR_RS08650,SGR_RS08655,SGR_RS08660,SGR_RS08665,SGR_RS08670		TUC_292	7046308	7047247	+	SGR_RS30105	1
TSS_0293	1625216	SGR_RS06795	+	18.6	P		TEP_0293	2015875	SGR_RS08345	+	6.81	I	Unstructured non-motif		TU_0293	2081561	2090105	-	Poly	2090105 I	2081561 S	7	SGR_RS08640,SGR_RS08645,SGR_RS08650,SGR_RS08655,SGR_RS08660,SGR_RS08665,SGR_RS08670		TUC_293	7049219	7050126	+	SGR_RS30120	4
TSS_0294	1647866	SGR_RS06905	-	-0.555	P		TEP_0294	2023282	SGR_RS08385	-	-31.695	P	Structured non-motif		TU_0294	2081561	2089623	-	Poly	2089623 P	2081561 S	6	SGR_RS08640,SGR_RS08645,SGR_RS08650,SGR_RS08655,SGR_RS08660,SGR_RS08665		TUC_294	7052334	7056985	+	SGR_RS30130,SGR_RS30135,SGR_RS30140,SGR_RS30145	7
TSS_0295	1649542	SGR_RS06910	-	-1.11	P		TEP_0295	2023318	SGR_RS08380	+	12.675	P	Structured non-motif		TU_0295	2081561	2085893	-	Poly	2085893 P	2081561 S	4	SGR_RS08640,SGR_RS08645,SGR_RS08650,SGR_RS08655		TUC_295	7066845	7081359	+	SGR_RS30200,SGR_RS30205,SGR_RS30210,SGR_RS30215,SGR_RS30220,SGR_RS30225,SGR_RS30230,SGR_RS30235,SGR_RS30240,SGR_RS30245,SGR_RS30250,SGR_RS30255,SGR_RS30260	17
TSS_0296	1652963	SGR_RS06930	+	1.005	P		TEP_0296	2026968	SGR_RS08390	-	-7.02	Pre	Unstructured non-motif		TU_0296	2081561	2084613	-	Poly	2084613 P	2081561 S	3	SGR_RS08640,SGR_RS08645,SGR_RS08650		TUC_296	7090322	7093644	+	SGR_RS30300,SGR_RS30305	3
TSS_0297	1656286	SGR_RS06950	+	3.225	P		TEP_0297	2026980	SGR_RS08390	-	-5.345	Pre	Unstructured non-motif		TU_0297	2081593	2095433	-	Poly	2095433 P	2081593 S	7	SGR_RS08640,SGR_RS08645,SGR_RS08650,SGR_RS08655,SGR_RS08660,SGR_RS08665,SGR_RS08670		TUC_297	7097516	7102050	+	SGR_RS30325,SGR_RS30330	10
TSS_0298	1656877	SGR_RS06955	+	6.24	P		TEP_0298	2028309	SGR_RS08395	+	146.685	P	Motif		TU_0298	2081593	2090105	-	Poly	2090105 I	2081593 S	7	SGR_RS08640,SGR_RS08645,SGR_RS08650,SGR_RS08655,SGR_RS08660,SGR_RS08665,SGR_RS08670		TUC_298	7152211	7158701	+	SGR_RS30365,SGR_RS30370	1
TSS_0299	1658053	SGR_RS06960	-	-16.27	P		TEP_0299	2039020	SGR_RS08430	-	-3.81	I	Unstructured non-motif		TU_0299	2081593	2089623	-	Poly	2089623 P	2081593 S	6	SGR_RS08640,SGR_RS08645,SGR_RS08650,SGR_RS08655,SGR_RS08660,SGR_RS08665		TUC_299	7160974	7171482	+	SGR_RS30380,SGR_RS30385	1
TSS_0300	1670462	SGR_RS07000	-	-1.005	P		TEP_0300	2039425	SGR_RS08430	-	-4.515	I	Unstructured non-motif		TU_0300	2081593	2085893	-	Poly	2085893 P	2081593 S	4	SGR_RS08640,SGR_RS08645,SGR_RS08650,SGR_RS08655		TUC_300	7179501	7184268	+	SGR_RS30415,SGR_RS30420,SGR_RS30425,SGR_RS30430,SGR_RS30435	5
TSS_0301	1670530	SGR_RS07005	+	0.555	P		TEP_0301	2043010	SGR_RS08440	-	-4.245	I	Unstructured non-motif		TU_0301	2081593	2084613	-	Poly	2084613 P	2081593 S	3	SGR_RS08640,SGR_RS08645,SGR_RS08650		TUC_301	7201227	7201537	+	.	3
TSS_0302	1672434	SGR_RS07010	+	1.005	P		TEP_0302	2046995	SGR_RS08460	+	26.015	P	Unstructured non-motif		TU_0302	2081664	2095433	-	Poly	2095433 P	2081664 P	7	SGR_RS08640,SGR_RS08645,SGR_RS08650,SGR_RS08655,SGR_RS08660,SGR_RS08665,SGR_RS08670		TUC_302	7211323	7213017	+	SGR_RS30570	1
TSS_0303	1674699	SGR_RS07015	-	-1.005	P		TEP_0303	2058803	SGR_RS08515	+	4.65	P	Unstructured non-motif		TU_0303	2081664	2090105	-	Poly	2090105 I	2081664 P	7	SGR_RS08640,SGR_RS08645,SGR_RS08650,SGR_RS08655,SGR_RS08660,SGR_RS08665,SGR_RS08670		TUC_303	7225889	7226120	+	.	2
TSS_0304	1686301	SGR_RS07065	-	-2.01	P		TEP_0304	2061182	SGR_RS08530	+	5.085	P	Motif		TU_0304	2081664	2089623	-	Poly	2089623 P	2081664 P	6	SGR_RS08640,SGR_RS08645,SGR_RS08650,SGR_RS08655,SGR_RS08660,SGR_RS08665		TUC_304	7248584	7257116	+	SGR_RS30690,SGR_RS30695,SGR_RS30700,SGR_RS30705,SGR_RS30710,SGR_RS30715,SGR_RS30720,SGR_RS30725,SGR_RS30730	60
TSS_0305	1692244	SGR_RS07085	+	1.005	P		TEP_0305	2061549	SGR_RS08540	-	-26.185	P	Structured non-motif		TU_0305	2081664	2085893	-	Poly	2085893 P	2081664 P	4	SGR_RS08640,SGR_RS08645,SGR_RS08650,SGR_RS08655		TUC_305	7362303	7363935	+	SGR_RS30950	2
TSS_0306	1698639	SGR_RS07100	-	-7.355	P		TEP_0306	2062087	SGR_RS08540	-	-4.095	I	Unstructured non-motif		TU_0306	2081664	2084613	-	Poly	2084613 P	2081664 P	3	SGR_RS08640,SGR_RS08645,SGR_RS08650		TUC_306	7388411	7391546	+	SGR_RS31060,SGR_RS31065,SGR_RS31070,SGR_RS31075	2
TSS_0307	1702679	SGR_RS07125	-	-315.84	P		TEP_0307	2062570	SGR_RS08540	-	-3.95	I	Unstructured non-motif		TU_0307	2084721	2095433	-	Poly	2095433 P	2084721 P	4	SGR_RS08655,SGR_RS08660,SGR_RS08665,SGR_RS08670		TUC_307	7418543	7419060	+	SGR_RS31195	1
TSS_0308	1702734	SGR_RS07125	-	-9.815	S		TEP_0308	2080242	SGR_RS08625	-	-114.38	P	Motif		TU_0308	2084721	2090105	-	Poly	2090105 I	2084721 P	4	SGR_RS08655,SGR_RS08660,SGR_RS08665,SGR_RS08670		TUC_308	7445831	7446735	+	SGR_RS31320	2
TSS_0309	1704657	SGR_RS07140	+	111.07	P		TEP_0309	2080919	SGR_RS08635	-	-7.65	S	Unstructured non-motif		TU_0309	2084721	2089623	-	Poly	2089623 P	2084721 P	3	SGR_RS08655,SGR_RS08660,SGR_RS08665		TUC_309	7465455	7465824	+	.	1
TSS_0310	1708833	SGR_RS07160	-	-127.605	P		TEP_0310	2081280	SGR_RS08635	-	-67.485	P	Motif		TU_0310	2084721	2085893	-	Mono	2085893 P	2084721 P	1	SGR_RS08655		TUC_310	7471188	7474970	+	SGR_RS31460,SGR_RS31465,SGR_RS31470,SGR_RS31475	3
TSS_0311	1712296	SGR_RS07180	+	1.005	P		TEP_0311	2081561	SGR_RS08640	-	-4.095	S	Unstructured non-motif		TU_0311	2084751	2095433	-	Poly	2095433 P	2084751 S	4	SGR_RS08655,SGR_RS08660,SGR_RS08665,SGR_RS08670		TUC_311	7476670	7478361	+	SGR_RS31495	1
TSS_0312	1714309	SGR_RS07185	-	-138.83	I		TEP_0312	2081593	SGR_RS08640	-	-3.81	S	Unstructured non-motif		TU_0312	2084751	2090105	-	Poly	2090105 I	2084751 S	4	SGR_RS08655,SGR_RS08660,SGR_RS08665,SGR_RS08670		TUC_312	7520175	7520816	+	SGR_RS31670	1
TSS_0313	1714764	SGR_RS07185	-	-9.815	P		TEP_0313	2081664	SGR_RS08640	-	-5.345	P	Unstructured non-motif		TU_0313	2084751	2089623	-	Poly	2089623 P	2084751 S	3	SGR_RS08655,SGR_RS08660,SGR_RS08665		TUC_313	7545609	7551678	+	SGR_RS31745,SGR_RS31750,SGR_RS31755,SGR_RS31760,SGR_RS31765,SGR_RS31770	5
TSS_0314	1716244	SGR_RS07190	-	-9.815	P		TEP_0314	2084721	SGR_RS08655	-	-90.24	P	Motif		TU_0314	2084751	2085893	-	Mono	2085893 P	2084751 S	1	SGR_RS08655		TUC_314	7575204	7579773	+	SGR_RS31815,SGR_RS31820,SGR_RS31825,SGR_RS31830	3
TSS_0315	1717407	SGR_RS07200	+	19.93	P		TEP_0315	2084751	SGR_RS08655	-	-32.4	S	Unstructured non-motif		TU_0315	2084965	2095433	-	Poly	2095433 P	2084965 I	4	SGR_RS08660,SGR_RS08665,SGR_RS08670,SGR_RS08655		TUC_315	7624920	7626220	+	SGR_RS31880	1
TSS_0316	1719973	SGR_RS07205	-	-2.115	P		TEP_0316	2084965	SGR_RS08655	-	-4.945	I	Unstructured non-motif		TU_0316	2084965	2090105	-	Poly	2090105 I	2084965 I	4	SGR_RS08660,SGR_RS08665,SGR_RS08670,SGR_RS08655		TUC_316	7626337	7628781	+	SGR_RS31885,SGR_RS31890	9
TSS_0317	1720805	SGR_RS07215	+	3.89	S		TEP_0317	2085083	SGR_RS08655	-	-4.505	I	Unstructured non-motif		TU_0317	2084965	2089623	-	Poly	2089623 P	2084965 I	3	SGR_RS08660,SGR_RS08665,SGR_RS08655		TUC_317	7630086	7633357	+	SGR_RS31900,SGR_RS31905,SGR_RS31910	2
TSS_0318	1720863	SGR_RS07215	+	9.58	P		TEP_0318	2085194	SGR_RS08655	-	-5.52	I	Unstructured non-motif		TU_0318	2084965	2085893	-	Mono	2085893 P	2084965 I	1	SGR_RS08655		TUC_318	7706347	7707354	+	SGR_RS32240	1
TSS_0319	1723209	SGR_RS07225	+	0.555	P		TEP_0319	2085239	SGR_RS08655	-	-3.715	I	Unstructured non-motif		TU_0319	2085083	2095433	-	Poly	2095433 P	2085083 I	4	SGR_RS08660,SGR_RS08665,SGR_RS08670,SGR_RS08655		TUC_319	7708889	7713468	+	SGR_RS32255,SGR_RS32260	1
TSS_0320	1736350	SGR_RS07260	-	-1.005	P		TEP_0320	2085541	SGR_RS08660	-	-4.79	P	Unstructured non-motif		TU_0320	2085083	2090105	-	Poly	2090105 I	2085083 I	4	SGR_RS08660,SGR_RS08665,SGR_RS08670,SGR_RS08655		TUC_320	7775951	7777557	+	SGR_RS32525	2
TSS_0321	1748540	SGR_RS07305	-	-6.35	P		TEP_0321	2089131	SGR_RS08665	-	-5.23	I	Unstructured non-motif		TU_0321	2085083	2089623	-	Poly	2089623 P	2085083 I	3	SGR_RS08660,SGR_RS08665,SGR_RS08655		TUC_321	7783037	7786413	+	SGR_RS32560,SGR_RS32565,SGR_RS32570	2
TSS_0322	1750625	SGR_RS07310	-	-3.015	P		TEP_0322	2089418	SGR_RS08670	-	-20.31	P	Unstructured non-motif		TU_0322	2085083	2085893	-	Mono	2085893 P	2085083 I	1	SGR_RS08655		TUC_322	7801148	7802656	+	SGR_RS32650	1
TSS_0323	1752946	SGR_RS07320	-	-5.235	P		TEP_0323	2098335	SGR_RS08680	-	-117.345	P	Unstructured non-motif		TU_0323	2085194	2095433	-	Poly	2095433 P	2085194 I	4	SGR_RS08660,SGR_RS08665,SGR_RS08670,SGR_RS08655		TUC_323	7843585	7843827	+	.	1
TSS_0324	1754320	SGR_RS07325	-	-243.96	P		TEP_0324	2098374	SGR_RS08685	-	-42.04	P	Unstructured non-motif		TU_0324	2085194	2090105	-	Poly	2090105 I	2085194 I	4	SGR_RS08660,SGR_RS08665,SGR_RS08670,SGR_RS08655		TUC_324	7878463	7880258	+	SGR_RS32985	1
TSS_0325	1755235	SGR_RS07330	-	-6.8	I		TEP_0325	2101728	SGR_RS08690	-	-4.635	I	Unstructured non-motif		TU_0325	2085194	2089623	-	Poly	2089623 P	2085194 I	3	SGR_RS08660,SGR_RS08665,SGR_RS08655		TUC_325	7926178	7928615	+	SGR_RS33165,SGR_RS33170	1
TSS_0326	1755690	SGR_RS07330	-	-26.75	P		TEP_0326	2102120	SGR_RS08695	-	-49.04	P	Unstructured non-motif		TU_0326	2085194	2085893	-	Mono	2085893 P	2085194 I	1	SGR_RS08655		TUC_326	7958229	7958507	+	.	1
TSS_0327	1766022	SGR_RS07365	-	-5.795	I		TEP_0327	2104414	SGR_RS08700	-	-49.165	P	Structured non-motif		TU_0327	2085239	2095433	-	Poly	2095433 P	2085239 I	4	SGR_RS08660,SGR_RS08665,SGR_RS08670,SGR_RS08655		TUC_327	8077744	8077991	+	.	1
TSS_0328	1767911	SGR_RS07365	-	-169.78	P		TEP_0328	2106178	SGR_RS08700	-	-13.685	Pre	Structured non-motif		TU_0328	2085239	2090105	-	Poly	2090105 I	2085239 I	4	SGR_RS08660,SGR_RS08665,SGR_RS08670,SGR_RS08655		TUC_328	8221773	8222321	+	SGR_RS34145	1
TSS_0329	1769838	SGR_RS07375	-	-9.02	P		TEP_0329	2106801	SGR_RS08705	-	-4.975	I	Unstructured non-motif		TU_0329	2085239	2089623	-	Poly	2089623 P	2085239 I	3	SGR_RS08660,SGR_RS08665,SGR_RS08655		TUC_329	8229441	8231035	+	SGR_RS34175	2
TSS_0330	1770047	SGR_RS07380	+	2.22	P		TEP_0330	2106948	SGR_RS08710	-	-5.105	S	Unstructured non-motif		TU_0330	2085239	2085893	-	Mono	2085893 P	2085239 I	1	SGR_RS08655		TUC_330	8244573	8245180	+	SGR_RS34255	2
TSS_0331	1770767	SGR_RS07385	+	6.35	P		TEP_0331	2107266	SGR_RS08710	-	-19.07	P	Unstructured non-motif		TU_0331	2085541	2095433	-	Poly	2095433 P	2085541 P	3	SGR_RS08660,SGR_RS08665,SGR_RS08670		TUC_331	8251662	8252532	+	SGR_RS34300	1
TSS_0332	1773037	SGR_RS07390	+	12.485	P		TEP_0332	2109207	SGR_RS08725	-	-4.645	P	Structured non-motif		TU_0332	2085541	2090105	-	Poly	2090105 I	2085541 P	3	SGR_RS08660,SGR_RS08665,SGR_RS08670		TUC_332	8276522	8277661	+	SGR_RS34415	1
TSS_0333	1785023	+	+	2.01	N		TEP_0333	2109248	SGR_RS08720	+	72.295	P	Motif		TU_0333	2085541	2089623	-	Poly	2089623 P	2085541 P	2	SGR_RS08660,SGR_RS08665		TUC_333	8412164	8412641	+	.	1
TSS_0334	1788904	SGR_RS07460	+	1.005	P		TEP_0334	2111857	SGR_RS08740	-	-61.255	P	Motif		TU_0334	2089131	2095433	-	Poly	2095433 P	2089131 I	2	SGR_RS08670,SGR_RS08665		TUC_334	170762	172720	-	SGR_RS00755	2
TSS_0335	1798640	SGR_RS07500	+	0.555	P		TEP_0335	2114239	SGR_RS08745	-	-5.23	S	Unstructured non-motif		TU_0335	2089131	2090105	-	Poly	2090105 I	2089131 I	2	SGR_RS08670,SGR_RS08665		TUC_335	188332	188552	-	.	2
TSS_0336	1806842	SGR_RS07525	+	39	P		TEP_0336	2114255	SGR_RS08745	-	-24.85	S	Unstructured non-motif		TU_0336	2089131	2089623	-	Mono	2089623 P	2089131 I	1	SGR_RS08665		TUC_336	342182	342592	-	.	4
TSS_0337	1819258	SGR_RS07565	-	-16.955	P		TEP_0337	2114361	SGR_RS08745	-	-89.875	P	Motif		TU_0337	2089418	2095433	-	Mono	2095433 P	2089418 P	1	SGR_RS08670		TUC_337	359304	360043	-	SGR_RS01550	1
TSS_0338	1825111	SGR_RS07585	-	-4.79	P		TEP_0338	2121131	SGR_RS08760	-	-693.675	P	Structured non-motif		TU_0338	2089418	2090105	-	Mono	2090105 I	2089418 P	1	SGR_RS08670		TUC_338	418023	421973	-	SGR_RS01800,SGR_RS01805	2
TSS_0339	1825135	SGR_RS07590	+	171.81	P		TEP_0339	2122315	SGR_RS08770	-	-4.81	I	Unstructured non-motif		TU_0339	2104414	2108133	-	Poly	2108133 P	2104414 P	3	SGR_RS08700,SGR_RS08705,SGR_RS08710		TUC_339	450050	451804	-	SGR_RS01940,SGR_RS01945	1
TSS_0340	1826356	SGR_RS07595	-	-6.455	P		TEP_0340	2131131	SGR_RS08805	+	8.555	P	Motif		TU_0340	2104414	2106373	-	Mono	2106373 P	2104414 P	1	SGR_RS08700		TUC_340	475759	477129	-	SGR_RS02070,SGR_RS02075	1
TSS_0341	1827010	SGR_RS07600	-	-3.57	P		TEP_0341	2136661	SGR_RS08815	+	17.945	P	Structured non-motif		TU_0341	2106178	2106373	-	Pre	2106373 P	2106178 Pre	0	.		TUC_341	540143	542337	-	SGR_RS02155,SGR_RS02160,SGR_RS02165	1
TSS_0342	1843322	SGR_RS07680	+	2.115	P		TEP_0342	2144864	SGR_RS08860	-	-4.68	P	Unstructured non-motif		TU_0342	2106801	2108133	-	Poly	2108133 P	2106801 I	2	SGR_RS08710,SGR_RS08705		TUC_342	564417	565291	-	SGR_RS02270	2
TSS_0343	1845976	SGR_RS07690	+	2.67	A		TEP_0343	2144965	SGR_RS08860	-	-4.24	S	Unstructured non-motif		TU_0343	2106948	2108133	-	Mono	2108133 P	2106948 S	1	SGR_RS08710		TUC_343	569573	570280	-	SGR_RS02300	3
TSS_0344	1850594	SGR_RS07700	-	-5.685	P		TEP_0344	2145037	SGR_RS08860	-	-3.98	S	Unstructured non-motif		TU_0344	2107266	2108133	-	Mono	2108133 P	2107266 P	1	SGR_RS08710		TUC_344	573503	579966	-	SGR_RS02330,SGR_RS02335,SGR_RS02340,SGR_RS02345,SGR_RS02350,SGR_RS02355	1
TSS_0345	1855977	SGR_RS07730	-	-7.01	P		TEP_0345	2148521	SGR_RS08865	-	-5.12	P	Unstructured non-motif		TU_0345	2108260	2109248	+	Poly	2108260 P	2109248 P	2	SGR_RS08715,SGR_RS08720		TUC_345	607495	608944	-	SGR_RS02495,SGR_RS02500	1
TSS_0346	1856995	SGR_RS07735	-	-7.355	P		TEP_0346	2148853	SGR_RS08865	-	-3.25	S	Unstructured non-motif		TU_0346	2108593	2109248	+	Mono	2108593 P	2109248 P	1	SGR_RS08720		TUC_346	623622	623892	-	.	1
TSS_0347	1859590	SGR_RS07750	-	-48.585	P		TEP_0347	2150750	SGR_RS36155	-	-72.94	P	Structured non-motif		TU_0347	2109207	2116754	-	Poly	2116754 P	2109207 P	6	SGR_RS08725,SGR_RS08730,SGR_RS08735,SGR_RS08740,SGR_RS08745,SGR_RS08750		TUC_347	691495	697035	-	SGR_RS02820,SGR_RS02825,SGR_RS02830,SGR_RS02835,SGR_RS02840	3
TSS_0348	1876827	SGR_RS07825	-	-1.665	P		TEP_0348	2150798	SGR_RS36155	-	-25.54	S	Structured non-motif		TU_0348	2109207	2114805	-	Poly	2114805 P	2109207 P	5	SGR_RS08725,SGR_RS08730,SGR_RS08735,SGR_RS08740,SGR_RS08745		TUC_348	779621	780893	-	SGR_RS03155,SGR_RS03160	1
TSS_0349	1877015	SGR_RS07830	+	2.78	P		TEP_0349	2153730	SGR_RS08885	-	-106.66	P	Unstructured non-motif		TU_0349	2111857	2116754	-	Poly	2116754 P	2111857 P	3	SGR_RS08740,SGR_RS08745,SGR_RS08750		TUC_349	781755	782130	-	.	1
TSS_0350	1887502	SGR_RS07855	+	5.13	P		TEP_0350	2153994	SGR_RS08885	-	-5.64	S	Unstructured non-motif		TU_0350	2111857	2114805	-	Poly	2114805 P	2111857 P	2	SGR_RS08740,SGR_RS08745		TUC_350	802195	804330	-	SGR_RS03245	3
TSS_0351	1904196	SGR_RS07895	-	-55.595	P		TEP_0351	2154339	SGR_RS08890	-	-3.805	P	Unstructured non-motif		TU_0351	2114239	2116754	-	Poly	2116754 P	2114239 S	2	SGR_RS08745,SGR_RS08750		TUC_351	834834	838288	-	SGR_RS03375,SGR_RS03380,SGR_RS03385	4
TSS_0352	1932288	SGR_RS08015	-	-114.965	P		TEP_0352	2158325	SGR_RS08915	-	-4.225	P	Unstructured non-motif		TU_0352	2114239	2114805	-	Mono	2114805 P	2114239 S	1	SGR_RS08745		TUC_352	839281	842362	-	SGR_RS03395,SGR_RS03400	1
TSS_0353	1935539	SGR_RS08030	-	-2.78	P		TEP_0353	2161734	SGR_RS08930	-	-68.225	P	Structured non-motif		TU_0353	2114255	2116754	-	Poly	2116754 P	2114255 S	2	SGR_RS08745,SGR_RS08750		TUC_353	876506	877939	-	SGR_RS03580	4
TSS_0354	1942410	SGR_RS08055	+	2.01	P		TEP_0354	2167217	SGR_RS08950	-	-8.345	P	Structured non-motif		TU_0354	2114255	2114805	-	Mono	2114805 P	2114255 S	1	SGR_RS08745		TUC_354	897804	898593	-	.	1
TSS_0355	1952298	SGR_RS08085	-	-4.02	P		TEP_0355	2169366	SGR_RS08955	-	-3.705	P	Structured non-motif		TU_0355	2114361	2116754	-	Poly	2116754 P	2114361 P	2	SGR_RS08745,SGR_RS08750		TUC_355	912520	912883	-	SGR_RS03745	2
TSS_0356	1954658	SGR_RS08090	-	-2.115	P		TEP_0356	2177257	SGR_RS08970	+	448.465	S	Structured non-motif		TU_0356	2114361	2114805	-	Mono	2114805 P	2114361 P	1	SGR_RS08745		TUC_356	937205	937658	-	SGR_RS36080	1
TSS_0357	1954736	SGR_RS08095	+	10.135	P		TEP_0357	2177277	SGR_RS08970	+	810.01	S	Unstructured non-motif		TU_0357	2121131	2128463	-	Poly	2128463 S	2121131 P	7	SGR_RS08760,SGR_RS08765,SGR_RS08770,SGR_RS08780,SGR_RS08785,SGR_RS08790,SGR_RS36150		TUC_357	1003599	1003755	-	.	1
TSS_0358	1957546	SGR_RS08110	-	-4.575	P		TEP_0358	2177312	SGR_RS08970	+	9103.94	P	Motif		TU_0358	2121131	2128395	-	Poly	2128395 P	2121131 P	7	SGR_RS08760,SGR_RS08765,SGR_RS08770,SGR_RS08780,SGR_RS08785,SGR_RS08790,SGR_RS36150		TUC_358	1030455	1033322	-	SGR_RS04235,SGR_RS04240	1
TSS_0359	1961005	SGR_RS08120	-	-3.015	P		TEP_0359	2179730	SGR_RS08985	-	-3.505	S	Unstructured non-motif		TU_0359	2121131	2125493	-	Poly	2125493 P	2121131 P	5	SGR_RS08760,SGR_RS08765,SGR_RS08770,SGR_RS08780,SGR_RS36150		TUC_359	1088389	1089554	-	SGR_RS04430,SGR_RS04435	1
TSS_0360	1963129	SGR_RS08130	-	-19.63	P		TEP_0360	2179784	SGR_RS08985	-	-13.15	P	Unstructured non-motif		TU_0360	2121131	2123721	-	Poly	2123721 P	2121131 P	3	SGR_RS08760,SGR_RS08765,SGR_RS08770		TUC_360	1107179	1111430	-	SGR_RS04510,SGR_RS04515,SGR_RS04520,SGR_RS04525,SGR_RS04530	1
TSS_0361	1964045	SGR_RS08145	+	0.555	P		TEP_0361	2180183	SGR_RS08990	-	-7.455	P	Unstructured non-motif		TU_0361	2121131	2123114	-	Poly	2123114 I	2121131 P	3	SGR_RS08760,SGR_RS08765,SGR_RS08770		TUC_361	1114576	1115657	-	SGR_RS04550,SGR_RS04555	1
TSS_0362	1966106	SGR_RS08155	-	-67.655	P		TEP_0362	2180331	SGR_RS08990	-	-3.68	S	Unstructured non-motif		TU_0362	2122315	2128463	-	Poly	2128463 S	2122315 I	5	SGR_RS08780,SGR_RS08785,SGR_RS08790,SGR_RS36150,SGR_RS08770		TUC_362	1130229	1131756	-	SGR_RS04630	4
TSS_0363	1968213	SGR_RS08165	-	-4.02	P		TEP_0363	2193647	SGR_RS09050	-	-38.175	P	Motif		TU_0363	2122315	2128395	-	Poly	2128395 P	2122315 I	5	SGR_RS08780,SGR_RS08785,SGR_RS08790,SGR_RS36150,SGR_RS08770		TUC_363	1135439	1144333	-	SGR_RS04650,SGR_RS04655,SGR_RS04660,SGR_RS04665,SGR_RS04670,SGR_RS04675,SGR_RS04680	13
TSS_0364	1974852	SGR_RS08190	-	-1.665	P		TEP_0364	2197280	SGR_RS09060	+	35.575	P	Motif		TU_0364	2122315	2125493	-	Poly	2125493 P	2122315 I	3	SGR_RS08780,SGR_RS36150,SGR_RS08770		TUC_364	1173511	1177642	-	SGR_RS04815,SGR_RS04820	1
TSS_0365	1983725	SGR_RS08230	+	1.11	S		TEP_0365	2197459	SGR_RS09060	+	6.99	S	Unstructured non-motif		TU_0365	2122315	2123721	-	Mono	2123721 P	2122315 I	1	SGR_RS08770		TUC_365	1193417	1194685	-	SGR_RS04895,SGR_RS04900	3
TSS_0366	1983877	SGR_RS08225	-	-0.555	P		TEP_0366	2197477	SGR_RS09060	+	15.945	S	Unstructured non-motif		TU_0366	2122315	2123114	-	Poly	2123114 I	2122315 I	2	SGR_RS08770,SGR_RS08770		TUC_366	1249897	1253105	-	SGR_RS05145,SGR_RS05150,SGR_RS05155,SGR_RS05160	1
TSS_0367	1984043	SGR_RS08230	+	58.7	P		TEP_0367	2197640	SGR_RS09060	+	6.79	S	Unstructured non-motif		TU_0367	2130726	2131131	+	Mono	2130726 P	2131131 P	1	SGR_RS08805		TUC_367	1264962	1265254	-	.	1
TSS_0368	1988413	SGR_RS08245	-	-18.065	P		TEP_0368	2208335	SGR_RS09115	-	-9.755	P	Unstructured non-motif		TU_0368	2130726	2136661	+	Poly	2130726 P	2136661 P	3	SGR_RS08805,SGR_RS08810,SGR_RS08815		TUC_368	1373247	1374431	-	SGR_RS05655,SGR_RS05660	3
TSS_0369	1989429	SGR_RS08250	-	-70.415	P		TEP_0369	2208382	SGR_RS09115	-	-4.505	S	Unstructured non-motif		TU_0369	2134623	2136661	+	Mono	2134623 P	2136661 P	1	SGR_RS08815		TUC_369	1404895	1405227	-	SGR_RS05800	1
TSS_0370	1989589	SGR_RS08255	+	29.12	P		TEP_0370	2208431	SGR_RS09115	-	-8.145	S	Unstructured non-motif		TU_0370	2148853	2156127	-	Poly	2156127 P	2148853 S	7	SGR_RS08865,SGR_RS08870,SGR_RS08875,SGR_RS08885,SGR_RS08890,SGR_RS08895,SGR_RS36155		TUC_370	1444554	1446890	-	SGR_RS05970	1
TSS_0371	1994528	SGR_RS08265	-	-21.295	P		TEP_0371	2209899	SGR_RS09120	-	-7.63	P	Unstructured non-motif		TU_0371	2150750	2156127	-	Poly	2156127 P	2150750 P	4	SGR_RS08885,SGR_RS08890,SGR_RS08895,SGR_RS36155		TUC_371	1449694	1450292	-	SGR_RS05985	1
TSS_0372	2004115	SGR_RS08300	-	-5.025	P		TEP_0372	2210730	SGR_RS09125	-	-5.635	P	Unstructured non-motif		TU_0372	2150798	2156127	-	Poly	2156127 P	2150798 S	4	SGR_RS08885,SGR_RS08890,SGR_RS08895,SGR_RS36155		TUC_372	1473103	1476699	-	SGR_RS06090,SGR_RS06095,SGR_RS06100,SGR_RS06105	2
TSS_0373	2004283	SGR_RS08305	+	11.93	S		TEP_0373	2212500	SGR_RS09135	-	-27.125	P	Unstructured non-motif		TU_0373	2153730	2156127	-	Poly	2156127 P	2153730 P	3	SGR_RS08885,SGR_RS08890,SGR_RS08895		TUC_373	1494772	1499853	-	SGR_RS06210,SGR_RS06215,SGR_RS06220,SGR_RS06225,SGR_RS06230	1
TSS_0374	2004354	SGR_RS08300	-	-3.335	S		TEP_0374	2214293	SGR_RS09140	-	-10.41	I	Unstructured non-motif		TU_0374	2153994	2156127	-	Poly	2156127 P	2153994 S	3	SGR_RS08885,SGR_RS08890,SGR_RS08895		TUC_374	1533745	1536555	-	SGR_RS06395,SGR_RS06400,SGR_RS06405,SGR_RS06410,SGR_RS06415	3
TSS_0375	2004471	SGR_RS08305	+	147.105	P		TEP_0375	2214509	SGR_RS09140	-	-5.9	Pre	Unstructured non-motif		TU_0375	2154339	2156127	-	Poly	2156127 P	2154339 P	2	SGR_RS08890,SGR_RS08895		TUC_375	1558629	1561501	-	SGR_RS06520	1
TSS_0376	2007574	SGR_RS08315	-	-33.91	P		TEP_0376	2216145	SGR_RS09155	-	-5.21	P	Structured non-motif		TU_0376	2158325	2160064	-	Mono	2160064 P	2158325 P	1	SGR_RS08915		TUC_376	1571670	1574204	-	SGR_RS06565,SGR_RS06570,SGR_RS06575	1
TSS_0377	2008641	SGR_RS08320	-	-7.14	I		TEP_0377	2217283	SGR_RS09160	-	-4.78	P	Unstructured non-motif		TU_0377	2161734	2165679	-	Poly	2165679 P	2161734 P	3	SGR_RS08930,SGR_RS08935,SGR_RS08940		TUC_377	1595343	1596013	-	SGR_RS06655	1
TSS_0378	2010598	SGR_RS08325	-	-1.11	P		TEP_0378	2226293	SGR_RS09190	-	-5.13	P	Unstructured non-motif		TU_0378	2161734	2163000	-	Mono	2163000 P	2161734 P	1	SGR_RS08930		TUC_378	1606286	1606872	-	SGR_RS06705	2
TSS_0379	2011538	SGR_RS08330	-	-0.555	P		TEP_0379	2228869	SGR_RS09205	-	-3.795	I	Unstructured non-motif		TU_0379	2167217	2169305	-	Mono	2169305 P	2167217 P	1	SGR_RS08950		TUC_379	1607278	1608236	-	SGR_RS06710,SGR_RS06715	2
TSS_0380	2015657	SGR_RS08345	+	1.005	P		TEP_0380	2229041	SGR_RS37040	-	-10.825	P	Unstructured non-motif		TU_0380	2167217	2171030	-	Poly	2171030 P	2167217 P	2	SGR_RS08950,SGR_RS08955		TUC_380	1608329	1608719	-	SGR_RS06720	2
TSS_0381	2021767	SGR_RS08370	-	-8.465	P		TEP_0381	2229452	SGR_RS37040	+	14.165	A	Unstructured non-motif		TU_0381	2169366	2171030	-	Mono	2171030 P	2169366 P	1	SGR_RS08955		TUC_381	1623465	1623705	-	.	2
TSS_0382	2022430	SGR_RS08375	-	-3.675	I		TEP_0382	2229488	SGR_RS37040	+	5.105	A	Unstructured non-motif		TU_0382	2175571	2177257	+	Mono	2175571 P	2177257 S	1	SGR_RS08970		TUC_382	1646485	1647866	-	SGR_RS06905	1
TSS_0383	2022654	SGR_RS08380	+	35.305	P		TEP_0383	2229971	SGR_RS09215	-	-31.935	P	Structured non-motif		TU_0383	2175571	2177277	+	Mono	2175571 P	2177277 S	1	SGR_RS08970		TUC_383	1713896	1716244	-	SGR_RS07185,SGR_RS07190	6
TSS_0384	2027030	SGR_RS08390	-	-1.665	S		TEP_0384	2231590	SGR_RS09230	-	-13.17	P	Motif		TU_0384	2175571	2177312	+	Mono	2175571 P	2177312 P	1	SGR_RS08970		TUC_384	1718833	1719973	-	SGR_RS07205	1
TSS_0385	2027097	SGR_RS08390	-	-2.01	P		TEP_0385	2234315	SGR_RS09245	-	-17.135	P	Unstructured non-motif		TU_0385	2179730	2180328	-	Mono	2180328 P	2179730 S	1	SGR_RS08985		TUC_385	1748595	1755690	-	SGR_RS07310,SGR_RS07315,SGR_RS07320,SGR_RS07325,SGR_RS07330	11
TSS_0386	2035643	SGR_RS08415	-	-11.48	P		TEP_0386	2234377	SGR_RS09245	-	-5.8	S	Unstructured non-motif		TU_0386	2179784	2180328	-	Mono	2180328 P	2179784 P	1	SGR_RS08985		TUC_386	1764951	1767911	-	SGR_RS07365	2
TSS_0387	2036679	SGR_RS08420	-	-2.01	P		TEP_0387	2236389	SGR_RS09260	-	-201.68	P	Motif		TU_0387	2193647	2195175	-	Mono	2195175 P	2193647 P	1	SGR_RS09050		TUC_387	1855462	1856995	-	SGR_RS07730,SGR_RS07735	2
TSS_0388	2036778	SGR_RS08425	+	3.675	P		TEP_0388	2237160	SGR_RS09265	-	-60.35	Pre	Unstructured non-motif		TU_0388	2195319	2197280	+	Mono	2195319 P	2197280 P	1	SGR_RS09060		TUC_388	1872780	1876827	-	SGR_RS07815,SGR_RS07820,SGR_RS07825	4
TSS_0389	2039961	SGR_RS08430	-	-3.015	P		TEP_0389	2237577	SGR_RS09270	-	-3.55	I	Unstructured non-motif		TU_0389	2195319	2197459	+	Mono	2195319 P	2197459 S	1	SGR_RS09060		TUC_389	1954101	1954658	-	.	2
TSS_0390	2044826	SGR_RS08445	-	-7.355	P		TEP_0390	2239276	SGR_RS09275	+	2.41	P	Motif		TU_0390	2195319	2197477	+	Mono	2195319 P	2197477 S	1	SGR_RS09060		TUC_390	1956545	1961005	-	SGR_RS08110,SGR_RS08115,SGR_RS08120	5
TSS_0391	2046353	SGR_RS08455	-	-1.665	I		TEP_0391	2240921	SGR_RS09285	-	-41.26	P	Motif		TU_0391	2195319	2197640	+	Mono	2195319 P	2197640 S	1	SGR_RS09060		TUC_391	1961971	1963129	-	SGR_RS08130	2
TSS_0392	2046477	SGR_RS08460	+	28.675	S		TEP_0392	2241448	SGR_RS09285	-	-7.33	I	Unstructured non-motif		TU_0392	2208335	2211731	-	Poly	2211731 P	2208335 P	3	SGR_RS09115,SGR_RS09120,SGR_RS09125		TUC_392	1964479	1968213	-	SGR_RS08150,SGR_RS08155,SGR_RS08160,SGR_RS08165	2
TSS_0393	2046554	SGR_RS08460	+	57.565	P		TEP_0393	2243330	SGR_RS09290	-	-85.815	P	Unstructured non-motif		TU_0393	2208382	2211731	-	Poly	2211731 P	2208382 S	3	SGR_RS09115,SGR_RS09120,SGR_RS09125		TUC_393	1986553	1989429	-	SGR_RS08245,SGR_RS08250	2
TSS_0394	2049491	SGR_RS08470	-	-10.69	P		TEP_0394	2243384	SGR_RS09290	-	-16.505	S	Unstructured non-motif		TU_0394	2208431	2211731	-	Poly	2211731 P	2208431 S	3	SGR_RS09115,SGR_RS09120,SGR_RS09125		TUC_394	2001864	2004354	-	SGR_RS08300	2
TSS_0395	2052984	SGR_RS08485	-	-3.015	P		TEP_0395	2243566	SGR_RS09295	-	-4.395	P	Unstructured non-motif		TU_0395	2209899	2214644	-	Poly	2214644 P	2209899 P	5	SGR_RS09120,SGR_RS09125,SGR_RS09130,SGR_RS09135,SGR_RS09140		TUC_395	2005814	2011538	-	SGR_RS08315,SGR_RS08320,SGR_RS08325,SGR_RS08330	28
TSS_0396	2053006	SGR_RS08485	-	-0.555	S		TEP_0396	2244508	SGR_RS09295	-	-3.965	I	Unstructured non-motif		TU_0396	2209899	2214470	-	Poly	2214470 I	2209899 P	5	SGR_RS09120,SGR_RS09125,SGR_RS09130,SGR_RS09135,SGR_RS09140		TUC_396	2023282	2027097	-	SGR_RS08385,SGR_RS08390	6
TSS_0397	2053186	SGR_RS08495	+	21.19	P		TEP_0397	2245476	SGR_RS09300	-	-76.71	P	Motif		TU_0397	2209899	2211731	-	Poly	2211731 P	2209899 P	2	SGR_RS09120,SGR_RS09125		TUC_397	2039020	2039961	-	.	2
TSS_0398	2060078	SGR_RS08530	+	2.22	P		TEP_0398	2248229	SGR_RS09310	-	-10.445	P	Motif		TU_0398	2210730	2214644	-	Poly	2214644 P	2210730 P	4	SGR_RS09125,SGR_RS09130,SGR_RS09135,SGR_RS09140		TUC_398	2043010	2044826	-	SGR_RS08445	1
TSS_0399	2061518	SGR_RS08535	-	-13.6	I		TEP_0399	2250638	SGR_RS09320	-	-11.505	P	Motif		TU_0399	2210730	2214470	-	Poly	2214470 I	2210730 P	4	SGR_RS09125,SGR_RS09130,SGR_RS09135,SGR_RS09140		TUC_399	2061549	2063811	-	SGR_RS08540,SGR_RS08545	4
TSS_0400	2062952	SGR_RS08540	-	-333.545	P		TEP_0400	2256149	SGR_RS09330	-	-320.64	P	Motif		TU_0400	2210730	2211731	-	Mono	2211731 P	2210730 P	1	SGR_RS09125		TUC_400	2080242	2095433	-	SGR_RS08625,SGR_RS08630,SGR_RS08635,SGR_RS08640,SGR_RS08645,SGR_RS08650,SGR_RS08655,SGR_RS08660,SGR_RS08665,SGR_RS08670	62
TSS_0401	2063811	SGR_RS08545	-	-104.4	P		TEP_0401	2256226	SGR_RS09330	-	-124.495	S	Unstructured non-motif		TU_0401	2212500	2214644	-	Poly	2214644 P	2212500 P	2	SGR_RS09135,SGR_RS09140		TUC_401	2104414	2108133	-	SGR_RS08700,SGR_RS08705,SGR_RS08710	6
TSS_0402	2063856	SGR_RS08550	+	18.155	P		TEP_0402	2256457	SGR_RS09330	-	-35.19	I	Unstructured non-motif		TU_0402	2212500	2214470	-	Poly	2214470 I	2212500 P	2	SGR_RS09135,SGR_RS09140		TUC_402	2109207	2116754	-	SGR_RS08725,SGR_RS08730,SGR_RS08735,SGR_RS08740,SGR_RS08745,SGR_RS08750	10
TSS_0403	2070027	SGR_RS08585	-	-6.135	P		TEP_0403	2256505	SGR_RS09330	-	-18.835	I	Unstructured non-motif		TU_0403	2214293	2214644	-	Mono	2214644 P	2214293 I	1	SGR_RS09140		TUC_403	2121131	2128463	-	SGR_RS08760,SGR_RS08765,SGR_RS08770,SGR_RS08780,SGR_RS08785,SGR_RS08790,SGR_RS36150	10
TSS_0404	2078179	SGR_RS08615	+	0.555	P		TEP_0404	2261438	SGR_RS09370	-	-6.165	I	Unstructured non-motif		TU_0404	2214293	2214470	-	Poly	2214470 I	2214293 I	2	SGR_RS09140,SGR_RS09140		TUC_404	2148853	2156127	-	SGR_RS08865,SGR_RS08870,SGR_RS08875,SGR_RS08885,SGR_RS08890,SGR_RS08895,SGR_RS36155	6
TSS_0405	2081129	SGR_RS08630	-	-85.41	S		TEP_0405	2261663	SGR_RS09370	-	-2.39	I	Unstructured non-motif		TU_0405	2214509	2214644	-	Pre	2214644 P	2214509 Pre	0	.		TUC_405	2158325	2160064	-	SGR_RS08915	1
TSS_0406	2081175	SGR_RS08630	-	-478.395	P		TEP_0406	2261974	SGR_RS09375	-	-36.195	P	Unstructured non-motif		TU_0406	2226293	2227877	-	Poly	2227877 P	2226293 P	2	SGR_RS09190,SGR_RS09195		TUC_406	2161734	2165679	-	SGR_RS08930,SGR_RS08935,SGR_RS08940	2
TSS_0407	2081769	SGR_RS08635	-	-31.645	P		TEP_0407	2261995	SGR_RS09375	-	-11.23	S	Unstructured non-motif		TU_0407	2228869	2229279	-	Mono	2229279 P	2228869 I	1	SGR_RS09205		TUC_407	2167217	2171030	-	SGR_RS08950,SGR_RS08955	3
TSS_0408	2084613	SGR_RS08650	-	-3.89	P		TEP_0408	2262065	SGR_RS09375	-	-5.2	S	Unstructured non-motif		TU_0408	2229971	2231707	-	Poly	2231707 P	2229971 P	3	SGR_RS09215,SGR_RS09220,SGR_RS09225		TUC_408	2179730	2180328	-	SGR_RS08985	2
TSS_0409	2085893	SGR_RS08655	-	-161.5	P		TEP_0409	2262141	SGR_RS09375	-	-6.075	S	Unstructured non-motif		TU_0409	2236389	2237884	-	Poly	2237884 P	2236389 P	3	SGR_RS09260,SGR_RS09265,SGR_RS09270		TUC_409	2193647	2195175	-	SGR_RS09050	1
TSS_0410	2089623	SGR_RS08665	-	-27.435	P		TEP_0410	2269192	SGR_RS09400	+	26.235	I	Unstructured non-motif		TU_0410	2236389	2237261	-	Poly	2237261 P	2236389 P	2	SGR_RS09260,SGR_RS09265		TUC_410	2208335	2214644	-	SGR_RS09115,SGR_RS09120,SGR_RS09125,SGR_RS09130,SGR_RS09135,SGR_RS09140	14
TSS_0411	2090105	SGR_RS08670	-	-11.59	I		TEP_0411	2269230	SGR_RS09405	-	-4.08	P	Structured non-motif		TU_0411	2237160	2237261	-	Pre	2237261 P	2237160 Pre	0	.		TUC_411	2226293	2227877	-	SGR_RS09190,SGR_RS09195	1
TSS_0412	2095433	SGR_RS08670	-	-6.69	P		TEP_0412	2269269	SGR_RS09400	+	418.99	P	Structured non-motif		TU_0412	2237577	2237884	-	Mono	2237884 P	2237577 I	1	SGR_RS09270		TUC_412	2228869	2229279	-	.	1
TSS_0413	2095605	SGR_RS08675	+	1.005	P		TEP_0413	2272107	SGR_RS09420	+	8.035	P	Unstructured non-motif		TU_0413	2238168	2239276	+	Mono	2238168 P	2239276 P	1	SGR_RS09275		TUC_413	2229971	2231707	-	SGR_RS09215,SGR_RS09220,SGR_RS09225	1
TSS_0414	2106373	SGR_RS08700	-	-4.68	P		TEP_0414	2276134	SGR_RS09450	-	-675.665	P	Structured non-motif		TU_0414	2240921	2245255	-	Poly	2245255 S	2240921 P	3	SGR_RS09285,SGR_RS09290,SGR_RS09295		TUC_414	2236389	2237884	-	SGR_RS09260,SGR_RS09265,SGR_RS09270	4
TSS_0415	2108133	SGR_RS08710	-	-72.66	P		TEP_0415	2277012	SGR_RS09455	-	-19.525	P	Unstructured non-motif		TU_0415	2240921	2245202	-	Poly	2245202 P	2240921 P	3	SGR_RS09285,SGR_RS09290,SGR_RS09295		TUC_415	2240921	2245255	-	SGR_RS09285,SGR_RS09290,SGR_RS09295	12
TSS_0416	2108260	SGR_RS08715	+	25.425	P		TEP_0416	2277296	SGR_RS09460	-	-7.6	P	Motif		TU_0416	2241448	2245255	-	Poly	2245255 S	2241448 I	3	SGR_RS09290,SGR_RS09295,SGR_RS09285		TUC_416	2248229	2249504	-	SGR_RS09310	1
TSS_0417	2108593	SGR_RS08720	+	70.675	P		TEP_0417	2280402	SGR_RS09475	-	-93.79	P	Motif		TU_0417	2241448	2245202	-	Poly	2245202 P	2241448 I	3	SGR_RS09290,SGR_RS09295,SGR_RS09285		TUC_417	2256149	2257301	-	SGR_RS09330,SGR_RS09335	4
TSS_0418	2114805	SGR_RS08745	-	-44.755	P		TEP_0418	2280447	SGR_RS09475	-	-59.935	S	Unstructured non-motif		TU_0418	2243330	2245255	-	Poly	2245255 S	2243330 P	2	SGR_RS09290,SGR_RS09295		TUC_418	2261438	2264087	-	SGR_RS09375,SGR_RS09380	6
TSS_0419	2116754	SGR_RS08750	-	-2.67	P		TEP_0419	2280574	SGR_RS09485	-	-22.085	P	Unstructured non-motif		TU_0419	2243330	2245202	-	Poly	2245202 P	2243330 P	2	SGR_RS09290,SGR_RS09295		TUC_419	2269230	2275125	-	SGR_RS09405,SGR_RS09410,SGR_RS09425,SGR_RS09430,SGR_RS09435	1
TSS_0420	2116805	SGR_RS08755	+	9.815	P		TEP_0420	2280760	SGR_RS09490	-	-72.285	P	Unstructured non-motif		TU_0420	2243384	2245255	-	Poly	2245255 S	2243384 S	2	SGR_RS09290,SGR_RS09295		TUC_420	2276134	2277244	-	SGR_RS09450,SGR_RS09455	2
TSS_0421	2123114	SGR_RS08770	-	-26.085	I		TEP_0421	2281797	SGR_RS09505	-	-3.795	P	Motif		TU_0421	2243384	2245202	-	Poly	2245202 P	2243384 S	2	SGR_RS09290,SGR_RS09295		TUC_421	2277296	2279546	-	SGR_RS09460,SGR_RS09465	1
TSS_0422	2123721	SGR_RS08770	-	-13.04	P		TEP_0422	2283773	SGR_RS09515	-	-5.925	S	Unstructured non-motif		TU_0422	2243566	2245255	-	Mono	2245255 S	2243566 P	1	SGR_RS09295		TUC_422	2281797	2284791	-	SGR_RS09505,SGR_RS09510,SGR_RS09515	8
TSS_0423	2125493	SGR_RS08780	-	-45.61	P		TEP_0423	2284079	SGR_RS09515	-	-10.94	S	Unstructured non-motif		TU_0423	2243566	2245202	-	Mono	2245202 P	2243566 P	1	SGR_RS09295		TUC_423	2316563	2317974	-	SGR_RS09650,SGR_RS09655	1
TSS_0424	2128395	SGR_RS08790	-	-4.125	P		TEP_0424	2284145	SGR_RS09515	-	-17.115	P	Unstructured non-motif		TU_0424	2244508	2245255	-	Mono	2245255 S	2244508 I	1	SGR_RS09295		TUC_424	2319683	2319977	-	SGR_RS09670	1
TSS_0425	2128463	SGR_RS08790	-	-2.01	S		TEP_0425	2290418	SGR_RS09535	+	7.775	P	Unstructured non-motif		TU_0425	2244508	2245202	-	Mono	2245202 P	2244508 I	1	SGR_RS09295		TUC_425	2345590	2348413	-	SGR_RS09775,SGR_RS09780	3
TSS_0426	2130726	SGR_RS08805	+	30.855	P		TEP_0426	2290518	SGR_RS09535	+	4.815	S	Unstructured non-motif		TU_0426	2248229	2249504	-	Mono	2249504 P	2248229 P	1	SGR_RS09310		TUC_426	2357833	2368097	-	SGR_RS09820,SGR_RS09825,SGR_RS09830,SGR_RS09835,SGR_RS09840,SGR_RS09845	33
TSS_0427	2134623	SGR_RS08815	+	1.005	P		TEP_0427	2295142	SGR_RS36165	+	3.675	P	Unstructured non-motif		TU_0427	2256149	2257301	-	Poly	2257301 P	2256149 P	2	SGR_RS09330,SGR_RS09335		TUC_427	2386147	2388002	-	SGR_RS09910,SGR_RS09915	1
TSS_0428	2145165	SGR_RS08855	-	-0.555	P		TEP_0428	2295707	SGR_RS09555	+	37.23	P	Motif		TU_0428	2256226	2257301	-	Poly	2257301 P	2256226 S	2	SGR_RS09330,SGR_RS09335		TUC_428	2414092	2416041	-	SGR_RS10045,SGR_RS10050	1
TSS_0429	2156127	SGR_RS08895	-	-3.57	P		TEP_0429	2296320	SGR_RS09565	-	-7.425	I	Unstructured non-motif		TU_0429	2256457	2257301	-	Poly	2257301 P	2256457 I	2	SGR_RS09335,SGR_RS09330		TUC_429	2435643	2436384	-	SGR_RS10120	2
TSS_0430	2156211	SGR_RS08900	+	0.555	P		TEP_0430	2305692	SGR_RS09595	-	-24.595	P	Motif		TU_0430	2256505	2257301	-	Poly	2257301 P	2256505 I	2	SGR_RS09335,SGR_RS09330		TUC_430	2466314	2468037	-	SGR_RS10235,SGR_RS10240	2
TSS_0431	2160064	SGR_RS08915	-	-4.79	P		TEP_0431	2312854	SGR_RS09635	-	-9.86	P	Motif		TU_0431	2261438	2264087	-	Poly	2264087 P	2261438 I	3	SGR_RS09375,SGR_RS09380,SGR_RS09370		TUC_431	2515070	2516471	-	SGR_RS10405	3
TSS_0432	2163000	SGR_RS08930	-	-2.115	P		TEP_0432	2314142	SGR_RS09640	-	-4.825	S	Unstructured non-motif		TU_0432	2261663	2264087	-	Poly	2264087 P	2261663 I	3	SGR_RS09375,SGR_RS09380,SGR_RS09370		TUC_432	2517229	2519408	-	SGR_RS10415,SGR_RS10420	3
TSS_0433	2165679	SGR_RS08940	-	-9.685	P		TEP_0433	2314334	SGR_RS09640	-	-6.21	P	Unstructured non-motif		TU_0433	2261974	2264087	-	Poly	2264087 P	2261974 P	2	SGR_RS09375,SGR_RS09380		TUC_433	2546335	2546943	-	SGR_RS10545	2
TSS_0434	2169305	SGR_RS08950	-	-2.565	P		TEP_0434	2314349	SGR_RS09640	-	-5.19	S	Unstructured non-motif		TU_0434	2261995	2264087	-	Poly	2264087 P	2261995 S	2	SGR_RS09375,SGR_RS09380		TUC_434	2547919	2548687	-	SGR_RS10555	2
TSS_0435	2171030	SGR_RS08955	-	-2.01	P		TEP_0435	2316563	SGR_RS09650	-	-6.67	P	Motif		TU_0435	2262065	2264087	-	Poly	2264087 P	2262065 S	2	SGR_RS09375,SGR_RS09380		TUC_435	2552850	2553129	-	.	3
TSS_0436	2175571	SGR_RS08970	+	8.785	P		TEP_0436	2319683	SGR_RS09670	-	-48.565	P	Structured non-motif		TU_0436	2262141	2264087	-	Poly	2264087 P	2262141 S	2	SGR_RS09375,SGR_RS09380		TUC_436	2561876	2568237	-	SGR_RS10620,SGR_RS10625,SGR_RS10630,SGR_RS10635,SGR_RS10640,SGR_RS10645	5
TSS_0437	2180328	SGR_RS08985	-	-5.795	P		TEP_0437	2336004	SGR_RS09735	-	-15.395	P	Motif		TU_0437	2269230	2275125	-	Poly	2275125 P	2269230 P	5	SGR_RS09405,SGR_RS09410,SGR_RS09425,SGR_RS09430,SGR_RS09435		TUC_437	2569883	2572056	-	SGR_RS10665,SGR_RS10670	1
TSS_0438	2187739	SGR_RS09015	-	-5.13	P		TEP_0438	2339739	SGR_RS09750	-	-10.88	P	Motif		TU_0438	2276134	2277244	-	Poly	2277244 P	2276134 P	2	SGR_RS09450,SGR_RS09455		TUC_438	2576913	2578649	-	SGR_RS10700,SGR_RS10705	3
TSS_0439	2187887	SGR_RS09020	+	23.5	P		TEP_0439	2341115	SGR_RS09755	-	-29.725	P	Motif		TU_0439	2277012	2277244	-	Mono	2277244 P	2277012 P	1	SGR_RS09455		TUC_439	2591864	2592336	-	SGR_RS10760	1
TSS_0440	2189471	SGR_RS09025	-	-4.79	P		TEP_0440	2341443	SGR_RS09755	-	-10.335	I	Unstructured non-motif		TU_0440	2277296	2279546	-	Poly	2279546 P	2277296 P	2	SGR_RS09460,SGR_RS09465		TUC_440	2627148	2632355	-	SGR_RS10885,SGR_RS10890,SGR_RS10895,SGR_RS10900	7
TSS_0441	2195175	SGR_RS09050	-	-32.76	P		TEP_0441	2341517	SGR_RS09755	-	-7.535	I	Unstructured non-motif		TU_0441	2281797	2284496	-	Poly	2284496 P	2281797 P	3	SGR_RS09505,SGR_RS09510,SGR_RS09515		TUC_441	2635924	2638513	-	SGR_RS10925	1
TSS_0442	2195319	SGR_RS09060	+	0.555	P		TEP_0442	2341565	SGR_RS09755	-	-4.825	I	Unstructured non-motif		TU_0442	2281797	2284791	-	Poly	2284791 S	2281797 P	3	SGR_RS09505,SGR_RS09510,SGR_RS09515		TUC_442	2652816	2654502	-	SGR_RS10995	1
TSS_0443	2197319	SGR_RS09065	+	55.83	P		TEP_0443	2342368	SGR_RS09760	-	-13.28	S	Unstructured non-motif		TU_0443	2283773	2284496	-	Mono	2284496 P	2283773 S	1	SGR_RS09515		TUC_443	2658859	2659752	-	SGR_RS11025	1
TSS_0444	2211731	SGR_RS09125	-	-145.975	P		TEP_0444	2342453	SGR_RS09760	-	-28.57	P	Unstructured non-motif		TU_0444	2283773	2284791	-	Mono	2284791 S	2283773 S	1	SGR_RS09515		TUC_444	2670380	2670514	-	.	1
TSS_0445	2214470	SGR_RS09140	-	-52.515	I		TEP_0445	2342503	SGR_RS09760	-	-5.18	S	Unstructured non-motif		TU_0445	2284079	2284496	-	Mono	2284496 P	2284079 S	1	SGR_RS09515		TUC_445	2679564	2681053	-	SGR_RS11135	1
TSS_0446	2214644	SGR_RS09140	-	-1.11	P		TEP_0446	2345590	SGR_RS09775	-	-10.295	P	Motif		TU_0446	2284079	2284791	-	Mono	2284791 S	2284079 S	1	SGR_RS09515		TUC_446	2697501	2698940	-	SGR_RS11220	1
TSS_0447	2220203	SGR_RS09170	+	46.23	P		TEP_0447	2357833	SGR_RS09820	-	-4.225	S	Unstructured non-motif		TU_0447	2284145	2284496	-	Mono	2284496 P	2284145 P	1	SGR_RS09515		TUC_447	2725254	2728124	-	SGR_RS11345,SGR_RS11350,SGR_RS11355,SGR_RS11360	13
TSS_0448	2227877	SGR_RS09195	-	-4.125	P		TEP_0448	2358105	SGR_RS09820	-	-44.975	S	Unstructured non-motif		TU_0448	2284145	2284791	-	Mono	2284791 S	2284145 P	1	SGR_RS09515		TUC_448	2738600	2741824	-	SGR_RS11420,SGR_RS11425	1
TSS_0449	2229265	+	+	2.115	N		TEP_0449	2358122	SGR_RS09820	-	-23.655	S	Unstructured non-motif		TU_0449	2316563	2317974	-	Poly	2317974 P	2316563 P	2	SGR_RS09650,SGR_RS09655		TUC_449	2759513	2762020	-	SGR_RS11520,SGR_RS11525	1
TSS_0450	2229279	SGR_RS09205	-	-8.25	P		TEP_0450	2358151	SGR_RS09820	-	-86.81	P	Unstructured non-motif		TU_0450	2319683	2319977	-	Mono	2319977 P	2319683 P	1	SGR_RS09670		TUC_450	2776431	2783098	-	SGR_RS11560,SGR_RS11565,SGR_RS11570,SGR_RS11575,SGR_RS11580,SGR_RS11585	2
TSS_0451	2231707	SGR_RS09225	-	-3.57	P		TEP_0451	2359567	SGR_RS09820	-	-11.085	I	Unstructured non-motif		TU_0451	2345590	2348413	-	Poly	2348413 S	2345590 P	2	SGR_RS09775,SGR_RS09780		TUC_451	2804156	2809831	-	SGR_RS11695,SGR_RS11700,SGR_RS11705,SGR_RS11710,SGR_RS11715	5
TSS_0452	2237124	SGR_RS09265	+	6.455	A		TEP_0452	2360029	SGR_RS09825	-	-3.265	S	Unstructured non-motif		TU_0452	2345590	2348372	-	Poly	2348372 P	2345590 P	2	SGR_RS09775,SGR_RS09780		TUC_452	2810635	2810947	-	SGR_RS35760	1
TSS_0453	2237261	SGR_RS09265	-	-1855.74	P		TEP_0453	2360042	SGR_RS09825	-	-3.955	S	Motif		TU_0453	2345590	2346519	-	Mono	2346519 I	2345590 P	1	SGR_RS09775		TUC_453	2819356	2819800	-	SGR_RS11770	1
TSS_0454	2237884	SGR_RS09270	-	-13.04	P		TEP_0454	2360095	SGR_RS09825	-	-20.685	P	Structured non-motif		TU_0454	2357833	2368097	-	Poly	2368097 P	2357833 S	6	SGR_RS09820,SGR_RS09825,SGR_RS09830,SGR_RS09835,SGR_RS09840,SGR_RS09845		TUC_454	2835846	2839948	-	SGR_RS11835,SGR_RS11840,SGR_RS11845,SGR_RS11850	2
TSS_0455	2238168	SGR_RS09275	+	3.015	P		TEP_0455	2363496	SGR_RS09840	-	-6.89	S	Unstructured non-motif		TU_0455	2358105	2363848	-	Poly	2363848 P	2358105 S	4	SGR_RS09820,SGR_RS09825,SGR_RS09830,SGR_RS09835		TUC_455	2849689	2855722	-	SGR_RS11890,SGR_RS11895,SGR_RS11900,SGR_RS11905,SGR_RS11910	4
TSS_0456	2240889	SGR_RS09280	-	-6.69	P		TEP_0456	2363753	SGR_RS09835	-	-9.715	Pre	Unstructured non-motif		TU_0456	2358105	2359956	-	Mono	2359956 P	2358105 S	1	SGR_RS09820		TUC_456	2856102	2858358	-	SGR_RS11915	8
TSS_0457	2245202	SGR_RS09295	-	-5.025	P		TEP_0457	2364002	SGR_RS09840	-	-6.55	I	Unstructured non-motif		TU_0457	2358105	2368097	-	Poly	2368097 P	2358105 S	6	SGR_RS09820,SGR_RS09825,SGR_RS09830,SGR_RS09835,SGR_RS09840,SGR_RS09845		TUC_457	2896929	2897801	-	SGR_RS12100	1
TSS_0458	2245255	SGR_RS09295	-	-3.675	S		TEP_0458	2366738	SGR_RS09840	-	-5.1	Pre	Unstructured non-motif		TU_0458	2358105	2367025	-	Poly	2367025 P	2358105 S	5	SGR_RS09820,SGR_RS09825,SGR_RS09830,SGR_RS09835,SGR_RS09840		TUC_458	2913414	2915240	-	SGR_RS12170,SGR_RS12175	6
TSS_0459	2249504	SGR_RS09310	-	-44.22	P		TEP_0459	2366838	SGR_RS09840	-	-4.375	Pre	Unstructured non-motif		TU_0459	2358122	2363848	-	Poly	2363848 P	2358122 S	4	SGR_RS09820,SGR_RS09825,SGR_RS09830,SGR_RS09835		TUC_459	2921238	2921733	-	SGR_RS12210	2
TSS_0460	2256097	SGR_RS09325	-	-1.11	P		TEP_0460	2386147	SGR_RS09910	-	-39.37	P	Structured non-motif		TU_0460	2358122	2359956	-	Mono	2359956 P	2358122 S	1	SGR_RS09820		TUC_460	2959500	2960518	-	SGR_RS12335	3
TSS_0461	2257301	SGR_RS09335	-	-27.05	P		TEP_0461	2389813	SGR_RS09930	-	-10.695	P	Unstructured non-motif		TU_0461	2358122	2368097	-	Poly	2368097 P	2358122 S	6	SGR_RS09820,SGR_RS09825,SGR_RS09830,SGR_RS09835,SGR_RS09840,SGR_RS09845		TUC_461	2976610	2989460	-	SGR_RS12420,SGR_RS12425,SGR_RS12430,SGR_RS12435,SGR_RS12440,SGR_RS12445,SGR_RS12450,SGR_RS12455,SGR_RS12460,SGR_RS12465,SGR_RS12470,SGR_RS12475,SGR_RS12480,SGR_RS12485	20
TSS_0462	2257373	SGR_RS09340	+	5.13	P		TEP_0462	2392425	SGR_RS09935	-	-3.965	P	Unstructured non-motif		TU_0462	2358122	2367025	-	Poly	2367025 P	2358122 S	5	SGR_RS09820,SGR_RS09825,SGR_RS09830,SGR_RS09835,SGR_RS09840		TUC_462	3015380	3017519	-	SGR_RS12600	1
TSS_0463	2264087	SGR_RS09380	-	-10.69	P		TEP_0463	2414092	SGR_RS10045	-	-4.555	P	Unstructured non-motif		TU_0463	2358151	2363848	-	Poly	2363848 P	2358151 P	4	SGR_RS09820,SGR_RS09825,SGR_RS09830,SGR_RS09835		TUC_463	3025473	3026822	-	SGR_RS12625,SGR_RS12630	2
TSS_0464	2275125	SGR_RS09435	-	-14.71	P		TEP_0464	2416095	.	-	-3.99	N	Unstructured non-motif		TU_0464	2358151	2359956	-	Mono	2359956 P	2358151 P	1	SGR_RS09820		TUC_464	3039834	3041162	-	SGR_RS12715	2
TSS_0465	2277244	SGR_RS09455	-	-67.34	P		TEP_0465	2416297	SGR_RS10055	+	39.19	Pre	Unstructured non-motif		TU_0465	2358151	2368097	-	Poly	2368097 P	2358151 P	6	SGR_RS09820,SGR_RS09825,SGR_RS09830,SGR_RS09835,SGR_RS09840,SGR_RS09845		TUC_465	3089341	3091380	-	SGR_RS12860,SGR_RS12865	3
TSS_0466	2279546	SGR_RS09465	-	-7.14	P		TEP_0466	2416375	SGR_RS10055	+	70.515	Pre	Unstructured non-motif		TU_0466	2358151	2367025	-	Poly	2367025 P	2358151 P	5	SGR_RS09820,SGR_RS09825,SGR_RS09830,SGR_RS09835,SGR_RS09840		TUC_466	3104027	3106894	-	SGR_RS12930,SGR_RS12935	4
TSS_0467	2279547	SGR_RS09470	+	1.005	P		TEP_0467	2416386	SGR_RS10055	+	103.54	Pre	Unstructured non-motif		TU_0467	2359567	2363848	-	Poly	2363848 P	2359567 I	4	SGR_RS09825,SGR_RS09830,SGR_RS09835,SGR_RS09820		TUC_467	3114358	3115044	-	SGR_RS12975	2
TSS_0468	2284496	SGR_RS09515	-	-14.495	P		TEP_0468	2419375	SGR_RS10065	+	34.675	P	Motif		TU_0468	2359567	2359956	-	Mono	2359956 P	2359567 I	1	SGR_RS09820		TUC_468	3116480	3116861	-	.	1
TSS_0469	2284791	SGR_RS09515	-	-6.03	S		TEP_0469	2435643	SGR_RS10120	-	-13.025	P	Unstructured non-motif		TU_0469	2359567	2368097	-	Poly	2368097 P	2359567 I	6	SGR_RS09825,SGR_RS09830,SGR_RS09835,SGR_RS09840,SGR_RS09845,SGR_RS09820		TUC_469	3120834	3122546	-	SGR_RS13015,SGR_RS13020	3
TSS_0470	2301718	SGR_RS09570	-	-1.005	P		TEP_0470	2435833	SGR_RS10120	-	-4.27	I	Unstructured non-motif		TU_0470	2359567	2367025	-	Poly	2367025 P	2359567 I	5	SGR_RS09825,SGR_RS09830,SGR_RS09835,SGR_RS09840,SGR_RS09820		TUC_470	3131857	3139256	-	SGR_RS13060,SGR_RS13065,SGR_RS13070,SGR_RS13075,SGR_RS13080,SGR_RS13085	3
TSS_0471	2310888	SGR_RS09620	+	1.665	P		TEP_0471	2446093	SGR_RS10150	+	4.385	P	Unstructured non-motif		TU_0471	2360029	2363848	-	Poly	2363848 P	2360029 S	3	SGR_RS09825,SGR_RS09830,SGR_RS09835		TUC_471	3142242	3145260	-	SGR_RS13105,SGR_RS13110	6
TSS_0472	2312120	SGR_RS09625	-	-6.905	I		TEP_0472	2446844	SGR_RS10155	+	6.215	I	Unstructured non-motif		TU_0472	2360029	2368097	-	Poly	2368097 P	2360029 S	5	SGR_RS09825,SGR_RS09830,SGR_RS09835,SGR_RS09840,SGR_RS09845		TUC_472	3156903	3157142	-	.	1
TSS_0473	2316388	SGR_RS09645	-	-1.005	P		TEP_0473	2448165	SGR_RS10155	+	6.325	P	Unstructured non-motif		TU_0473	2360029	2367025	-	Poly	2367025 P	2360029 S	4	SGR_RS09825,SGR_RS09830,SGR_RS09835,SGR_RS09840		TUC_473	3184625	3188280	-	SGR_RS13295,SGR_RS13300,SGR_RS37085	2
TSS_0474	2317974	SGR_RS09655	-	-3.12	P		TEP_0474	2448361	SGR_RS10155	+	3.97	S	Unstructured non-motif		TU_0474	2360042	2363848	-	Poly	2363848 P	2360042 S	3	SGR_RS09825,SGR_RS09830,SGR_RS09835		TUC_474	3206060	3208066	-	SGR_RS13390,SGR_RS13395	1
TSS_0475	2319977	SGR_RS09670	-	-58.485	P		TEP_0475	2461815	SGR_RS10215	+	9.62	P	Unstructured non-motif		TU_0475	2360042	2368097	-	Poly	2368097 P	2360042 S	5	SGR_RS09825,SGR_RS09830,SGR_RS09835,SGR_RS09840,SGR_RS09845		TUC_475	3217477	3219767	-	SGR_RS13435,SGR_RS13440	7
TSS_0476	2321794	SGR_RS09685	+	1.005	P		TEP_0476	2466314	SGR_RS10235	-	-12.505	P	Unstructured non-motif		TU_0476	2360042	2367025	-	Poly	2367025 P	2360042 S	4	SGR_RS09825,SGR_RS09830,SGR_RS09835,SGR_RS09840		TUC_476	3243410	3244026	-	SGR_RS13535	1
TSS_0477	2344841	SGR_RS09770	+	1.11	P		TEP_0477	2467728	SGR_RS10240	-	-78.815	P	Structured non-motif		TU_0477	2360095	2363848	-	Poly	2363848 P	2360095 P	3	SGR_RS09825,SGR_RS09830,SGR_RS09835		TUC_477	3267479	3272007	-	SGR_RS13610,SGR_RS13615,SGR_RS13620,SGR_RS13625	20
TSS_0478	2346519	SGR_RS09775	-	-12.27	I		TEP_0478	2477294	SGR_RS10275	+	5.485	I	Unstructured non-motif		TU_0478	2360095	2368097	-	Poly	2368097 P	2360095 P	5	SGR_RS09825,SGR_RS09830,SGR_RS09835,SGR_RS09840,SGR_RS09845		TUC_478	3280935	3283012	-	SGR_RS13675	4
TSS_0479	2348372	SGR_RS09780	-	-1.005	P		TEP_0479	2484468	SGR_RS10295	+	48.605	P	Structured non-motif		TU_0479	2360095	2367025	-	Poly	2367025 P	2360095 P	4	SGR_RS09825,SGR_RS09830,SGR_RS09835,SGR_RS09840		TUC_479	3320457	3324781	-	SGR_RS13875,SGR_RS13880,SGR_RS13885,SGR_RS13890,SGR_RS13895,SGR_RS13900	10
TSS_0480	2348413	SGR_RS09780	-	-1.005	S		TEP_0480	2493053	SGR_RS10315	+	15.82	P	Structured non-motif		TU_0480	2363496	2368097	-	Poly	2368097 P	2363496 S	2	SGR_RS09840,SGR_RS09845		TUC_480	3324802	3335085	-	SGR_RS13905,SGR_RS13910,SGR_RS13915,SGR_RS13920,SGR_RS13925,SGR_RS13930,SGR_RS13935,SGR_RS13940,SGR_RS13945,SGR_RS13950,SGR_RS13955,SGR_RS13960,SGR_RS13965,SGR_RS13970,SGR_RS13975,SGR_RS13980,SGR_RS13985,SGR_RS13990,SGR_RS13995,SGR_RS14000,SGR_RS14005	9
TSS_0481	2352004	SGR_RS09800	-	-1.11	P		TEP_0481	2511825	SGR_RS10385	+	8.33	S	Unstructured non-motif		TU_0481	2363496	2367025	-	Mono	2367025 P	2363496 S	1	SGR_RS09840		TUC_481	3345915	3350549	-	SGR_RS14045,SGR_RS14050,SGR_RS14055,SGR_RS14060	22
TSS_0482	2352105	SGR_RS09805	+	3.225	P		TEP_0482	2511829	SGR_RS10390	-	-4.935	P	Structured non-motif		TU_0482	2363753	2363848	-	Pre	2363848 P	2363753 Pre	0	.		TUC_482	3366823	3374813	-	SGR_RS14170,SGR_RS14175	2
TSS_0483	2359956	SGR_RS09820	-	-44.925	P		TEP_0483	2511873	SGR_RS10385	+	37.155	P	Structured non-motif		TU_0483	2364002	2368097	-	Poly	2368097 P	2364002 I	2	SGR_RS09845,SGR_RS09840		TUC_483	3374910	3376226	-	SGR_RS14180,SGR_RS14185	2
TSS_0484	2363848	SGR_RS09835	-	-31.11	P		TEP_0484	2513801	SGR_RS10400	-	-24.57	P	Structured non-motif		TU_0484	2364002	2367025	-	Mono	2367025 P	2364002 I	1	SGR_RS09840		TUC_484	3376240	3377245	-	SGR_RS14190	1
TSS_0485	2367025	SGR_RS09840	-	-48.045	P		TEP_0485	2515070	SGR_RS10405	-	-12.135	P	Motif		TU_0485	2366738	2367025	-	Pre	2367025 P	2366738 Pre	0	.		TUC_485	3378451	3380295	-	SGR_RS14205,SGR_RS14210,SGR_RS14215	10
TSS_0486	2368097	SGR_RS09845	-	-1.665	P		TEP_0486	2516224	SGR_RS10405	-	-4.815	Pre	Structured non-motif		TU_0486	2366838	2367025	-	Pre	2367025 P	2366838 Pre	0	.		TUC_486	3384118	3385923	-	SGR_RS14240,SGR_RS14245	2
TSS_0487	2372075	SGR_RS09865	+	1.11	P		TEP_0487	2516315	SGR_RS10405	-	-6.65	Pre	Motif		TU_0487	2386147	2388002	-	Poly	2388002 P	2386147 P	2	SGR_RS09910,SGR_RS09915		TUC_487	3389171	3389381	-	.	1
TSS_0488	2373286	SGR_RS09870	+	1.005	S		TEP_0488	2517229	SGR_RS10415	-	-7.185	P	Structured non-motif		TU_0488	2414092	2416041	-	Poly	2416041 P	2414092 P	2	SGR_RS10045,SGR_RS10050		TUC_488	3408000	3408437	-	SGR_RS14405	4
TSS_0489	2373329	SGR_RS09870	+	1.665	P		TEP_0489	2519020	SGR_RS10420	-	-68.98	P	Motif		TU_0489	2416107	2419375	+	Poly	2416107 P	2419375 P	3	SGR_RS10055,SGR_RS10060,SGR_RS10065		TUC_489	3458363	3460968	-	SGR_RS14660,SGR_RS14665	4
TSS_0490	2384762	SGR_RS09900	-	-3.335	P		TEP_0490	2527616	SGR_RS10455	-	-6.36	P	Motif		TU_0490	2416107	2416297	+	Pre	2416107 P	2416297 Pre	0	.		TUC_490	3469544	3485850	-	SGR_RS14700,SGR_RS14705,SGR_RS14710,SGR_RS14715,SGR_RS14720,SGR_RS14725,SGR_RS14730,SGR_RS14735,SGR_RS14740,SGR_RS14745,SGR_RS14750,SGR_RS14755,SGR_RS14760,SGR_RS14765	5
TSS_0491	2388002	SGR_RS09915	-	-66.225	P		TEP_0491	2530709	SGR_RS10480	+	19.285	Pre	Unstructured non-motif		TU_0491	2416107	2416375	+	Pre	2416107 P	2416375 Pre	0	.		TUC_491	3491434	3492329	-	SGR_RS14790	1
TSS_0492	2397586	SGR_RS09955	+	3.675	P		TEP_0492	2530878	SGR_RS10475	+	5.985	S	Unstructured non-motif		TU_0492	2416107	2416386	+	Pre	2416107 P	2416386 Pre	0	.		TUC_492	3567538	3568022	-	SGR_RS15135	1
TSS_0493	2400216	SGR_RS09970	+	2.01	P		TEP_0493	2531299	SGR_RS10480	+	4.245	P	Unstructured non-motif		TU_0493	2418166	2419375	+	Mono	2418166 I	2419375 P	1	SGR_RS10065		TUC_493	3572012	3572725	-	SGR_RS15160	2
TSS_0494	2403061	SGR_RS09980	-	-2.01	P		TEP_0494	2534249	SGR_RS10495	+	3.24	P	Structured non-motif		TU_0494	2435643	2436384	-	Mono	2436384 P	2435643 P	1	SGR_RS10120		TUC_494	3622587	3623018	-	SGR_RS15395	1
TSS_0495	2413174	SGR_RS10035	-	-1.56	P		TEP_0495	2537172	SGR_RS10510	+	14.475	S	Structured non-motif		TU_0495	2435833	2436384	-	Mono	2436384 P	2435833 I	1	SGR_RS10120		TUC_495	3664942	3665210	-	SGR_RS35765	2
TSS_0496	2416041	SGR_RS10050	-	-2.01	P		TEP_0496	2537278	SGR_RS10510	+	16.785	P	Unstructured non-motif		TU_0496	2444525	2446093	+	Mono	2444525 P	2446093 P	1	SGR_RS10150		TUC_496	3671776	3673732	-	SGR_RS15645,SGR_RS15650	1
TSS_0497	2416107	SGR_RS10055	+	4.02	P		TEP_0497	2542421	SGR_RS10520	+	27.715	P	Structured non-motif		TU_0497	2444525	2446844	+	Poly	2444525 P	2446844 I	2	SGR_RS10150,SGR_RS10155		TUC_497	3678718	3680705	-	SGR_RS15675,SGR_RS15680	3
TSS_0498	2418166	SGR_RS10065	+	7.245	I		TEP_0498	2542781	SGR_RS10520	+	4.27	S	Unstructured non-motif		TU_0498	2444525	2448165	+	Poly	2444525 P	2448165 P	2	SGR_RS10150,SGR_RS10155		TUC_498	3719589	3719939	-	.	2
TSS_0499	2436384	SGR_RS10120	-	-8.915	P		TEP_0499	2546335	SGR_RS10545	-	-3.94	P	Unstructured non-motif		TU_0499	2446531	2446844	+	Mono	2446531 P	2446844 I	1	SGR_RS10155		TUC_499	3747869	3748260	-	SGR_RS15965	1
TSS_0500	2441895	SGR_RS10140	+	1.56	P		TEP_0500	2546534	SGR_RS10540	+	4.975	P	Structured non-motif		TU_0500	2446531	2448165	+	Mono	2446531 P	2448165 P	1	SGR_RS10155		TUC_500	3748507	3750430	-	SGR_RS15970,SGR_RS15975	1
TSS_0501	2444525	SGR_RS10150	+	1.005	P		TEP_0501	2547919	SGR_RS10555	-	-8.485	S	Structured non-motif		TU_0501	2446531	2448361	+	Mono	2446531 P	2448361 S	1	SGR_RS10155		TUC_501	3871972	3877450	-	SGR_RS16340,SGR_RS16345,SGR_RS16350	15
TSS_0502	2445884	-	-	-42.935	N		TEP_0502	2548142	SGR_RS10555	-	-221.625	P	Unstructured non-motif		TU_0502	2446531	2461815	+	Poly	2446531 P	2461815 P	13	SGR_RS10155,SGR_RS10160,SGR_RS10165,SGR_RS10170,SGR_RS10175,SGR_RS10180,SGR_RS10185,SGR_RS10190,SGR_RS10195,SGR_RS10200,SGR_RS10205,SGR_RS10215,SGR_RS37050		TUC_502	3877480	3878240	-	SGR_RS16355	1
TSS_0503	2446239	-	-	-5.685	N		TEP_0503	2552850	SGR_RS10570	-	-11.005	Pre	Structured non-motif		TU_0503	2460718	2461815	+	Mono	2460718 P	2461815 P	1	SGR_RS10215		TUC_503	3881837	3882929	-	SGR_RS16370	6
TSS_0504	2446531	SGR_RS10155	+	12.485	P		TEP_0504	2552894	SGR_RS10570	-	-6.46	Pre	Unstructured non-motif		TU_0504	2466314	2468037	-	Poly	2468037 P	2466314 P	2	SGR_RS10235,SGR_RS10240		TUC_504	3904421	3906305	-	SGR_RS16465	2
TSS_0505	2460718	SGR_RS10215	+	31.325	P		TEP_0505	2552915	SGR_RS10570	-	-4.12	Pre	Unstructured non-motif		TU_0505	2467728	2468037	-	Mono	2468037 P	2467728 P	1	SGR_RS10240		TUC_505	3914429	3915755	-	SGR_RS16500	1
TSS_0506	2461904	SGR_RS10220	+	26.77	P		TEP_0506	2561738	SGR_RS10615	+	10.295	P	Structured non-motif		TU_0506	2482296	2484468	+	Mono	2482296 P	2484468 P	1	SGR_RS10295		TUC_506	3918775	3919466	-	SGR_RS16520,SGR_RS37125	1
TSS_0507	2468037	SGR_RS10240	-	-77.8	P		TEP_0507	2561876	SGR_RS10620	-	-5.91	P	Structured non-motif		TU_0507	2489031	2493053	+	Poly	2489031 P	2493053 P	2	SGR_RS10310,SGR_RS10315		TUC_507	3925737	3926267	-	SGR_RS16545	1
TSS_0508	2470816	SGR_RS10255	-	-6.35	P		TEP_0508	2562526	SGR_RS10625	-	-74.23	P	Unstructured non-motif		TU_0508	2506820	2511825	+	Poly	2506820 P	2511825 S	3	SGR_RS10375,SGR_RS10380,SGR_RS10385		TUC_508	3937606	3938799	-	.	1
TSS_0509	2472229	SGR_RS10260	-	-18.645	P		TEP_0509	2562568	SGR_RS10625	-	-34.32	S	Unstructured non-motif		TU_0509	2506820	2511873	+	Poly	2506820 P	2511873 P	3	SGR_RS10375,SGR_RS10380,SGR_RS10385		TUC_509	3955433	3956318	-	.	3
TSS_0510	2473616	SGR_RS10265	-	-8.915	P		TEP_0510	2562869	SGR_RS10630	-	-5.345	S	Unstructured non-motif		TU_0510	2506822	2511825	+	Poly	2506822 S	2511825 S	3	SGR_RS10375,SGR_RS10380,SGR_RS10385		TUC_510	3959405	3961468	-	SGR_RS16710,SGR_RS16715,SGR_RS16720	3
TSS_0511	2482296	SGR_RS10295	+	3.335	P		TEP_0511	2563037	SGR_RS10630	-	-44.995	P	Structured non-motif		TU_0511	2506822	2511873	+	Poly	2506822 S	2511873 P	3	SGR_RS10375,SGR_RS10380,SGR_RS10385		TUC_511	3974864	3975368	-	SGR_RS16805	1
TSS_0512	2488608	SGR_RS10305	-	-43.77	P		TEP_0512	2569883	SGR_RS10665	-	-4.375	P	Unstructured non-motif		TU_0512	2510379	2511825	+	Mono	2510379 P	2511825 S	1	SGR_RS10385		TUC_512	3985032	3986080	-	SGR_RS16835	1
TSS_0513	2489031	SGR_RS10310	+	3.57	P		TEP_0513	2576913	SGR_RS10700	-	-3.54	S	Unstructured non-motif		TU_0513	2510379	2511873	+	Mono	2510379 P	2511873 P	1	SGR_RS10385		TUC_513	3990248	3991756	-	SGR_RS16855	1
TSS_0514	2493196	SGR_RS10320	+	16.4	P		TEP_0514	2577010	SGR_RS10700	-	-130.56	P	Unstructured non-motif		TU_0514	2515070	2516471	-	Mono	2516471 P	2515070 P	1	SGR_RS10405		TUC_514	4001124	4001666	-	SGR_RS16910	1
TSS_0515	2500485	SGR_RS10345	-	-10.605	P		TEP_0515	2577047	SGR_RS10700	-	-11.215	S	Unstructured non-motif		TU_0515	2516224	2516471	-	Pre	2516471 P	2516224 Pre	0	.		TUC_515	4004601	4008204	-	SGR_RS16925,SGR_RS16930,SGR_RS16935,SGR_RS16940	6
TSS_0516	2506673	SGR_RS10370	-	-3.675	P		TEP_0516	2579052	SGR_RS10710	-	-26.15	P	Structured non-motif		TU_0516	2516315	2516471	-	Pre	2516471 P	2516315 Pre	0	.		TUC_516	4009837	4010662	-	SGR_RS16950	2
TSS_0517	2506820	SGR_RS10375	+	10.025	P		TEP_0517	2581089	SGR_RS10715	-	-5.52	P	Unstructured non-motif		TU_0517	2517229	2519408	-	Poly	2519408 P	2517229 P	2	SGR_RS10415,SGR_RS10420		TUC_517	4012431	4015855	-	SGR_RS16965,SGR_RS16970	3
TSS_0518	2506822	SGR_RS10375	+	9.47	S		TEP_0518	2582577	SGR_RS10720	-	-4.945	P	Unstructured non-motif		TU_0518	2517229	2518984	-	Mono	2518984 P	2517229 P	1	SGR_RS10415		TUC_518	4016487	4017171	-	SGR_RS16980	2
TSS_0519	2510379	SGR_RS10385	+	14.71	P		TEP_0519	2588866	SGR_RS10745	+	1188.18	P	Unstructured non-motif		TU_0519	2519020	2519408	-	Mono	2519408 P	2519020 P	1	SGR_RS10420		TUC_519	4019001	4023515	-	SGR_RS17000,SGR_RS17005,SGR_RS17010,SGR_RS17015	15
TSS_0520	2516471	SGR_RS10405	-	-3.015	P		TEP_0520	2588928	SGR_RS10745	+	129.695	S	Motif		TU_0520	2528558	2530878	+	Poly	2528558 P	2530878 S	3	SGR_RS10465,SGR_RS10470,SGR_RS10475		TUC_520	4029913	4031438	-	SGR_RS17040,SGR_RS17045	5
TSS_0521	2518984	SGR_RS10415	-	-16.38	P		TEP_0521	2591555	SGR_RS10760	-	-12.275	P	Unstructured non-motif		TU_0521	2528558	2531299	+	Poly	2528558 P	2531299 P	4	SGR_RS10465,SGR_RS10470,SGR_RS10475,SGR_RS10480		TUC_521	4032220	4034531	-	.	1
TSS_0522	2519408	SGR_RS10420	-	-21.06	P		TEP_0522	2591864	SGR_RS10760	-	-4.08	S	Unstructured non-motif		TU_0522	2530371	2531299	+	Mono	2530371 P	2531299 P	1	SGR_RS10480		TUC_522	4034928	4035596	-	.	1
TSS_0523	2521467	SGR_RS10435	+	2.115	P		TEP_0523	2599953	SGR_RS10775	-	-5.815	A	Unstructured non-motif		TU_0523	2530371	2530709	+	Pre	2530371 P	2530709 Pre	0	.		TUC_523	4112217	4113257	-	SGR_RS17395,SGR_RS17400	7
TSS_0524	2527543	SGR_RS10450	-	-1.005	I		TEP_0524	2600088	.	-	-5.625	N	Unstructured non-motif		TU_0524	2536676	2537172	+	Mono	2536676 P	2537172 S	1	SGR_RS10510		TUC_524	4134259	4135053	-	SGR_RS17510	1
TSS_0525	2528558	SGR_RS10465	+	2.22	P		TEP_0525	2609287	SGR_RS10805	+	8.68	P	Structured non-motif		TU_0525	2536676	2537278	+	Mono	2536676 P	2537278 P	1	SGR_RS10510		TUC_525	4140276	4140630	-	.	1
TSS_0526	2530371	SGR_RS10480	+	5.235	P		TEP_0526	2612167	SGR_RS10820	+	364.445	P	Unstructured non-motif		TU_0526	2541386	2542421	+	Mono	2541386 P	2542421 P	1	SGR_RS10520		TUC_526	4165933	4166140	-	.	1
TSS_0527	2533353	SGR_RS10490	-	-2.565	P		TEP_0527	2627148	SGR_RS10885	-	-9.755	P	Unstructured non-motif		TU_0527	2541386	2542781	+	Mono	2541386 P	2542781 S	1	SGR_RS10520		TUC_527	4181388	4181678	-	SGR_RS17705	1
TSS_0528	2536567	SGR_RS10505	-	-2.01	P		TEP_0528	2627250	SGR_RS10885	-	-4.515	S	Unstructured non-motif		TU_0528	2541386	2546534	+	Poly	2541386 P	2546534 P	5	SGR_RS10520,SGR_RS10525,SGR_RS10530,SGR_RS10535,SGR_RS10540		TUC_528	4186629	4187102	-	.	2
TSS_0529	2536676	SGR_RS10510	+	309.19	P		TEP_0529	2628656	SGR_RS10890	-	-6.36	Pre	Unstructured non-motif		TU_0529	2542441	2546534	+	Poly	2542441 P	2546534 P	4	SGR_RS10525,SGR_RS10530,SGR_RS10535,SGR_RS10540		TUC_529	4187476	4189001	-	SGR_RS17730	2
TSS_0530	2541386	SGR_RS10520	+	5.685	P		TEP_0530	2628860	SGR_RS10890	-	-5.09	Pre	Unstructured non-motif		TU_0530	2546335	2546943	-	Mono	2546943 S	2546335 P	1	SGR_RS10545		TUC_530	4206302	4206465	-	SGR_RS17815	2
TSS_0531	2542441	SGR_RS10525	+	106.9	P		TEP_0531	2632086	SGR_RS10900	-	-7.485	I	Unstructured non-motif		TU_0531	2546335	2546840	-	Mono	2546840 P	2546335 P	1	SGR_RS10545		TUC_531	4219575	4220114	-	SGR_RS17865	1
TSS_0532	2546840	SGR_RS10545	-	-4.68	P		TEP_0532	2635924	SGR_RS10925	-	-7.325	P	Motif		TU_0532	2547919	2548687	-	Mono	2548687 P	2547919 S	1	SGR_RS10555		TUC_532	4223247	4225325	-	SGR_RS17890,SGR_RS17895	3
TSS_0533	2546943	SGR_RS10545	-	-2.115	S		TEP_0533	2635968	SGR_RS10920	+	18.215	P	Structured non-motif		TU_0533	2548142	2548687	-	Mono	2548687 P	2548142 P	1	SGR_RS10555		TUC_533	4262343	4266297	-	SGR_RS18050,SGR_RS18055,SGR_RS18060	2
TSS_0534	2546982	SGR_RS10550	+	5.685	P		TEP_0534	2645592	SGR_RS10945	+	44.435	P	Motif		TU_0534	2552850	2553129	-	Pre	2553129 P	2552850 Pre	0	.		TUC_534	4270272	4270747	-	SGR_RS18080	1
TSS_0535	2548687	SGR_RS10555	-	-6.135	P		TEP_0535	2645893	SGR_RS10950	+	6.97	P	Unstructured non-motif		TU_0535	2552894	2553129	-	Pre	2553129 P	2552894 Pre	0	.		TUC_535	4275282	4278221	-	SGR_RS18100,SGR_RS18105,SGR_RS18110,SGR_RS18115	18
TSS_0536	2548869	SGR_RS10560	+	43.15	P		TEP_0536	2645950	SGR_RS10950	+	4.1	S	Unstructured non-motif		TU_0536	2552915	2553129	-	Pre	2553129 P	2552915 Pre	0	.		TUC_536	4290610	4292555	-	SGR_RS18175,SGR_RS18180,SGR_RS18185,SGR_RS18190	4
TSS_0537	2552280	SGR_RS10565	-	-1.56	P		TEP_0537	2652816	SGR_RS10995	-	-32.865	P	Structured non-motif		TU_0537	2561876	2568237	-	Poly	2568237 P	2561876 P	6	SGR_RS10620,SGR_RS10625,SGR_RS10630,SGR_RS10635,SGR_RS10640,SGR_RS10645		TUC_537	4315130	4322282	-	SGR_RS18280,SGR_RS18285,SGR_RS18290,SGR_RS18295,SGR_RS18300,SGR_RS18305,SGR_RS36345,SGR_RS36350,SGR_RS36355	14
TSS_0538	2553129	SGR_RS10570	-	-6.8	P		TEP_0538	2653950	SGR_RS37055	-	-5.64	P	Unstructured non-motif		TU_0538	2562526	2568237	-	Poly	2568237 P	2562526 P	5	SGR_RS10625,SGR_RS10630,SGR_RS10635,SGR_RS10640,SGR_RS10645		TUC_538	4335861	4336334	-	SGR_RS18360	1
TSS_0539	2553973	SGR_RS10575	-	-25.98	P		TEP_0539	2657430	SGR_RS11010	+	4.96	P	Structured non-motif		TU_0539	2562568	2568237	-	Poly	2568237 P	2562568 S	5	SGR_RS10625,SGR_RS10630,SGR_RS10635,SGR_RS10640,SGR_RS10645		TUC_539	4341529	4342369	-	SGR_RS18390	1
TSS_0540	2554703	SGR_RS10580	-	-4.125	P		TEP_0540	2658859	SGR_RS11025	-	-5.12	P	Motif		TU_0540	2562869	2568237	-	Poly	2568237 P	2562869 S	4	SGR_RS10630,SGR_RS10635,SGR_RS10640,SGR_RS10645		TUC_540	4349674	4357907	-	SGR_RS18440,SGR_RS18445,SGR_RS18450,SGR_RS18455,SGR_RS18460,SGR_RS18465	4
TSS_0541	2556347	SGR_RS10595	+	5.9	P		TEP_0541	2661147	SGR_RS11040	+	11.775	I	Unstructured non-motif		TU_0541	2563037	2568237	-	Poly	2568237 P	2563037 P	4	SGR_RS10630,SGR_RS10635,SGR_RS10640,SGR_RS10645		TUC_541	4399900	4400913	-	SGR_RS18660	4
TSS_0542	2568237	SGR_RS10645	-	-18.73	P		TEP_0542	2661401	SGR_RS11040	+	41.645	P	Structured non-motif		TU_0542	2569883	2572056	-	Poly	2572056 P	2569883 P	2	SGR_RS10665,SGR_RS10670		TUC_542	4415006	4416988	-	SGR_RS18735	2
TSS_0543	2572056	SGR_RS10670	-	-3.225	P		TEP_0543	2670380	SGR_RS11080	-	-6.065	Pre	Structured non-motif		TU_0543	2576913	2578649	-	Poly	2578649 P	2576913 S	2	SGR_RS10700,SGR_RS10705		TUC_543	4425135	4426807	-	SGR_RS18770	1
TSS_0544	2578649	SGR_RS10705	-	-2.01	P		TEP_0544	2679564	SGR_RS11135	-	-38.645	P	Structured non-motif		TU_0544	2577010	2578649	-	Poly	2578649 P	2577010 P	2	SGR_RS10700,SGR_RS10705		TUC_544	4428822	4430561	-	SGR_RS18785	2
TSS_0545	2588600	SGR_RS10740	-	-5.685	P		TEP_0545	2689544	SGR_RS11180	+	10.795	P	Unstructured non-motif		TU_0545	2577047	2578649	-	Poly	2578649 P	2577047 S	2	SGR_RS10700,SGR_RS10705		TUC_545	4442592	4443478	-	SGR_RS18840	2
TSS_0546	2588769	SGR_RS10745	+	1.665	P		TEP_0546	2689556	SGR_RS11185	+	4.095	I	Unstructured non-motif		TU_0546	2588769	2588928	+	Mono	2588769 P	2588928 S	1	SGR_RS10745		TUC_546	4458597	4461413	-	SGR_RS18885,SGR_RS18890,SGR_RS18895	6
TSS_0547	2589176	SGR_RS10750	+	0.555	P		TEP_0547	2689784	SGR_RS11185	+	285.73	P	Motif		TU_0547	2591864	2592336	-	Mono	2592336 P	2591864 S	1	SGR_RS10760		TUC_547	4497063	4499021	-	SGR_RS19010	2
TSS_0548	2591710	SGR_RS10755	-	-1.005	P		TEP_0548	2697501	SGR_RS11220	-	-10.16	P	Motif		TU_0548	2608602	2609287	+	Mono	2608602 P	2609287 P	1	SGR_RS10805		TUC_548	4499276	4500588	-	SGR_RS19015	1
TSS_0549	2592336	SGR_RS10760	-	-2.01	P		TEP_0549	2698809	SGR_RS11220	+	6.895	A	Unstructured non-motif		TU_0549	2611552	2612167	+	Mono	2611552 P	2612167 P	1	SGR_RS10820		TUC_549	4517974	4518153	-	.	1
TSS_0550	2592490	SGR_RS10765	+	2.01	P		TEP_0550	2715942	SGR_RS11295	+	2.395	P	Unstructured non-motif		TU_0550	2627148	2632355	-	Poly	2632355 P	2627148 P	4	SGR_RS10885,SGR_RS10890,SGR_RS10895,SGR_RS10900		TUC_550	4608858	4609731	-	SGR_RS19455	2
TSS_0551	2606514	SGR_RS10800	+	1.56	P		TEP_0551	2721127	SGR_RS11315	+	4.33	P	Motif		TU_0551	2627148	2628932	-	Poly	2628932 P	2627148 P	2	SGR_RS10885,SGR_RS10890		TUC_551	4620159	4624574	-	SGR_RS19510,SGR_RS19515,SGR_RS19520,SGR_RS19525	8
TSS_0552	2608602	SGR_RS10805	+	13.47	P		TEP_0552	2725254	SGR_RS11345	-	-57.455	P	Structured non-motif		TU_0552	2627250	2632355	-	Poly	2632355 P	2627250 S	4	SGR_RS10885,SGR_RS10890,SGR_RS10895,SGR_RS10900		TUC_552	4650805	4652335	-	SGR_RS19655	5
TSS_0553	2611552	SGR_RS10820	+	9.58	P		TEP_0553	2725438	SGR_RS11350	-	-8.345	P	Unstructured non-motif		TU_0553	2627250	2628932	-	Poly	2628932 P	2627250 S	2	SGR_RS10885,SGR_RS10890		TUC_553	4688434	4689251	-	SGR_RS19870	1
TSS_0554	2628932	SGR_RS10890	-	-6.135	P		TEP_0554	2725495	SGR_RS11350	-	-4.375	S	Unstructured non-motif		TU_0554	2628656	2628932	-	Pre	2628932 P	2628656 Pre	0	.		TUC_554	4690853	4691973	-	SGR_RS19880	1
TSS_0555	2632355	SGR_RS10900	-	-5.9	P		TEP_0555	2725950	SGR_RS11350	-	-5.775	I	Unstructured non-motif		TU_0555	2628860	2628932	-	Pre	2628932 P	2628860 Pre	0	.		TUC_555	4694085	4694938	-	SGR_RS19895	1
TSS_0556	2632586	SGR_RS10905	+	1.11	I		TEP_0556	2727192	SGR_RS11360	-	-3.645	P	Unstructured non-motif		TU_0556	2632086	2632355	-	Mono	2632355 P	2632086 I	1	SGR_RS10900		TUC_556	4710851	4712625	-	SGR_RS19970	1
TSS_0557	2633912	SGR_RS10910	-	-1.005	P		TEP_0557	2731597	SGR_RS11375	+	5.51	P	Unstructured non-motif		TU_0557	2635924	2638513	-	Mono	2638513 P	2635924 P	1	SGR_RS10925		TUC_557	4738930	4739631	-	SGR_RS20095	2
TSS_0558	2634029	SGR_RS10915	+	1.665	P		TEP_0558	2732021	SGR_RS11380	+	4.815	P	Unstructured non-motif		TU_0558	2641667	2645592	+	Mono	2641667 P	2645592 P	1	SGR_RS10945		TUC_558	4759343	4760211	-	SGR_RS20185	1
TSS_0559	2638513	SGR_RS10925	-	-3.12	P		TEP_0559	2738600	SGR_RS11420	-	-7.73	P	Structured non-motif		TU_0559	2645647	2645893	+	Mono	2645647 P	2645893 P	1	SGR_RS10950		TUC_559	4775828	4776442	-	SGR_RS20265	4
TSS_0560	2641667	SGR_RS10945	+	70.785	P		TEP_0560	2747961	SGR_RS11460	-	-31.995	P	Motif		TU_0560	2645647	2645950	+	Mono	2645647 P	2645950 S	1	SGR_RS10950		TUC_560	4821507	4822386	-	SGR_RS20480	6
TSS_0561	2645647	SGR_RS10950	+	15.375	P		TEP_0561	2755092	SGR_RS11495	-	-4.085	S	Unstructured non-motif		TU_0561	2652816	2654502	-	Mono	2654502 P	2652816 P	1	SGR_RS10995		TUC_561	4854438	4856808	-	SGR_RS20615,SGR_RS20620	10
TSS_0562	2646787	SGR_RS10960	+	1.665	P		TEP_0562	2755287	SGR_RS11495	-	-102.585	P	Motif		TU_0562	2654562	2657430	+	Poly	2654562 P	2657430 P	3	SGR_RS11000,SGR_RS11005,SGR_RS11010		TUC_562	4889904	4890902	-	SGR_RS20775	1
TSS_0563	2654502	SGR_RS10995	-	-2.01	P		TEP_0563	2756134	SGR_RS11505	-	-5.335	S	Unstructured non-motif		TU_0563	2658859	2659752	-	Mono	2659752 P	2658859 P	1	SGR_RS11025		TUC_563	4897186	4898017	-	SGR_RS20815	2
TSS_0564	2654562	SGR_RS11000	+	0.555	P		TEP_0564	2756181	SGR_RS11505	-	-92.37	P	Motif		TU_0564	2660915	2661147	+	Mono	2660915 P	2661147 I	1	SGR_RS11040		TUC_564	4908112	4908590	-	SGR_RS20860	1
TSS_0565	2659752	SGR_RS11025	-	-30.515	P		TEP_0565	2756246	SGR_RS11510	-	-11.76	P	Unstructured non-motif		TU_0565	2660915	2661401	+	Mono	2660915 P	2661401 P	1	SGR_RS11040		TUC_565	4980096	4981682	-	SGR_RS21140,SGR_RS21145	3
TSS_0566	2659763	SGR_RS11030	+	3.675	P		TEP_0566	2759513	SGR_RS11520	-	-12.02	P	Motif		TU_0566	2670380	2670514	-	Pre	2670514 P	2670380 Pre	0	.		TUC_566	5018546	5020076	-	SGR_RS21310,SGR_RS36430	2
TSS_0567	2660915	SGR_RS11040	+	1190.73	P		TEP_0567	2759549	SGR_RS11515	+	87.015	P	Motif		TU_0567	2679564	2681053	-	Mono	2681053 P	2679564 P	1	SGR_RS11135		TUC_567	5085437	5085753	-	.	6
TSS_0568	2670514	SGR_RS11080	-	-5.795	P		TEP_0568	2774842	SGR_RS11550	+	4.5	P	Unstructured non-motif		TU_0568	2688095	2689544	+	Mono	2688095 I	2689544 P	1	SGR_RS11180		TUC_568	5119413	5121341	-	SGR_RS21770,SGR_RS21775	4
TSS_0569	2674686	SGR_RS11105	+	5.795	P		TEP_0569	2776431	SGR_RS11560	-	-37.005	P	Motif		TU_0569	2688095	2689556	+	Poly	2688095 I	2689556 I	2	SGR_RS11180,SGR_RS11185		TUC_569	5125618	5126011	-	.	1
TSS_0570	2678460	+	+	4.34	N		TEP_0570	2776472	SGR_RS11555	+	3.225	P	Motif		TU_0570	2697501	2698940	-	Mono	2698940 P	2697501 P	1	SGR_RS11220		TUC_570	5132253	5137353	-	SGR_RS21820,SGR_RS21825,SGR_RS21830,SGR_RS21835,SGR_RS21840	1
TSS_0571	2681053	SGR_RS11135	-	-116.42	P		TEP_0571	2777640	SGR_RS11565	-	-26.75	P	Unstructured non-motif		TU_0571	2713460	2715942	+	Poly	2713460 P	2715942 P	2	SGR_RS11290,SGR_RS11295		TUC_571	5164708	5165005	-	SGR_RS21945	1
TSS_0572	2685574	SGR_RS11160	+	15.265	P		TEP_0572	2782885	SGR_RS11590	-	-4.975	P	Unstructured non-motif		TU_0572	2713460	2721127	+	Poly	2713460 P	2721127 P	6	SGR_RS11290,SGR_RS11295,SGR_RS11300,SGR_RS11305,SGR_RS11310,SGR_RS11315		TUC_572	5203050	5206987	-	SGR_RS22105,SGR_RS22110,SGR_RS22115	3
TSS_0573	2688095	SGR_RS11180	+	2.01	I		TEP_0573	2787156	SGR_RS11605	+	9.525	S	Unstructured non-motif		TU_0573	2725254	2728124	-	Poly	2728124 P	2725254 P	4	SGR_RS11345,SGR_RS11350,SGR_RS11355,SGR_RS11360		TUC_573	5209457	5210141	-	SGR_RS22130	1
TSS_0574	2691298	SGR_RS11190	-	-1.005	P		TEP_0574	2787176	SGR_RS11605	+	27.815	S	Unstructured non-motif		TU_0574	2725254	2726555	-	Poly	2726555 P	2725254 P	2	SGR_RS11345,SGR_RS11350		TUC_574	5225784	5226947	-	SGR_RS22190	5
TSS_0575	2691490	+	+	5.13	N		TEP_0575	2787235	SGR_RS11605	+	31.495	P	Unstructured non-motif		TU_0575	2725254	2726357	-	Poly	2726357 I	2725254 P	2	SGR_RS11345,SGR_RS11350		TUC_575	5254857	5256815	-	SGR_RS22325	1
TSS_0576	2698940	SGR_RS11220	-	-0.555	P		TEP_0576	2787252	SGR_RS11610	+	37.48	S	Unstructured non-motif		TU_0576	2725438	2728124	-	Poly	2728124 P	2725438 P	3	SGR_RS11350,SGR_RS11355,SGR_RS11360		TUC_576	5297535	5298947	-	SGR_RS22480	1
TSS_0577	2699073	SGR_RS11225	+	10.69	P		TEP_0577	2787297	SGR_RS11610	+	108.485	P	Motif		TU_0577	2725438	2726555	-	Mono	2726555 P	2725438 P	1	SGR_RS11350		TUC_577	5314505	5315370	-	SGR_RS22550	1
TSS_0578	2701048	SGR_RS11230	-	-1.005	P		TEP_0578	2793646	SGR_RS11640	-	-2.405	P	Structured non-motif		TU_0578	2725438	2726357	-	Mono	2726357 I	2725438 P	1	SGR_RS11350		TUC_578	5341702	5345548	-	SGR_RS22620,SGR_RS22625,SGR_RS22630	1
TSS_0579	2713460	SGR_RS11290	+	11.46	P		TEP_0579	2793688	.	+	5.955	N	Structured non-motif		TU_0579	2725495	2728124	-	Poly	2728124 P	2725495 S	3	SGR_RS11350,SGR_RS11355,SGR_RS11360		TUC_579	5424047	5424917	-	SGR_RS22955	1
TSS_0580	2723150	SGR_RS11330	-	-18.815	P		TEP_0580	2795924	SGR_RS11650	-	-5.525	I	Unstructured non-motif		TU_0580	2725495	2726555	-	Mono	2726555 P	2725495 S	1	SGR_RS11350		TUC_580	5449069	5452974	-	SGR_RS23080,SGR_RS23085,SGR_RS23090,SGR_RS23095,SGR_RS23100	5
TSS_0581	2724022	SGR_RS11335	-	-132.35	P		TEP_0581	2804156	SGR_RS11695	-	-3.94	S	Unstructured non-motif		TU_0581	2725495	2726357	-	Mono	2726357 I	2725495 S	1	SGR_RS11350		TUC_581	5506831	5507663	-	.	2
TSS_0582	2724364	SGR_RS11335	-	-4.68	S		TEP_0582	2804352	SGR_RS11695	-	-3.83	S	Unstructured non-motif		TU_0582	2725950	2728124	-	Poly	2728124 P	2725950 I	3	SGR_RS11355,SGR_RS11360,SGR_RS11350		TUC_582	5522753	5527013	-	SGR_RS23400,SGR_RS23405	1
TSS_0583	2726357	SGR_RS11350	-	-9.92	I		TEP_0583	2804404	SGR_RS11695	-	-22.85	P	Structured non-motif		TU_0583	2725950	2726555	-	Mono	2726555 P	2725950 I	1	SGR_RS11350		TUC_583	5541515	5543001	-	.	1
TSS_0584	2726555	SGR_RS11350	-	-17.81	P		TEP_0584	2804443	SGR_RS11690	+	5.375	P	Motif		TU_0584	2725950	2726357	-	Poly	2726357 I	2725950 I	2	SGR_RS11350,SGR_RS11350		TUC_584	5545193	5545956	-	SGR_RS23490,SGR_RS35740	2
TSS_0585	2728124	SGR_RS11360	-	-3.57	P		TEP_0585	2805258	SGR_RS11700	-	-13.19	P	Unstructured non-motif		TU_0585	2727192	2728124	-	Mono	2728124 P	2727192 P	1	SGR_RS11360		TUC_585	5571813	5574103	-	SGR_RS23600,SGR_RS23605,SGR_RS23610	4
TSS_0586	2728996	SGR_RS11370	+	1.56	P		TEP_0586	2805538	SGR_RS11705	-	-4.925	P	Unstructured non-motif		TU_0586	2728996	2731597	+	Poly	2728996 P	2731597 P	2	SGR_RS11370,SGR_RS11375		TUC_586	5636804	5637504	-	.	1
TSS_0587	2732555	SGR_RS11390	+	1.11	I		TEP_0587	2810635	SGR_RS35760	-	-117.085	P	Structured non-motif		TU_0587	2728996	2732021	+	Poly	2728996 P	2732021 P	3	SGR_RS11370,SGR_RS11375,SGR_RS11380		TUC_587	5679732	5680211	-	SGR_RS24035	1
TSS_0588	2735541	SGR_RS11400	-	-2.01	S		TEP_0588	2819356	SGR_RS11770	-	-72.055	P	Structured non-motif		TU_0588	2738600	2741824	-	Poly	2741824 P	2738600 P	2	SGR_RS11420,SGR_RS11425		TUC_588	5759773	5761577	-	.	1
TSS_0589	2735613	SGR_RS11400	-	-3.89	P		TEP_0589	2826502	SGR_RS11800	-	-42.575	S	Unstructured non-motif		TU_0589	2759105	2759549	+	Mono	2759105 P	2759549 P	1	SGR_RS11515		TUC_589	5779706	5780503	-	SGR_RS24435	2
TSS_0590	2735676	SGR_RS11405	+	13.255	P		TEP_0590	2826603	SGR_RS11800	-	-2483.12	P	Structured non-motif		TU_0590	2759513	2762020	-	Poly	2762020 P	2759513 P	2	SGR_RS11520,SGR_RS11525		TUC_590	5789990	5791635	-	SGR_RS24475	1
TSS_0591	2738496	SGR_RS11415	-	-14.945	P		TEP_0591	2826742	SGR_RS11805	-	-89.345	P	Unstructured non-motif		TU_0591	2776431	2783098	-	Poly	2783098 P	2776431 P	6	SGR_RS11560,SGR_RS11565,SGR_RS11570,SGR_RS11575,SGR_RS11580,SGR_RS11585		TUC_591	5836347	5842586	-	SGR_RS24655,SGR_RS24660,SGR_RS24665,SGR_RS24670	3
TSS_0592	2738521	SGR_RS11415	-	-4.575	S		TEP_0592	2829218	SGR_RS11805	-	-5.555	I	Unstructured non-motif		TU_0592	2777640	2783098	-	Poly	2783098 P	2777640 P	5	SGR_RS11565,SGR_RS11570,SGR_RS11575,SGR_RS11580,SGR_RS11585		TUC_592	5947753	5949029	-	SGR_RS25170	2
TSS_0593	2741824	SGR_RS11425	-	-3.89	P		TEP_0593	2835846	SGR_RS11835	-	-86.375	P	Structured non-motif		TU_0593	2786961	2787252	+	Mono	2786961 P	2787252 S	1	SGR_RS11610		TUC_593	5971367	5972094	-	SGR_RS25270	2
TSS_0594	2741911	SGR_RS11430	+	0.555	P		TEP_0594	2843447	SGR_RS11865	-	-67.89	P	Structured non-motif		TU_0594	2786961	2787297	+	Mono	2786961 P	2787297 P	1	SGR_RS11610		TUC_594	6044993	6047927	-	SGR_RS25585	1
TSS_0595	2743967	SGR_RS11435	-	-53.05	P		TEP_0595	2847774	SGR_RS11885	-	-5.065	P	Unstructured non-motif		TU_0595	2793332	2793688	+	N	2793332 N	2793688 N	0	.		TUC_595	6111729	6118265	-	SGR_RS25905,SGR_RS25910,SGR_RS25915,SGR_RS25920,SGR_RS25925,SGR_RS25930	2
TSS_0596	2745804	SGR_RS11445	-	-6.455	P		TEP_0596	2849689	SGR_RS11890	-	-26.07	P	Structured non-motif		TU_0596	2803254	2804443	+	Mono	2803254 P	2804443 P	1	SGR_RS11690		TUC_596	6179660	6180750	-	SGR_RS26200	1
TSS_0597	2745823	SGR_RS11450	+	2.01	S		TEP_0597	2853850	SGR_RS11910	-	-129.485	P	Structured non-motif		TU_0597	2804156	2809831	-	Poly	2809831 P	2804156 S	5	SGR_RS11695,SGR_RS11700,SGR_RS11705,SGR_RS11710,SGR_RS11715		TUC_597	6194439	6195531	-	SGR_RS26260	1
TSS_0598	2745882	SGR_RS11450	+	8.575	P		TEP_0598	2853901	SGR_RS11910	-	-4.68	S	Unstructured non-motif		TU_0598	2804352	2809831	-	Poly	2809831 P	2804352 S	5	SGR_RS11695,SGR_RS11700,SGR_RS11705,SGR_RS11710,SGR_RS11715		TUC_598	6256688	6258365	-	SGR_RS26505	6
TSS_0599	2753363	SGR_RS11485	+	12.25	P		TEP_0599	2854249	SGR_RS11910	-	-10.94	I	Unstructured non-motif		TU_0599	2804404	2809831	-	Poly	2809831 P	2804404 P	5	SGR_RS11695,SGR_RS11700,SGR_RS11705,SGR_RS11710,SGR_RS11715		TUC_599	6258960	6262424	-	SGR_RS26515,SGR_RS26520,SGR_RS26525,SGR_RS26530	22
TSS_0600	2759105	SGR_RS11515	+	1.56	P		TEP_0600	2856102	SGR_RS11915	-	-12.455	P	Motif		TU_0600	2805258	2809831	-	Poly	2809831 P	2805258 P	4	SGR_RS11700,SGR_RS11705,SGR_RS11710,SGR_RS11715		TUC_600	6283696	6286293	-	SGR_RS26620,SGR_RS26625,SGR_RS26630	2
TSS_0601	2762020	SGR_RS11525	-	-2.565	P		TEP_0601	2857478	SGR_RS11915	-	-4.535	I	Unstructured non-motif		TU_0601	2805538	2809831	-	Poly	2809831 P	2805538 P	3	SGR_RS11705,SGR_RS11710,SGR_RS11715		TUC_601	6293356	6294685	-	SGR_RS26660	1
TSS_0602	2770115	SGR_RS11540	-	-13.04	P		TEP_0602	2857775	SGR_RS11915	-	-7.355	I	Unstructured non-motif		TU_0602	2810635	2810947	-	Mono	2810947 P	2810635 P	1	SGR_RS35760		TUC_602	6304162	6304911	-	SGR_RS26710	1
TSS_0603	2783098	SGR_RS11585	-	-7.355	P		TEP_0603	2857869	SGR_RS11915	-	-7.5	I	Unstructured non-motif		TU_0603	2819356	2819800	-	Mono	2819800 P	2819356 P	1	SGR_RS11770		TUC_603	6312231	6312599	-	SGR_RS26745	1
TSS_0604	2786961	SGR_RS11610	+	2674.38	P		TEP_0604	2857998	SGR_RS11920	-	-13.59	S	Unstructured non-motif		TU_0604	2835846	2839948	-	Poly	2839948 P	2835846 P	4	SGR_RS11835,SGR_RS11840,SGR_RS11845,SGR_RS11850		TUC_604	6337788	6338717	-	SGR_RS26870	1
TSS_0605	2788516	SGR_RS11620	-	-4.575	P		TEP_0605	2858398	SGR_RS11920	-	-85.695	P	Structured non-motif		TU_0605	2835846	2838039	-	Mono	2838039 P	2835846 P	1	SGR_RS11835		TUC_605	6392954	6396190	-	SGR_RS27115,SGR_RS27120,SGR_RS27125	1
TSS_0606	2793332	+	+	14.025	N		TEP_0606	2860229	SGR_RS11920	-	-4.505	I	Unstructured non-motif		TU_0606	2849689	2855722	-	Poly	2855722 P	2849689 P	5	SGR_RS11890,SGR_RS11895,SGR_RS11900,SGR_RS11905,SGR_RS11910		TUC_606	6399819	6400113	-	SGR_RS27135	1
TSS_0607	2796313	SGR_RS11655	+	9.365	P		TEP_0607	2860262	SGR_RS11920	-	-6.09	I	Unstructured non-motif		TU_0607	2853850	2855722	-	Mono	2855722 P	2853850 P	1	SGR_RS11910		TUC_607	6484764	6490589	-	SGR_RS27530,SGR_RS27535,SGR_RS27540,SGR_RS27545,SGR_RS27550	2
TSS_0608	2803254	SGR_RS11690	+	106.28	P		TEP_0608	2861376	SGR_RS11925	+	4.83	I	Unstructured non-motif		TU_0608	2853901	2855722	-	Mono	2855722 P	2853901 S	1	SGR_RS11910		TUC_608	6528609	6529564	-	SGR_RS27710	1
TSS_0609	2809831	SGR_RS11715	-	-14.71	P		TEP_0609	2896929	SGR_RS12100	-	-5.235	P	Structured non-motif		TU_0609	2854249	2855722	-	Mono	2855722 P	2854249 I	1	SGR_RS11910		TUC_609	6563984	6567539	-	SGR_RS27865,SGR_RS27870	1
TSS_0610	2810947	SGR_RS35760	-	-460.88	P		TEP_0610	2910999	SGR_RS12160	-	-25.74	P	Structured non-motif		TU_0610	2856102	2858358	-	Mono	2858358 P	2856102 P	1	SGR_RS11915		TUC_610	6607669	6611059	-	SGR_RS28090,SGR_RS28095,SGR_RS28100,SGR_RS28105	1
TSS_0611	2811141	SGR_RS11725	+	0.555	P		TEP_0611	2912728	SGR_RS12165	+	5.755	I	Motif		TU_0611	2856102	2858202	-	Mono	2858202 S	2856102 P	1	SGR_RS11915		TUC_611	6624547	6626136	-	SGR_RS28160,SGR_RS28165	1
TSS_0612	2813038	SGR_RS11730	-	-1.005	P		TEP_0612	2912773	SGR_RS12165	+	6.07	I	Unstructured non-motif		TU_0612	2857478	2858358	-	Mono	2858358 P	2857478 I	1	SGR_RS11915		TUC_612	6641190	6641510	-	SGR_RS28250	1
TSS_0613	2815117	SGR_RS11745	-	-23.735	P		TEP_0613	2913040	SGR_RS12165	+	5.345	I	Unstructured non-motif		TU_0613	2857478	2858202	-	Mono	2858202 S	2857478 I	1	SGR_RS11915		TUC_613	6653769	6654481	-	SGR_RS28305	2
TSS_0614	2816253	SGR_RS11750	-	-4.02	P		TEP_0614	2913064	SGR_RS12165	+	5.785	I	Unstructured non-motif		TU_0614	2857775	2858358	-	Mono	2858358 P	2857775 I	1	SGR_RS11915		TUC_614	6654954	6659349	-	SGR_RS28315,SGR_RS28320,SGR_RS28325	2
TSS_0615	2819800	SGR_RS11770	-	-25.83	P		TEP_0615	2913118	SGR_RS12165	+	6.16	I	Unstructured non-motif		TU_0615	2857775	2858202	-	Mono	2858202 S	2857775 I	1	SGR_RS11915		TUC_615	6680190	6681662	-	SGR_RS28435,SGR_RS28440	2
TSS_0616	2819819	SGR_RS11775	+	3.675	P		TEP_0616	2913414	SGR_RS12170	-	-4.215	P	Structured non-motif		TU_0616	2857869	2858358	-	Mono	2858358 P	2857869 I	1	SGR_RS11915		TUC_616	6702769	6704809	-	SGR_RS28535	2
TSS_0617	2822040	SGR_RS11785	+	1.56	P		TEP_0617	2913730	SGR_RS12170	-	-5.785	I	Unstructured non-motif		TU_0617	2857869	2858202	-	Mono	2858202 S	2857869 I	1	SGR_RS11915		TUC_617	6726719	6728062	-	SGR_RS28645,SGR_RS28650	1
TSS_0618	2832316	SGR_RS11820	+	5.795	P		TEP_0618	2913965	SGR_RS12175	-	-4.845	S	Unstructured non-motif		TU_0618	2861221	2861376	+	Mono	2861221 P	2861376 I	1	SGR_RS11925		TUC_618	6732400	6733539	-	SGR_RS28675	1
TSS_0619	2838039	SGR_RS11835	-	-69.645	P		TEP_0619	2914106	SGR_RS12175	-	-5.625	P	Unstructured non-motif		TU_0619	2896929	2897801	-	Mono	2897801 P	2896929 P	1	SGR_RS12100		TUC_619	6736751	6737696	-	SGR_RS28690	4
TSS_0620	2839948	SGR_RS11850	-	-2.22	P		TEP_0620	2921238	SGR_RS12210	-	-6.775	P	Motif		TU_0620	2913414	2915240	-	Poly	2915240 P	2913414 P	2	SGR_RS12170,SGR_RS12175		TUC_620	6856330	6856839	-	SGR_RS29215	2
TSS_0621	2840021	SGR_RS11855	+	6.115	P		TEP_0621	2921309	SGR_RS12210	-	-4.23	S	Unstructured non-motif		TU_0621	2913414	2914221	-	Mono	2914221 P	2913414 P	1	SGR_RS12170		TUC_621	6919632	6921318	-	SGR_RS29510	1
TSS_0622	2855722	SGR_RS11910	-	-4750.19	P		TEP_0622	2924485	SGR_RS12220	+	10.48	P	Structured non-motif		TU_0622	2913730	2915240	-	Poly	2915240 P	2913730 I	2	SGR_RS12175,SGR_RS12170		TUC_622	6952556	6953603	-	SGR_RS29650	1
TSS_0623	2858202	SGR_RS11915	-	-2.22	S		TEP_0623	2948126	SGR_RS12280	+	3.665	P	Structured non-motif		TU_0623	2913730	2914221	-	Mono	2914221 P	2913730 I	1	SGR_RS12170		TUC_623	6961168	6961637	-	SGR_RS29680	1
TSS_0624	2858358	SGR_RS11915	-	-4.02	P		TEP_0624	2951957	SGR_RS12295	+	2.665	P	Structured non-motif		TU_0624	2913965	2915240	-	Mono	2915240 P	2913965 S	1	SGR_RS12175		TUC_624	6985368	6986328	-	SGR_RS29800	2
TSS_0625	2861221	SGR_RS11925	+	0.555	P		TEP_0625	2955648	SGR_RS12310	+	2.79	P	Motif		TU_0625	2914106	2915240	-	Mono	2915240 P	2914106 P	1	SGR_RS12175		TUC_625	7015505	7016330	-	SGR_RS29970	1
TSS_0626	2863664	SGR_RS11935	+	1.005	P		TEP_0626	2959500	SGR_RS12335	-	-183.51	P	Motif		TU_0626	2921238	2921733	-	Mono	2921733 P	2921238 P	1	SGR_RS12210		TUC_626	7041732	7044121	-	SGR_RS30085,SGR_RS30090	3
TSS_0627	2870192	SGR_RS11960	+	268.92	P		TEP_0627	2960028	SGR_RS12335	-	-24.2	I	Unstructured non-motif		TU_0627	2921309	2921733	-	Mono	2921733 P	2921309 S	1	SGR_RS12210		TUC_627	7158661	7160899	-	SGR_RS30375	2
TSS_0628	2872269	SGR_RS36205	+	2.115	P		TEP_0628	2960261	SGR_RS12340	-	-158.36	S	Motif		TU_0628	2922712	2924485	+	Mono	2922712 P	2924485 P	1	SGR_RS12220		TUC_628	7240338	7242659	-	SGR_RS30665,SGR_RS30670	1
TSS_0629	2875849	SGR_RS12005	+	19.35	P		TEP_0629	2960299	SGR_RS12335	-	-87.97	Pre	Unstructured non-motif		TU_0629	2924106	2924485	+	Mono	2924106 I	2924485 P	1	SGR_RS12220		TUC_629	7248465	7248791	-	.	1
TSS_0630	2877412	SGR_RS12010	+	6.905	P		TEP_0630	2960623	SGR_RS12340	-	-191.165	P	Motif		TU_0630	2945094	2948126	+	Poly	2945094 P	2948126 P	2	SGR_RS12275,SGR_RS12280		TUC_630	7258329	7258989	-	SGR_RS30740	2
TSS_0631	2879667	SGR_RS12025	+	34.79	P		TEP_0631	2960666	.	+	3.215	N	Structured non-motif		TU_0631	2950572	2951957	+	Poly	2950572 P	2951957 P	2	SGR_RS12290,SGR_RS12295		TUC_631	7261926	7263594	-	SGR_RS30750,SGR_RS30755	6
TSS_0632	2882251	SGR_RS12040	+	2.67	P		TEP_0632	2960850	SGR_RS12340	+	5.485	A	Unstructured non-motif		TU_0632	2959500	2960518	-	Mono	2960518 P	2959500 P	1	SGR_RS12335		TUC_632	7433812	7435379	-	SGR_RS31280	2
TSS_0633	2884781	SGR_RS12050	+	1.005	P		TEP_0633	2961923	SGR_RS12345	-	-4.7	P	Unstructured non-motif		TU_0633	2960028	2960518	-	Mono	2960518 P	2960028 I	1	SGR_RS12335		TUC_633	7458607	7462804	-	SGR_RS31390,SGR_RS31395,SGR_RS31400,SGR_RS31405	1
TSS_0634	2895364	SGR_RS12080	-	-3.015	P		TEP_0634	2962052	SGR_RS12345	-	-4.385	S	Unstructured non-motif		TU_0634	2960299	2960518	-	Pre	2960518 P	2960299 Pre	0	.		TUC_634	7469043	7469675	-	.	1
TSS_0635	2896859	SGR_RS12095	-	-11.375	P		TEP_0635	2964547	SGR_RS12355	-	-152.12	P	Structured non-motif		TU_0635	2976610	2989460	-	Poly	2989460 P	2976610 S	14	SGR_RS12420,SGR_RS12425,SGR_RS12430,SGR_RS12435,SGR_RS12440,SGR_RS12445,SGR_RS12450,SGR_RS12455,SGR_RS12460,SGR_RS12465,SGR_RS12470,SGR_RS12475,SGR_RS12480,SGR_RS12485		TUC_635	7480227	7480537	-	.	2
TSS_0636	2897801	SGR_RS12100	-	-70.935	P		TEP_0636	2976610	SGR_RS12420	-	-4.215	S	Unstructured non-motif		TU_0636	2976610	2988112	-	Poly	2988112 I	2976610 S	13	SGR_RS12420,SGR_RS12425,SGR_RS12430,SGR_RS12435,SGR_RS12440,SGR_RS12445,SGR_RS12450,SGR_RS12455,SGR_RS12460,SGR_RS12465,SGR_RS12470,SGR_RS12475,SGR_RS12480		TUC_636	7487442	7488179	-	SGR_RS31550	2
TSS_0637	2901449	SGR_RS12110	-	-1.005	P		TEP_0637	2976905	SGR_RS12420	-	-73.73	P	Motif		TU_0637	2976905	2989460	-	Poly	2989460 P	2976905 P	14	SGR_RS12420,SGR_RS12425,SGR_RS12430,SGR_RS12435,SGR_RS12440,SGR_RS12445,SGR_RS12450,SGR_RS12455,SGR_RS12460,SGR_RS12465,SGR_RS12470,SGR_RS12475,SGR_RS12480,SGR_RS12485		TUC_637	7490992	7495556	-	SGR_RS31575,SGR_RS31580	1
TSS_0638	2905687	SGR_RS12125	+	3.675	P		TEP_0638	2978202	SGR_RS12430	-	-5.78	P	Unstructured non-motif		TU_0638	2976905	2988112	-	Poly	2988112 I	2976905 P	13	SGR_RS12420,SGR_RS12425,SGR_RS12430,SGR_RS12435,SGR_RS12440,SGR_RS12445,SGR_RS12450,SGR_RS12455,SGR_RS12460,SGR_RS12465,SGR_RS12470,SGR_RS12475,SGR_RS12480		TUC_638	7498071	7498806	-	.	1
TSS_0639	2910709	SGR_RS12155	-	-2.01	P		TEP_0639	2978224	SGR_RS12430	-	-3.54	S	Unstructured non-motif		TU_0639	2978202	2989460	-	Poly	2989460 P	2978202 P	12	SGR_RS12430,SGR_RS12435,SGR_RS12440,SGR_RS12445,SGR_RS12450,SGR_RS12455,SGR_RS12460,SGR_RS12465,SGR_RS12470,SGR_RS12475,SGR_RS12480,SGR_RS12485		TUC_639	7623049	7624803	-	SGR_RS31870,SGR_RS31875	1
TSS_0640	2914221	SGR_RS12170	-	-16.825	P		TEP_0640	2978451	SGR_RS12435	-	-5.51	S	Unstructured non-motif		TU_0640	2978202	2988112	-	Poly	2988112 I	2978202 P	11	SGR_RS12430,SGR_RS12435,SGR_RS12440,SGR_RS12445,SGR_RS12450,SGR_RS12455,SGR_RS12460,SGR_RS12465,SGR_RS12470,SGR_RS12475,SGR_RS12480		TUC_640	7628741	7629508	-	SGR_RS31895	1
TSS_0641	2915240	SGR_RS12175	-	-38.17	P		TEP_0641	2978657	SGR_RS12435	-	-4.945	S	Unstructured non-motif		TU_0641	2978224	2989460	-	Poly	2989460 P	2978224 S	12	SGR_RS12430,SGR_RS12435,SGR_RS12440,SGR_RS12445,SGR_RS12450,SGR_RS12455,SGR_RS12460,SGR_RS12465,SGR_RS12470,SGR_RS12475,SGR_RS12480,SGR_RS12485		TUC_641	7740307	7742769	-	SGR_RS32370,SGR_RS32375,SGR_RS32380	5
TSS_0642	2915303	SGR_RS12180	+	12.7	P		TEP_0642	2978675	SGR_RS12435	-	-3.395	S	Unstructured non-motif		TU_0642	2978224	2988112	-	Poly	2988112 I	2978224 S	11	SGR_RS12430,SGR_RS12435,SGR_RS12440,SGR_RS12445,SGR_RS12450,SGR_RS12455,SGR_RS12460,SGR_RS12465,SGR_RS12470,SGR_RS12475,SGR_RS12480		TUC_642	7747076	7747411	-	SGR_RS32405	1
TSS_0643	2920020	SGR_RS12200	-	-14.945	I		TEP_0643	2978722	SGR_RS12435	-	-6.055	S	Unstructured non-motif		TU_0643	2978451	2989460	-	Poly	2989460 P	2978451 S	11	SGR_RS12435,SGR_RS12440,SGR_RS12445,SGR_RS12450,SGR_RS12455,SGR_RS12460,SGR_RS12465,SGR_RS12470,SGR_RS12475,SGR_RS12480,SGR_RS12485		TUC_643	7804025	7806839	-	SGR_RS32665,SGR_RS32670,SGR_RS32675	2
TSS_0644	2921733	SGR_RS12210	-	-14.045	P		TEP_0644	2978821	SGR_RS12435	-	-923.965	P	Unstructured non-motif		TU_0644	2978451	2988112	-	Poly	2988112 I	2978451 S	10	SGR_RS12435,SGR_RS12440,SGR_RS12445,SGR_RS12450,SGR_RS12455,SGR_RS12460,SGR_RS12465,SGR_RS12470,SGR_RS12475,SGR_RS12480		TUC_644	7809475	7810849	-	SGR_RS32695,SGR_RS32700	3
TSS_0645	2922712	SGR_RS12220	+	1.56	P		TEP_0645	2979207	SGR_RS12440	-	-6.085	P	Unstructured non-motif		TU_0645	2978657	2989460	-	Poly	2989460 P	2978657 S	11	SGR_RS12435,SGR_RS12440,SGR_RS12445,SGR_RS12450,SGR_RS12455,SGR_RS12460,SGR_RS12465,SGR_RS12470,SGR_RS12475,SGR_RS12480,SGR_RS12485		TUC_645	7824678	7825376	-	SGR_RS32760	2
TSS_0646	2924106	SGR_RS12220	+	7.245	I		TEP_0646	3015314	SGR_RS12595	+	3.53	P	Structured non-motif		TU_0646	2978657	2988112	-	Poly	2988112 I	2978657 S	10	SGR_RS12435,SGR_RS12440,SGR_RS12445,SGR_RS12450,SGR_RS12455,SGR_RS12460,SGR_RS12465,SGR_RS12470,SGR_RS12475,SGR_RS12480		TUC_646	7870330	7870580	-	.	1
TSS_0647	2925726	SGR_RS12230	+	12.035	P		TEP_0647	3015380	SGR_RS12600	-	-9.365	P	Motif		TU_0647	2978675	2989460	-	Poly	2989460 P	2978675 S	11	SGR_RS12435,SGR_RS12440,SGR_RS12445,SGR_RS12450,SGR_RS12455,SGR_RS12460,SGR_RS12465,SGR_RS12470,SGR_RS12475,SGR_RS12480,SGR_RS12485		TUC_647	7901195	7901961	-	SGR_RS33055	2
TSS_0648	2945094	SGR_RS12275	+	9.255	P		TEP_0648	3018382	SGR_RS12605	+	7.325	P	Structured non-motif		TU_0648	2978675	2988112	-	Poly	2988112 I	2978675 S	10	SGR_RS12435,SGR_RS12440,SGR_RS12445,SGR_RS12450,SGR_RS12455,SGR_RS12460,SGR_RS12465,SGR_RS12470,SGR_RS12475,SGR_RS12480		TUC_648	7935639	7936837	-	SGR_RS33205	1
TSS_0649	2949893	SGR_RS12285	-	-4.68	I		TEP_0649	3025473	SGR_RS12625	-	-9.755	P	Motif		TU_0649	2978722	2989460	-	Poly	2989460 P	2978722 S	11	SGR_RS12435,SGR_RS12440,SGR_RS12445,SGR_RS12450,SGR_RS12455,SGR_RS12460,SGR_RS12465,SGR_RS12470,SGR_RS12475,SGR_RS12480,SGR_RS12485		TUC_649	7945541	7946527	-	SGR_RS33250	1
TSS_0650	2950483	SGR_RS12285	-	-6.585	S		TEP_0650	3026589	SGR_RS12630	-	-4.83	I	Unstructured non-motif		TU_0650	2978722	2988112	-	Poly	2988112 I	2978722 S	10	SGR_RS12435,SGR_RS12440,SGR_RS12445,SGR_RS12450,SGR_RS12455,SGR_RS12460,SGR_RS12465,SGR_RS12470,SGR_RS12475,SGR_RS12480		TUC_650	8006811	8008097	-	SGR_RS33505	1
TSS_0651	2950515	SGR_RS12285	-	-8.25	P		TEP_0651	3027595	SGR_RS12635	+	4.935	P	Unstructured non-motif		TU_0651	2978821	2989460	-	Poly	2989460 P	2978821 P	11	SGR_RS12435,SGR_RS12440,SGR_RS12445,SGR_RS12450,SGR_RS12455,SGR_RS12460,SGR_RS12465,SGR_RS12470,SGR_RS12475,SGR_RS12480,SGR_RS12485		TUC_651	8072866	8074140	-	SGR_RS33705,SGR_RS33710	1
TSS_0652	2950572	SGR_RS12290	+	1.005	P		TEP_0652	3027858	SGR_RS12640	+	4.515	I	Unstructured non-motif		TU_0652	2978821	2988112	-	Poly	2988112 I	2978821 P	10	SGR_RS12435,SGR_RS12440,SGR_RS12445,SGR_RS12450,SGR_RS12455,SGR_RS12460,SGR_RS12465,SGR_RS12470,SGR_RS12475,SGR_RS12480		TUC_652	8075207	8075724	-	SGR_RS33725	1
TSS_0653	2952004	SGR_RS12300	+	7.245	P		TEP_0653	3028113	SGR_RS12640	+	99.575	P	Structured non-motif		TU_0653	2979207	2989460	-	Poly	2989460 P	2979207 P	10	SGR_RS12440,SGR_RS12445,SGR_RS12450,SGR_RS12455,SGR_RS12460,SGR_RS12465,SGR_RS12470,SGR_RS12475,SGR_RS12480,SGR_RS12485		TUC_653	8077389	8077599	-	.	3
TSS_0654	2956666	SGR_RS12315	-	-2.22	P		TEP_0654	3028932	SGR_RS12650	-	-5.74	P	Unstructured non-motif		TU_0654	2979207	2988112	-	Poly	2988112 I	2979207 P	9	SGR_RS12440,SGR_RS12445,SGR_RS12450,SGR_RS12455,SGR_RS12460,SGR_RS12465,SGR_RS12470,SGR_RS12475,SGR_RS12480		TUC_654	8088929	8089165	-	.	1
TSS_0655	2956721	SGR_RS12320	+	6460.95	P		TEP_0655	3039834	SGR_RS12715	-	-3.26	S	Unstructured non-motif		TU_0655	3012291	3015314	+	Poly	3012291 P	3015314 P	3	SGR_RS12585,SGR_RS12590,SGR_RS12595		TUC_655	8091610	8092621	-	SGR_RS33805	1
TSS_0656	2958850	SGR_RS12330	-	-5.235	I		TEP_0656	3039893	SGR_RS12715	-	-5.495	P	Unstructured non-motif		TU_0656	3013451	3015314	+	Poly	3013451 P	3015314 P	2	SGR_RS12590,SGR_RS12595		TUC_656	8188355	8188771	-	.	1
TSS_0657	2960518	SGR_RS12335	-	-2.115	P		TEP_0657	3048453	SGR_RS12755	-	-3.385	P	Structured non-motif		TU_0657	3014849	3015314	+	Mono	3014849 P	3015314 P	1	SGR_RS12595		TUC_657	8224392	8226655	-	SGR_RS34160	1
TSS_0658	2967207	SGR_RS12370	+	3.335	P		TEP_0658	3084257	SGR_RS12840	-	-4.485	P	Unstructured non-motif		TU_0658	3015380	3017519	-	Mono	3017519 P	3015380 P	1	SGR_RS12600		TUC_658	8227984	8229321	-	SGR_RS34170	1
TSS_0659	2969758	SGR_RS12385	+	0.555	P		TEP_0659	3089341	SGR_RS12860	-	-23.955	P	Structured non-motif		TU_0659	3017634	3018382	+	Mono	3017634 P	3018382 P	1	SGR_RS12605		TUC_659	8251188	8251530	-	SGR_RS34295	1
TSS_0660	2988112	SGR_RS12480	-	-9.92	I		TEP_0660	3090316	SGR_RS12860	-	-5.1	I	Unstructured non-motif		TU_0660	3025473	3026822	-	Poly	3026822 P	3025473 P	2	SGR_RS12625,SGR_RS12630		TUC_660	8351284	8352388	-	SGR_RS34745	1
TSS_0661	2989460	SGR_RS12485	-	-34.66	P		TEP_0661	3090880	SGR_RS12865	-	-13.945	P	Structured non-motif		TU_0661	3026589	3026822	-	Mono	3026822 P	3026589 I	1	SGR_RS12630		TUC_661	8373324	8375788	-	SGR_RS34845,SGR_RS34850	1
TSS_0662	2997593	SGR_RS12510	-	-7.91	P		TEP_0662	3096834	SGR_RS12895	-	-5.495	P	Unstructured non-motif		TU_0662	3039834	3041162	-	Mono	3041162 P	3039834 S	1	SGR_RS12715		TUC_662	8393558	8394504	-	SGR_RS34895,SGR_RS37380	4
TSS_0663	2997834	SGR_RS12515	+	1.005	P		TEP_0663	3103666	SGR_RS12925	-	-9.055	A	Unstructured non-motif		TU_0663	3039893	3041162	-	Mono	3041162 P	3039893 P	1	SGR_RS12715
TSS_0664	2999801	SGR_RS12520	-	-3.015	P		TEP_0664	3104027	SGR_RS12930	-	-8.57	P	Unstructured non-motif		TU_0664	3089341	3091380	-	Poly	3091380 P	3089341 P	2	SGR_RS12860,SGR_RS12865
TSS_0665	2999879	SGR_RS12525	+	0.555	P		TEP_0665	3104682	SGR_RS12930	-	-5.795	I	Structured non-motif		TU_0665	3090316	3091380	-	Poly	3091380 P	3090316 I	2	SGR_RS12865,SGR_RS12860
TSS_0666	3005116	SGR_RS12550	+	2.01	P		TEP_0666	3107502	SGR_RS12940	+	4.97	I	Unstructured non-motif		TU_0666	3090880	3091380	-	Mono	3091380 P	3090880 P	1	SGR_RS12865
TSS_0667	3009200	SGR_RS12560	-	-1.005	P		TEP_0667	3107601	SGR_RS12940	+	20.965	P	Unstructured non-motif		TU_0667	3104027	3106894	-	Poly	3106894 P	3104027 P	2	SGR_RS12930,SGR_RS12935
TSS_0668	3011685	SGR_RS12575	-	-22.945	P		TEP_0668	3114358	SGR_RS12975	-	-8.08	S	Structured non-motif		TU_0668	3104027	3105185	-	Mono	3105185 P	3104027 P	1	SGR_RS12930
TSS_0669	3012110	SGR_RS12580	-	-7.91	P		TEP_0669	3114521	SGR_RS12975	-	-9.605	P	Structured non-motif		TU_0669	3104682	3106894	-	Poly	3106894 P	3104682 I	2	SGR_RS12935,SGR_RS12930
TSS_0670	3012291	SGR_RS12585	+	1.005	P		TEP_0670	3116480	SGR_RS12985	-	-44.555	I	Unstructured non-motif		TU_0670	3104682	3105185	-	Mono	3105185 P	3104682 I	1	SGR_RS12930
TSS_0671	3013451	SGR_RS12590	+	4.445	P		TEP_0671	3120834	SGR_RS13015	-	-50.45	P	Motif		TU_0671	3114358	3115044	-	Mono	3115044 P	3114358 S	1	SGR_RS12975
TSS_0672	3014849	SGR_RS12595	+	6.03	P		TEP_0672	3120878	SGR_RS13010	+	115.135	P	Structured non-motif		TU_0672	3114521	3115044	-	Mono	3115044 P	3114521 P	1	SGR_RS12975
TSS_0673	3017519	SGR_RS12600	-	-19.52	P		TEP_0673	3121341	SGR_RS13020	-	-8.685	P	Motif		TU_0673	3116480	3116861	-	Mono	3116861 P	3116480 I	1	SGR_RS12985
TSS_0674	3017634	SGR_RS12605	+	2.01	P		TEP_0674	3126714	SGR_RS13040	+	16.995	P	Unstructured non-motif		TU_0674	3117005	3120878	+	Poly	3117005 I	3120878 P	5	SGR_RS12995,SGR_RS13000,SGR_RS13005,SGR_RS13010,SGR_RS12990
TSS_0675	3020412	SGR_RS12610	-	-6.455	P		TEP_0675	3128013	SGR_RS13045	+	3.695	P	Unstructured non-motif		TU_0675	3120834	3122546	-	Poly	3122546 P	3120834 P	2	SGR_RS13015,SGR_RS13020
TSS_0676	3022024	SGR_RS12620	+	1.11	P		TEP_0676	3131857	SGR_RS13060	-	-9.525	P	Structured non-motif		TU_0676	3120834	3121293	-	Mono	3121293 P	3120834 P	1	SGR_RS13015
TSS_0677	3026822	SGR_RS12630	-	-2.01	P		TEP_0677	3131903	SGR_RS13055	+	71.565	P	Structured non-motif		TU_0677	3121341	3122546	-	Mono	3122546 P	3121341 P	1	SGR_RS13020
TSS_0678	3032384	SGR_RS12665	+	2.01	P		TEP_0678	3132009	SGR_RS13055	+	4.79	S	Structured non-motif		TU_0678	3125875	3126714	+	Mono	3125875 P	3126714 P	1	SGR_RS13040
TSS_0679	3033037	SGR_RS12670	+	18.28	P		TEP_0679	3133371	SGR_RS13065	-	-5.815	P	Structured non-motif		TU_0679	3125875	3128013	+	Poly	3125875 P	3128013 P	2	SGR_RS13040,SGR_RS13045
TSS_0680	3039717	SGR_RS12710	+	0.555	P		TEP_0680	3139273	SGR_RS13090	-	-7.09	P	Unstructured non-motif		TU_0680	3128379	3131903	+	Mono	3128379 P	3131903 P	1	SGR_RS13055
TSS_0681	3041162	SGR_RS12715	-	-11.91	P		TEP_0681	3142242	SGR_RS13105	-	-4.52	P	Unstructured non-motif		TU_0681	3128379	3132009	+	Mono	3128379 P	3132009 S	1	SGR_RS13055
TSS_0682	3041230	SGR_RS12720	+	2.22	P		TEP_0682	3143020	SGR_RS13105	-	-45.245	I	Structured non-motif		TU_0682	3131857	3139256	-	Poly	3139256 P	3131857 P	6	SGR_RS13060,SGR_RS13065,SGR_RS13070,SGR_RS13075,SGR_RS13080,SGR_RS13085
TSS_0683	3044637	SGR_RS12735	+	63.725	P		TEP_0683	3143053	SGR_RS13105	-	-4.635	I	Unstructured non-motif		TU_0683	3131857	3133339	-	Mono	3133339 P	3131857 P	1	SGR_RS13060
TSS_0684	3091380	SGR_RS12865	-	-132.14	P		TEP_0684	3143343	SGR_RS13110	-	-4.925	S	Unstructured non-motif		TU_0684	3133371	3139256	-	Poly	3139256 P	3133371 P	5	SGR_RS13065,SGR_RS13070,SGR_RS13075,SGR_RS13080,SGR_RS13085
TSS_0685	3091449	SGR_RS12870	+	4.79	P		TEP_0685	3143405	SGR_RS13110	-	-42.315	P	Structured non-motif		TU_0685	3142242	3145260	-	Poly	3145260 I	3142242 P	3	SGR_RS13105,SGR_RS13110,SGR_RS13115
TSS_0686	3095642	SGR_RS12885	-	-16.055	P		TEP_0686	3144716	SGR_RS13115	-	-5.39	I	Unstructured non-motif		TU_0686	3143020	3145260	-	Poly	3145260 I	3143020 I	3	SGR_RS13110,SGR_RS13115,SGR_RS13105
TSS_0687	3097024	SGR_RS12890	-	-10.925	P		TEP_0687	3146308	SGR_RS13120	-	-4.96	I	Unstructured non-motif		TU_0687	3143053	3145260	-	Poly	3145260 I	3143053 I	3	SGR_RS13110,SGR_RS13115,SGR_RS13105
TSS_0688	3098086	SGR_RS12900	+	1.11	P		TEP_0688	3146995	SGR_RS13120	-	-15.385	I	Unstructured non-motif		TU_0688	3143343	3145260	-	Poly	3145260 I	3143343 S	2	SGR_RS13110,SGR_RS13115
TSS_0689	3101549	SGR_RS12920	+	53.285	S		TEP_0689	3156903	SGR_RS13155	-	-9.665	I	Unstructured non-motif		TU_0689	3143405	3145260	-	Poly	3145260 I	3143405 P	2	SGR_RS13110,SGR_RS13115
TSS_0690	3101681	SGR_RS12920	+	59.425	P		TEP_0690	3163002	SGR_RS13185	+	4.11	I	Unstructured non-motif		TU_0690	3144716	3145260	-	Poly	3145260 I	3144716 I	2	SGR_RS13115,SGR_RS13115
TSS_0691	3105185	SGR_RS12930	-	-101.6	P		TEP_0691	3175775	SGR_RS13245	-	-5.655	P	Unstructured non-motif		TU_0691	3156903	3157142	-	Mono	3157142 P	3156903 I	1	SGR_RS13155
TSS_0692	3106894	SGR_RS12935	-	-2.78	P		TEP_0692	3175839	SGR_RS13245	-	-4.79	S	Unstructured non-motif		TU_0692	3162460	3163002	+	Mono	3162460 P	3163002 I	1	SGR_RS13185
TSS_0693	3111205	SGR_RS12960	+	4.79	P		TEP_0693	3178845	SGR_RS13250	+	5.775	P	Unstructured non-motif		TU_0693	3178677	3183000	+	Poly	3178677 P	3183000 P	5	SGR_RS13255,SGR_RS13260,SGR_RS13265,SGR_RS13270,SGR_RS13275
TSS_0694	3115044	SGR_RS12975	-	-9.705	P		TEP_0694	3183000	SGR_RS13275	+	46.66	P	Structured non-motif		TU_0694	3182287	3183000	+	Mono	3182287 P	3183000 P	1	SGR_RS13275
TSS_0695	3116861	SGR_RS12985	-	-11.16	P		TEP_0695	3184625	SGR_RS13295	-	-14.86	P	Structured non-motif		TU_0695	3184625	3188280	-	Poly	3188280 P	3184625 P	3	SGR_RS13295,SGR_RS13300,SGR_RS37085
TSS_0696	3117005	SGR_RS12990	+	16.38	I		TEP_0696	3199365	SGR_RS13355	-	-7.165	I	Unstructured non-motif		TU_0696	3184625	3186329	-	Mono	3186329 P	3184625 P	1	SGR_RS13295
TSS_0697	3121293	SGR_RS13015	-	-1.005	P		TEP_0697	3203563	SGR_RS13380	-	-306.705	P	Motif		TU_0697	3206060	3208066	-	Poly	3208066 P	3206060 P	2	SGR_RS13390,SGR_RS13395
TSS_0698	3122546	SGR_RS13020	-	-5.345	P		TEP_0698	3206060	SGR_RS13390	-	-3.265	P	Unstructured non-motif		TU_0698	3217477	3219767	-	Poly	3219767 P	3217477 P	2	SGR_RS13435,SGR_RS13440
TSS_0699	3125875	SGR_RS13040	+	3.785	P		TEP_0699	3216233	SGR_RS13430	+	3.95	I	Unstructured non-motif		TU_0699	3217584	3219767	-	Poly	3219767 P	3217584 I	2	SGR_RS13440,SGR_RS13435
TSS_0700	3128379	SGR_RS13055	+	33.675	P		TEP_0700	3216299	SGR_RS13430	+	3.275	I	Unstructured non-motif		TU_0700	3217685	3219767	-	Poly	3219767 P	3217685 I	2	SGR_RS13440,SGR_RS13435
TSS_0701	3133339	SGR_RS13060	-	-10.69	P		TEP_0701	3217477	SGR_RS13435	-	-23.2	P	Motif		TU_0701	3218440	3219767	-	Mono	3219767 P	3218440 P	1	SGR_RS13440
TSS_0702	3139256	SGR_RS13085	-	-300.125	P		TEP_0702	3217584	SGR_RS13435	-	-23.04	I	Unstructured non-motif		TU_0702	3218644	3219767	-	Mono	3219767 P	3218644 I	1	SGR_RS13440
TSS_0703	3145260	SGR_RS13115	-	-7.695	I		TEP_0703	3217685	SGR_RS13435	-	-3.26	I	Unstructured non-motif		TU_0703	3219211	3219767	-	Mono	3219767 P	3219211 I	1	SGR_RS13440
TSS_0704	3157142	SGR_RS13155	-	-15.845	P		TEP_0704	3218440	SGR_RS13440	-	-3.83	P	Unstructured non-motif		TU_0704	3219339	3219767	-	Mono	3219767 P	3219339 I	1	SGR_RS13440
TSS_0705	3158481	SGR_RS13165	-	-4.125	P		TEP_0705	3218644	SGR_RS13440	-	-7.195	I	Unstructured non-motif		TU_0705	3243410	3244026	-	Mono	3244026 P	3243410 P	1	SGR_RS13535
TSS_0706	3159104	SGR_RS13170	+	0.555	I		TEP_0706	3219211	SGR_RS13440	-	-3.94	I	Unstructured non-motif		TU_0706	3249112	3249853	+	Mono	3249112 P	3249853 S	1	SGR_RS13560
TSS_0707	3162460	SGR_RS13185	+	3.225	P		TEP_0707	3219339	SGR_RS13440	-	-9.685	I	Unstructured non-motif		TU_0707	3249112	3249893	+	Mono	3249112 P	3249893 P	1	SGR_RS13560
TSS_0708	3178677	SGR_RS13255	+	4.79	P		TEP_0708	3219565	SGR_RS13445	-	-10.945	P	Unstructured non-motif		TU_0708	3249112	3249957	+	Mono	3249112 P	3249957 S	1	SGR_RS13560
TSS_0709	3182287	SGR_RS13275	+	1.665	P		TEP_0709	3229991	.	+	6.34	N	Unstructured non-motif		TU_0709	3249112	3249979	+	Mono	3249112 P	3249979 S	1	SGR_RS13560
TSS_0710	3183005	SGR_RS13280	+	1.56	P		TEP_0710	3233018	SGR_RS13490	-	-2.12	P	Structured non-motif		TU_0710	3249112	3250046	+	Mono	3249112 P	3250046 S	1	SGR_RS13560
TSS_0711	3183924	SGR_RS13290	+	30.085	P		TEP_0711	3233060	SGR_RS13485	+	3.83	P	Structured non-motif		TU_0711	3249112	3249239	+	Pre	3249112 P	3249239 Pre	0	.
TSS_0712	3186329	SGR_RS13295	-	-8.145	P		TEP_0712	3235358	SGR_RS13490	-	-6.075	I	Unstructured non-motif		TU_0712	3266651	3267515	+	Mono	3266651 P	3267515 P	1	SGR_RS13605
TSS_0713	3188280	SGR_RS37085	-	-1.11	P		TEP_0713	3235383	SGR_RS13490	-	-6.905	I	Unstructured non-motif		TU_0713	3267479	3270368	-	Poly	3270368 S	3267479 P	2	SGR_RS13610,SGR_RS13615
TSS_0714	3190881	SGR_RS13320	+	1.005	P		TEP_0714	3236877	SGR_RS13495	+	6.345	I	Unstructured non-motif		TU_0714	3267479	3270295	-	Poly	3270295 P	3267479 P	2	SGR_RS13610,SGR_RS13615
TSS_0715	3194953	SGR_RS13335	-	-0.555	P		TEP_0715	3239666	SGR_RS13515	-	-16.715	P	Unstructured non-motif		TU_0715	3267479	3268684	-	Mono	3268684 P	3267479 P	1	SGR_RS13610
TSS_0716	3195149	SGR_RS13340	+	1.005	P		TEP_0716	3243410	SGR_RS13535	-	-4.68	P	Unstructured non-motif		TU_0716	3267479	3267739	-	Mono	3267739 I	3267479 P	1	SGR_RS13610
TSS_0717	3198063	SGR_RS13350	-	-3.015	P		TEP_0717	3247145	SGR_RS13555	-	-2.395	S	Unstructured non-motif		TU_0717	3267479	3271119	-	Poly	3271119 P	3267479 P	3	SGR_RS13610,SGR_RS13615,SGR_RS13620
TSS_0718	3208066	SGR_RS13395	-	-3.12	P		TEP_0718	3247255	SGR_RS13555	-	-34.975	P	Motif		TU_0718	3267479	3272007	-	Poly	3272007 P	3267479 P	4	SGR_RS13610,SGR_RS13615,SGR_RS13620,SGR_RS13625
TSS_0719	3208192	SGR_RS13400	+	5.025	P		TEP_0719	3249239	SGR_RS13560	+	18.31	Pre	Motif		TU_0719	3268514	3270368	-	Mono	3270368 S	3268514 S	1	SGR_RS13615
TSS_0720	3212970	SGR_RS13415	-	-1.005	P		TEP_0720	3249853	SGR_RS13560	+	39.35	S	Structured non-motif		TU_0720	3268514	3270295	-	Mono	3270295 P	3268514 S	1	SGR_RS13615
TSS_0721	3213016	SGR_RS13420	+	1.005	P		TEP_0721	3249893	SGR_RS13560	+	448.74	P	Structured non-motif		TU_0721	3268514	3271119	-	Poly	3271119 P	3268514 S	2	SGR_RS13615,SGR_RS13620
TSS_0722	3215963	SGR_RS13425	-	-1.005	P		TEP_0722	3249957	SGR_RS13560	+	11.345	S	Unstructured non-motif		TU_0722	3268514	3272007	-	Poly	3272007 P	3268514 S	3	SGR_RS13615,SGR_RS13620,SGR_RS13625
TSS_0723	3219767	SGR_RS13440	-	-3.225	P		TEP_0723	3249979	SGR_RS13560	+	9.915	S	Unstructured non-motif		TU_0723	3268708	3270368	-	Mono	3270368 S	3268708 P	1	SGR_RS13615
TSS_0724	3225104	SGR_RS13455	-	-2.01	P		TEP_0724	3250046	SGR_RS13560	+	4.385	S	Unstructured non-motif		TU_0724	3268708	3270295	-	Mono	3270295 P	3268708 P	1	SGR_RS13615
TSS_0725	3229836	SGR_RS13475	-	-60.685	P		TEP_0725	3260683	SGR_RS13590	-	-6.185	P	Unstructured non-motif		TU_0725	3268708	3271119	-	Poly	3271119 P	3268708 P	2	SGR_RS13615,SGR_RS13620
TSS_0726	3237587	SGR_RS13500	-	-10.475	P		TEP_0726	3263242	SGR_RS13595	-	-5.94	P	Structured non-motif		TU_0726	3268708	3272007	-	Poly	3272007 P	3268708 P	3	SGR_RS13615,SGR_RS13620,SGR_RS13625
TSS_0727	3237676	SGR_RS13505	+	2.01	P		TEP_0727	3267479	SGR_RS13610	-	-17.12	P	Motif		TU_0727	3270439	3272007	-	Poly	3272007 P	3270439 I	2	SGR_RS13625,SGR_RS13620
TSS_0728	3244026	SGR_RS13535	-	-1.665	P		TEP_0728	3267515	SGR_RS13605	+	2.12	P	Motif		TU_0728	3270439	3271119	-	Mono	3271119 P	3270439 I	1	SGR_RS13620
TSS_0729	3247146	SGR_RS13550	-	-1.11	P		TEP_0729	3268514	SGR_RS13615	-	-6.505	S	Unstructured non-motif		TU_0729	3271207	3272007	-	Mono	3272007 P	3271207 P	1	SGR_RS13625
TSS_0730	3249112	SGR_RS13560	+	2.565	P		TEP_0730	3268708	SGR_RS13615	-	-59.89	P	Structured non-motif		TU_0730	3271224	3272007	-	Mono	3272007 P	3271224 S	1	SGR_RS13625
TSS_0731	3266651	SGR_RS13605	+	5.345	P		TEP_0731	3270439	SGR_RS13620	-	-5.93	I	Unstructured non-motif		TU_0731	3271627	3272007	-	Mono	3272007 P	3271627 I	1	SGR_RS13625
TSS_0732	3267739	SGR_RS13610	-	-7.46	I		TEP_0732	3271207	SGR_RS13625	-	-104.685	P	Structured non-motif		TU_0732	3271809	3272007	-	Mono	3272007 P	3271809 I	1	SGR_RS13625
TSS_0733	3268684	SGR_RS13610	-	-35.495	P		TEP_0733	3271224	SGR_RS13625	-	-9.51	S	Unstructured non-motif		TU_0733	3272173	3272484	+	Mono	3272173 P	3272484 I	1	SGR_RS13630
TSS_0734	3270295	SGR_RS13615	-	-66.545	P		TEP_0734	3271627	SGR_RS13625	-	-6.21	I	Unstructured non-motif		TU_0734	3280935	3283012	-	Mono	3283012 P	3280935 P	1	SGR_RS13675
TSS_0735	3270368	SGR_RS13615	-	-4.23	S		TEP_0735	3271809	SGR_RS13625	-	-7.315	I	Unstructured non-motif		TU_0735	3280957	3283012	-	Mono	3283012 P	3280957 S	1	SGR_RS13675
TSS_0736	3271119	SGR_RS13620	-	-6.8	P		TEP_0736	3272484	SGR_RS13630	+	4.245	I	Structured non-motif		TU_0736	3282673	3283012	-	Pre	3283012 P	3282673 Pre	0	.
TSS_0737	3272007	SGR_RS13625	-	-1.665	P		TEP_0737	3280935	SGR_RS13675	-	-1187.84	P	Motif		TU_0737	3282910	3283012	-	Pre	3283012 P	3282910 Pre	0	.
TSS_0738	3272173	SGR_RS13630	+	0.555	P		TEP_0738	3280957	SGR_RS13675	-	-33.465	S	Unstructured non-motif		TU_0738	3320457	3324781	-	Poly	3324781 P	3320457 S	6	SGR_RS13875,SGR_RS13880,SGR_RS13885,SGR_RS13890,SGR_RS13895,SGR_RS13900
TSS_0739	3273716	SGR_RS13635	-	-1.005	P		TEP_0739	3282673	SGR_RS13675	-	-840.31	Pre	Unstructured non-motif		TU_0739	3320479	3324781	-	Poly	3324781 P	3320479 P	6	SGR_RS13875,SGR_RS13880,SGR_RS13885,SGR_RS13890,SGR_RS13895,SGR_RS13900
TSS_0740	3283012	SGR_RS13675	-	-242.185	P		TEP_0740	3282910	SGR_RS13675	-	-3.245	Pre	Unstructured non-motif		TU_0740	3320903	3324781	-	Poly	3324781 P	3320903 S	5	SGR_RS13880,SGR_RS13885,SGR_RS13890,SGR_RS13895,SGR_RS13900
TSS_0741	3300996	SGR_RS13780	-	-6.8	P		TEP_0741	3283786	SGR_RS13690	-	-7.18	P	Structured non-motif		TU_0741	3321155	3324781	-	Poly	3324781 P	3321155 P	5	SGR_RS13880,SGR_RS13885,SGR_RS13890,SGR_RS13895,SGR_RS13900
TSS_0742	3313083	SGR_RS13830	-	-3.015	P		TEP_0742	3293222	SGR_RS13745	-	-5.785	P	Unstructured non-motif		TU_0742	3321285	3324781	-	Poly	3324781 P	3321285 P	4	SGR_RS13885,SGR_RS13890,SGR_RS13895,SGR_RS13900
TSS_0743	3316389	SGR_RS13850	+	2.01	P		TEP_0743	3293332	SGR_RS13740	+	3.115	P	Structured non-motif		TU_0743	3321454	3324781	-	Poly	3324781 P	3321454 P	3	SGR_RS13890,SGR_RS13895,SGR_RS13900
TSS_0744	3319762	SGR_RS13865	+	5.025	A		TEP_0744	3296557	SGR_RS13765	-	-4.385	S	Unstructured non-motif		TU_0744	3322631	3324781	-	Poly	3324781 P	3322631 P	2	SGR_RS13895,SGR_RS13900
TSS_0745	3324781	SGR_RS13900	-	-4.02	P		TEP_0745	3296592	SGR_RS13765	-	-4.945	P	Unstructured non-motif		TU_0745	3323157	3324781	-	Mono	3324781 P	3323157 S	1	SGR_RS13900
TSS_0746	3335085	SGR_RS14005	-	-5.025	P		TEP_0746	3313273	SGR_RS13835	-	-279.235	P	Motif		TU_0746	3323306	3324781	-	Mono	3324781 P	3323306 P	1	SGR_RS13900
TSS_0747	3335755	SGR_RS14015	+	0.555	P		TEP_0747	3313864	SGR_RS13840	-	-5.51	P	Unstructured non-motif		TU_0747	3323432	3324781	-	Mono	3324781 P	3323432 I	1	SGR_RS13900
TSS_0748	3348406	SGR_RS14050	-	-114.88	I		TEP_0748	3313934	SGR_RS13840	-	-4.81	I	Unstructured non-motif		TU_0748	3324802	3335085	-	Poly	3335085 P	3324802 S	21	SGR_RS13905,SGR_RS13910,SGR_RS13915,SGR_RS13920,SGR_RS13925,SGR_RS13930,SGR_RS13935,SGR_RS13940,SGR_RS13945,SGR_RS13950,SGR_RS13955,SGR_RS13960,SGR_RS13965,SGR_RS13970,SGR_RS13975,SGR_RS13980,SGR_RS13985,SGR_RS13990,SGR_RS13995,SGR_RS14000,SGR_RS14005
TSS_0749	3349952	SGR_RS14050	-	-51.17	P		TEP_0749	3313958	SGR_RS13840	-	-6.895	I	Unstructured non-motif		TU_0749	3324990	3335085	-	Poly	3335085 P	3324990 P	21	SGR_RS13905,SGR_RS13910,SGR_RS13915,SGR_RS13920,SGR_RS13925,SGR_RS13930,SGR_RS13935,SGR_RS13940,SGR_RS13945,SGR_RS13950,SGR_RS13955,SGR_RS13960,SGR_RS13965,SGR_RS13970,SGR_RS13975,SGR_RS13980,SGR_RS13985,SGR_RS13990,SGR_RS13995,SGR_RS14000,SGR_RS14005
TSS_0750	3350549	SGR_RS14060	-	-47.275	P		TEP_0750	3314319	SGR_RS13845	-	-11.785	P	Unstructured non-motif		TU_0750	3326680	3335085	-	Poly	3335085 P	3326680 P	17	SGR_RS13925,SGR_RS13930,SGR_RS13935,SGR_RS13940,SGR_RS13945,SGR_RS13950,SGR_RS13955,SGR_RS13960,SGR_RS13965,SGR_RS13970,SGR_RS13975,SGR_RS13980,SGR_RS13985,SGR_RS13990,SGR_RS13995,SGR_RS14000,SGR_RS14005
TSS_0751	3352073	SGR_RS14070	-	-2.22	P		TEP_0751	3314414	SGR_RS13845	-	-4.9	S	Unstructured non-motif		TU_0751	3327010	3335085	-	Poly	3335085 P	3327010 S	16	SGR_RS13930,SGR_RS13935,SGR_RS13940,SGR_RS13945,SGR_RS13950,SGR_RS13955,SGR_RS13960,SGR_RS13965,SGR_RS13970,SGR_RS13975,SGR_RS13980,SGR_RS13985,SGR_RS13990,SGR_RS13995,SGR_RS14000,SGR_RS14005
TSS_0752	3352211	SGR_RS14075	+	12.25	P		TEP_0752	3318146	SGR_RS13860	-	-139.605	P	Structured non-motif		TU_0752	3327072	3335085	-	Poly	3335085 P	3327072 P	16	SGR_RS13930,SGR_RS13935,SGR_RS13940,SGR_RS13945,SGR_RS13950,SGR_RS13955,SGR_RS13960,SGR_RS13965,SGR_RS13970,SGR_RS13975,SGR_RS13980,SGR_RS13985,SGR_RS13990,SGR_RS13995,SGR_RS14000,SGR_RS14005
TSS_0753	3353693	SGR_RS14085	-	-15.95	P		TEP_0753	3319992	SGR_RS13870	-	-113.37	P	Structured non-motif		TU_0753	3327169	3335085	-	Poly	3335085 P	3327169 S	16	SGR_RS13930,SGR_RS13935,SGR_RS13940,SGR_RS13945,SGR_RS13950,SGR_RS13955,SGR_RS13960,SGR_RS13965,SGR_RS13970,SGR_RS13975,SGR_RS13980,SGR_RS13985,SGR_RS13990,SGR_RS13995,SGR_RS14000,SGR_RS14005
TSS_0754	3356349	SGR_RS14110	-	-16.035	P		TEP_0754	3320457	SGR_RS13875	-	-4.1	S	Unstructured non-motif		TU_0754	3327880	3335085	-	Poly	3335085 P	3327880 P	15	SGR_RS13935,SGR_RS13940,SGR_RS13945,SGR_RS13950,SGR_RS13955,SGR_RS13960,SGR_RS13965,SGR_RS13970,SGR_RS13975,SGR_RS13980,SGR_RS13985,SGR_RS13990,SGR_RS13995,SGR_RS14000,SGR_RS14005
TSS_0755	3374813	SGR_RS14175	-	-1.005	P		TEP_0755	3320479	SGR_RS13875	-	-13.15	P	Unstructured non-motif		TU_0755	3334531	3335085	-	Mono	3335085 P	3334531 I	1	SGR_RS14005
TSS_0756	3376226	SGR_RS14185	-	-342.98	P		TEP_0756	3320903	SGR_RS13880	-	-12.165	S	Unstructured non-motif		TU_0756	3334860	3335085	-	Pre	3335085 P	3334860 Pre	0	.
TSS_0757	3377245	SGR_RS14190	-	-6.24	P		TEP_0757	3321155	SGR_RS13880	-	-40.93	P	Unstructured non-motif		TU_0757	3345915	3350549	-	Poly	3350549 P	3345915 P	4	SGR_RS14045,SGR_RS14050,SGR_RS14055,SGR_RS14060
TSS_0758	3380295	SGR_RS14215	-	-0.555	P		TEP_0758	3321285	SGR_RS13885	-	-5.925	P	Unstructured non-motif		TU_0758	3345915	3349952	-	Poly	3349952 P	3345915 P	2	SGR_RS14045,SGR_RS14050
TSS_0759	3380434	SGR_RS14220	+	28.845	P		TEP_0759	3321454	SGR_RS13890	-	-5.81	P	Unstructured non-motif		TU_0759	3345915	3348406	-	Poly	3348406 I	3345915 P	2	SGR_RS14045,SGR_RS14050
TSS_0760	3381801	SGR_RS14225	+	54.635	P		TEP_0760	3322631	SGR_RS13895	-	-83.86	P	Structured non-motif		TU_0760	3346622	3350549	-	Poly	3350549 P	3346622 I	4	SGR_RS14050,SGR_RS14055,SGR_RS14060,SGR_RS14045
TSS_0761	3385923	SGR_RS14245	-	-12.805	P		TEP_0761	3323157	SGR_RS13900	-	-8.63	S	Unstructured non-motif		TU_0761	3346622	3349952	-	Poly	3349952 P	3346622 I	2	SGR_RS14050,SGR_RS14045
TSS_0762	3388445	SGR_RS14275	+	80.96	P		TEP_0762	3323306	SGR_RS13900	-	-12.12	P	Unstructured non-motif		TU_0762	3346622	3348406	-	Poly	3348406 I	3346622 I	2	SGR_RS14050,SGR_RS14045
TSS_0763	3389381	-	-	-22.045	N		TEP_0763	3323432	SGR_RS13900	-	-5.085	I	Unstructured non-motif		TU_0763	3346818	3350549	-	Poly	3350549 P	3346818 I	4	SGR_RS14050,SGR_RS14055,SGR_RS14060,SGR_RS14045
TSS_0764	3391543	SGR_RS14285	+	73.43	P		TEP_0764	3324802	SGR_RS13905	-	-5.94	S	Unstructured non-motif		TU_0764	3346818	3349952	-	Poly	3349952 P	3346818 I	2	SGR_RS14050,SGR_RS14045
TSS_0765	3393509	SGR_RS14290	-	-1.665	P		TEP_0765	3324990	SGR_RS13905	-	-252.975	P	Motif		TU_0765	3346818	3348406	-	Poly	3348406 I	3346818 I	2	SGR_RS14050,SGR_RS14045
TSS_0766	3393648	+	+	3.015	N		TEP_0766	3326680	SGR_RS13925	-	-9.05	P	Unstructured non-motif		TU_0766	3346913	3350549	-	Poly	3350549 P	3346913 S	3	SGR_RS14050,SGR_RS14055,SGR_RS14060
TSS_0767	3406143	SGR_RS14390	+	52.605	P		TEP_0767	3327010	SGR_RS13930	-	-4.405	S	Unstructured non-motif		TU_0767	3346913	3349952	-	Mono	3349952 P	3346913 S	1	SGR_RS14050
TSS_0768	3406301	SGR_RS14390	+	37.1	I		TEP_0768	3327072	SGR_RS13930	-	-5.105	P	Unstructured non-motif		TU_0768	3346913	3348406	-	Mono	3348406 I	3346913 S	1	SGR_RS14050
TSS_0769	3408408	SGR_RS14405	-	-18.945	P		TEP_0769	3327169	SGR_RS13930	-	-4.245	S	Unstructured non-motif		TU_0769	3347197	3350549	-	Poly	3350549 P	3347197 S	3	SGR_RS14050,SGR_RS14055,SGR_RS14060
TSS_0770	3408437	SGR_RS14405	-	-9.58	S		TEP_0770	3327880	SGR_RS13935	-	-4.395	P	Unstructured non-motif		TU_0770	3347197	3349952	-	Mono	3349952 P	3347197 S	1	SGR_RS14050
TSS_0771	3413283	SGR_RS14430	+	102.285	A		TEP_0771	3334531	SGR_RS14005	-	-5.485	I	Unstructured non-motif		TU_0771	3347197	3348406	-	Mono	3348406 I	3347197 S	1	SGR_RS14050
TSS_0772	3415315	SGR_RS14435	+	11.48	A		TEP_0772	3334860	SGR_RS14005	-	-8.405	Pre	Unstructured non-motif		TU_0772	3347254	3350549	-	Poly	3350549 P	3347254 P	3	SGR_RS14050,SGR_RS14055,SGR_RS14060
TSS_0773	3416099	SGR_RS14440	+	17.725	A		TEP_0773	3345915	SGR_RS14045	-	-166.905	P	Structured non-motif		TU_0773	3347254	3349952	-	Mono	3349952 P	3347254 P	1	SGR_RS14050
TSS_0774	3421344	SGR_RS14470	-	-2.565	P		TEP_0774	3346622	SGR_RS14045	-	-3.68	I	Unstructured non-motif		TU_0774	3347254	3348406	-	Mono	3348406 I	3347254 P	1	SGR_RS14050
TSS_0775	3424664	SGR_RS14485	+	4.23	P		TEP_0775	3346818	SGR_RS14045	-	-7.855	I	Unstructured non-motif		TU_0775	3348789	3350549	-	Poly	3350549 P	3348789 I	3	SGR_RS14055,SGR_RS14060,SGR_RS14050
TSS_0776	3433945	SGR_RS14525	+	4.68	P		TEP_0776	3346913	SGR_RS14050	-	-6.8	S	Unstructured non-motif		TU_0776	3348789	3349952	-	Mono	3349952 P	3348789 I	1	SGR_RS14050
TSS_0777	3435140	SGR_RS14535	+	17.19	P		TEP_0777	3347197	SGR_RS14050	-	-3.54	S	Unstructured non-motif		TU_0777	3349150	3350549	-	Poly	3350549 P	3349150 S	2	SGR_RS14055,SGR_RS14060
TSS_0778	3438650	SGR_RS14560	-	-2.565	P		TEP_0778	3347254	SGR_RS14050	-	-19.235	P	Unstructured non-motif		TU_0778	3349414	3350549	-	Poly	3350549 P	3349414 P	2	SGR_RS14055,SGR_RS14060
TSS_0779	3438677	SGR_RS14565	+	11.355	P		TEP_0779	3348789	SGR_RS14050	-	-2.525	I	Unstructured non-motif		TU_0779	3366823	3374813	-	Poly	3374813 P	3366823 P	2	SGR_RS14170,SGR_RS14175
TSS_0780	3439481	SGR_RS14570	+	20.055	P		TEP_0780	3349150	SGR_RS14055	-	-4.24	S	Unstructured non-motif		TU_0780	3374540	3374813	-	Pre	3374813 P	3374540 Pre	0	.
TSS_0781	3447294	SGR_RS14605	-	-0.555	P		TEP_0781	3349414	SGR_RS14055	-	-4.955	P	Unstructured non-motif		TU_0781	3374910	3376226	-	Poly	3376226 P	3374910 P	2	SGR_RS14180,SGR_RS14185
TSS_0782	3456134	+	+	1.005	N		TEP_0782	3355098	SGR_RS14095	+	5.07	S	Unstructured non-motif		TU_0782	3375026	3376226	-	Mono	3376226 P	3375026 P	1	SGR_RS14185
TSS_0783	3459732	SGR_RS14660	-	-9.02	P		TEP_0783	3355126	SGR_RS14095	+	27.67	P	Motif		TU_0783	3376240	3377245	-	Mono	3377245 P	3376240 P	1	SGR_RS14190
TSS_0784	3460968	SGR_RS14665	-	-11.265	P		TEP_0784	3366823	SGR_RS14170	-	-28.51	P	Structured non-motif		TU_0784	3378451	3380295	-	Poly	3380295 P	3378451 S	3	SGR_RS14205,SGR_RS14210,SGR_RS14215
TSS_0785	3461004	SGR_RS14670	+	3.015	P		TEP_0785	3372785	SGR_RS14175	+	6.615	A	Unstructured non-motif		TU_0785	3378475	3380295	-	Poly	3380295 P	3378475 S	3	SGR_RS14205,SGR_RS14210,SGR_RS14215
TSS_0786	3464730	SGR_RS14680	+	18.28	P		TEP_0786	3374540	SGR_RS14175	-	-43.05	Pre	Unstructured non-motif		TU_0786	3378771	3380295	-	Poly	3380295 P	3378771 P	3	SGR_RS14205,SGR_RS14210,SGR_RS14215
TSS_0787	3466730	SGR_RS14690	+	6.005	P		TEP_0787	3374910	SGR_RS14180	-	-461.645	P	Structured non-motif		TU_0787	3378884	3380295	-	Poly	3380295 P	3378884 I	3	SGR_RS14210,SGR_RS14215,SGR_RS14205
TSS_0788	3469519	SGR_RS14695	-	-10.37	P		TEP_0788	3375026	SGR_RS14185	-	-6.905	P	Unstructured non-motif		TU_0788	3378915	3380295	-	Poly	3380295 P	3378915 I	3	SGR_RS14210,SGR_RS14215,SGR_RS14205
TSS_0789	3481250	SGR_RS14740	+	29.445	A		TEP_0789	3376240	SGR_RS14190	-	-5.39	P	Unstructured non-motif		TU_0789	3379031	3380295	-	Poly	3380295 P	3379031 I	3	SGR_RS14210,SGR_RS14215,SGR_RS14205
TSS_0790	3485850	SGR_RS14765	-	-11.715	P		TEP_0790	3378046	SGR_RS14200	-	-11.195	P	Unstructured non-motif		TU_0790	3379301	3380295	-	Poly	3380295 P	3379301 P	2	SGR_RS14210,SGR_RS14215
TSS_0791	3486603	SGR_RS14770	+	30.45	P		TEP_0791	3378451	SGR_RS14205	-	-5.94	S	Unstructured non-motif		TU_0791	3380014	3380295	-	Mono	3380295 P	3380014 S	1	SGR_RS14215
TSS_0792	3491044	SGR_RS14780	-	-9.6	P		TEP_0792	3378475	SGR_RS14205	-	-3.505	S	Unstructured non-motif		TU_0792	3380065	3380295	-	Mono	3380295 P	3380065 S	1	SGR_RS14215
TSS_0793	3491069	SGR_RS14785	+	1.11	P		TEP_0793	3378771	SGR_RS14205	-	-7.08	P	Unstructured non-motif		TU_0793	3380146	3380295	-	Mono	3380295 P	3380146 P	1	SGR_RS14215
TSS_0794	3492329	SGR_RS14790	-	-0.555	P		TEP_0794	3378884	SGR_RS14205	-	-6.715	I	Unstructured non-motif		TU_0794	3384118	3385923	-	Poly	3385923 P	3384118 P	2	SGR_RS14240,SGR_RS14245
TSS_0795	3501013	SGR_RS14835	-	-76.6	P		TEP_0795	3378915	SGR_RS14205	-	-4.815	I	Unstructured non-motif		TU_0795	3385331	3385923	-	Mono	3385923 P	3385331 P	1	SGR_RS14245
TSS_0796	3504432	SGR_RS14850	+	501.555	P		TEP_0796	3379031	SGR_RS14205	-	-11.775	I	Unstructured non-motif		TU_0796	3388445	3389159	+	Mono	3388445 P	3389159 S	1	SGR_RS14275
TSS_0797	3518102	+	+	43.705	N		TEP_0797	3379301	SGR_RS14210	-	-5.105	P	Unstructured non-motif		TU_0797	3388445	3389210	+	Mono	3388445 P	3389210 P	1	SGR_RS14275
TSS_0798	3523326	SGR_RS14925	-	-10.925	P		TEP_0798	3380014	SGR_RS14215	-	-43.685	S	Unstructured non-motif		TU_0798	3389171	3389381	-	N	3389381 N	3389171 N	0	.
TSS_0799	3526758	SGR_RS14935	-	-1.665	P		TEP_0799	3380065	SGR_RS14215	-	-9.455	S	Unstructured non-motif		TU_0799	3391543	3392277	+	Mono	3391543 P	3392277 I	1	SGR_RS14285
TSS_0800	3527738	SGR_RS14940	-	-1.11	P		TEP_0800	3380146	SGR_RS14215	-	-846.52	P	Unstructured non-motif		TU_0800	3393648	3394069	+	N	3393648 N	3394069 N	0	.
TSS_0801	3532856	SGR_RS14970	+	6.565	P		TEP_0801	3382012	SGR_RS14220	+	4.67	P	Unstructured non-motif		TU_0801	3406143	3406766	+	Mono	3406143 P	3406766 P	1	SGR_RS14390
TSS_0802	3543106	SGR_RS15015	+	1.005	I		TEP_0802	3384118	SGR_RS14240	-	-2.41	P	Unstructured non-motif		TU_0802	3406301	3406766	+	Mono	3406301 I	3406766 P	1	SGR_RS14390
TSS_0803	3555913	SGR_RS15080	+	2.115	P		TEP_0803	3385331	SGR_RS14245	-	-4.66	P	Motif		TU_0803	3408000	3408437	-	Mono	3408437 S	3408000 P	1	SGR_RS14405
TSS_0804	3561453	SGR_RS15105	-	-34.105	P		TEP_0804	3386460	SGR_RS14260	-	-12.8	S	Unstructured non-motif		TU_0804	3408000	3408408	-	Mono	3408408 P	3408000 P	1	SGR_RS14405
TSS_0805	3561513	SGR_RS15105	-	-11.59	S		TEP_0805	3386619	SGR_RS14260	-	-38.75	S	Unstructured non-motif		TU_0805	3408094	3408437	-	Mono	3408437 S	3408094 S	1	SGR_RS14405
TSS_0806	3567490	SGR_RS15130	-	-70.14	P		TEP_0806	3386666	SGR_RS14260	-	-4973.92	P	Unstructured non-motif		TU_0806	3408094	3408408	-	Mono	3408408 P	3408094 S	1	SGR_RS14405
TSS_0807	3568022	SGR_RS15135	-	-2.01	P		TEP_0807	3389159	SGR_RS14275	+	5.615	S	Motif		TU_0807	3424664	3428984	+	Poly	3424664 P	3428984 S	3	SGR_RS14485,SGR_RS14490,SGR_RS14495
TSS_0808	3568176	SGR_RS15140	+	6.585	P		TEP_0808	3389171	.	-	-23.59	N	Structured non-motif		TU_0808	3424664	3429030	+	Poly	3424664 P	3429030 P	3	SGR_RS14485,SGR_RS14490,SGR_RS14495
TSS_0809	3572199	SGR_RS15155	-	-2.115	P		TEP_0809	3389210	SGR_RS14275	+	19.155	P	Motif		TU_0809	3435140	3436015	+	Mono	3435140 P	3436015 P	1	SGR_RS14535
TSS_0810	3572725	SGR_RS15160	-	-3.015	P		TEP_0810	3392277	SGR_RS14285	+	7.115	I	Unstructured non-motif		TU_0810	3438677	3439809	+	Poly	3438677 P	3439809 P	2	SGR_RS14565,SGR_RS14570
TSS_0811	3572848	SGR_RS15165	+	1.005	P		TEP_0811	3394069	.	+	2.55	N	Unstructured non-motif		TU_0811	3439481	3439809	+	Mono	3439481 P	3439809 P	1	SGR_RS14570
TSS_0812	3575772	SGR_RS15170	-	-3.015	P		TEP_0812	3400394	.	-	-15.67	N	Motif		TU_0812	3458363	3460968	-	Poly	3460968 P	3458363 P	2	SGR_RS14660,SGR_RS14665
TSS_0813	3578341	SGR_RS15185	+	3.015	P		TEP_0813	3405930	SGR_RS14385	-	-6.565	P	Unstructured non-motif		TU_0813	3458363	3459732	-	Mono	3459732 P	3458363 P	1	SGR_RS14660
TSS_0814	3583304	SGR_RS15205	+	0.555	P		TEP_0814	3405983	SGR_RS14385	-	-7.36	I	Unstructured non-motif		TU_0814	3459595	3460968	-	Mono	3460968 P	3459595 P	1	SGR_RS14665
TSS_0815	3585920	+	+	664.83	N		TEP_0815	3406766	SGR_RS14390	+	50.92	P	Motif		TU_0815	3460793	3460968	-	Mono	3460968 P	3460793 I	1	SGR_RS14665
TSS_0816	3587051	SGR_RS15220	+	2.01	P		TEP_0816	3408000	SGR_RS14405	-	-7.935	P	Motif		TU_0816	3461004	3464652	+	Poly	3461004 P	3464652 P	2	SGR_RS14670,SGR_RS14675
TSS_0817	3587806	SGR_RS15220	+	5.795	I		TEP_0817	3408094	SGR_RS14405	-	-5.54	S	Unstructured non-motif		TU_0817	3466730	3467445	+	Mono	3466730 P	3467445 P	1	SGR_RS14690
TSS_0818	3595264	SGR_RS15275	+	1.56	P		TEP_0818	3409396	SGR_RS14415	-	-7.665	I	Unstructured non-motif		TU_0818	3469544	3485850	-	Poly	3485850 P	3469544 P	14	SGR_RS14700,SGR_RS14705,SGR_RS14710,SGR_RS14715,SGR_RS14720,SGR_RS14725,SGR_RS14730,SGR_RS14735,SGR_RS14740,SGR_RS14745,SGR_RS14750,SGR_RS14755,SGR_RS14760,SGR_RS14765
TSS_0819	3614241	SGR_RS15345	-	-2.01	P		TEP_0819	3409967	SGR_RS14420	-	-8.125	P	Unstructured non-motif		TU_0819	3476524	3485850	-	Poly	3485850 P	3476524 P	8	SGR_RS14730,SGR_RS14735,SGR_RS14740,SGR_RS14745,SGR_RS14750,SGR_RS14755,SGR_RS14760,SGR_RS14765
TSS_0820	3614276	SGR_RS15350	+	4.02	P		TEP_0820	3425954	SGR_RS14490	-	-4.975	A	Unstructured non-motif		TU_0820	3483531	3485850	-	Poly	3485850 P	3483531 I	4	SGR_RS14755,SGR_RS14760,SGR_RS14765,SGR_RS14750
TSS_0821	3620012	SGR_RS15380	+	4.575	P		TEP_0821	3428984	SGR_RS14495	+	7.065	S	Unstructured non-motif		TU_0821	3484730	3485850	-	Poly	3485850 P	3484730 P	2	SGR_RS14760,SGR_RS14765
TSS_0822	3620650	SGR_RS15380	+	9.815	I		TEP_0822	3429030	SGR_RS14495	+	29.975	P	Motif		TU_0822	3485110	3485850	-	Mono	3485850 P	3485110 P	1	SGR_RS14765
TSS_0823	3621826	SGR_RS15385	-	-3.335	P		TEP_0823	3436015	SGR_RS14535	+	4.415	P	Unstructured non-motif		TU_0823	3486603	3486763	+	Mono	3486603 P	3486763 I	1	SGR_RS14770
TSS_0824	3622483	SGR_RS15390	-	-0.555	P		TEP_0824	3439809	SGR_RS14570	+	59.59	P	Motif		TU_0824	3486603	3486865	+	Mono	3486603 P	3486865 I	1	SGR_RS14770
TSS_0825	3623018	SGR_RS15395	-	-52.41	P		TEP_0825	3451367	SGR_RS14625	+	2.97	P	Unstructured non-motif		TU_0825	3486603	3487537	+	Mono	3486603 P	3487537 P	1	SGR_RS14770
TSS_0826	3623742	SGR_RS15400	-	-1.665	P		TEP_0826	3456281	.	+	19.07	N	Unstructured non-motif		TU_0826	3491434	3492329	-	Mono	3492329 P	3491434 P	1	SGR_RS14790
TSS_0827	3623900	SGR_RS15405	+	3.57	P		TEP_0827	3456312	SGR_RS14650	+	17.48	A	Unstructured non-motif		TU_0827	3504432	3504845	+	Mono	3504432 P	3504845 P	1	SGR_RS14850
TSS_0828	3624600	SGR_RS15410	+	3.57	P		TEP_0828	3456489	SGR_RS14650	+	8.3	A	Unstructured non-motif		TU_0828	3518102	3518491	+	N	3518102 N	3518491 N	0	.
TSS_0829	3645420	SGR_RS15515	+	1.005	P		TEP_0829	3458363	SGR_RS14660	-	-67.135	P	Structured non-motif		TU_0829	3567538	3568022	-	Mono	3568022 P	3567538 P	1	SGR_RS15135
TSS_0830	3653510	SGR_RS15560	+	3.12	P		TEP_0830	3459595	SGR_RS14665	-	-9.455	P	Unstructured non-motif		TU_0830	3572012	3572725	-	Mono	3572725 P	3572012 P	1	SGR_RS15160
TSS_0831	3657317	SGR_RS15575	-	-17.295	P		TEP_0831	3460793	SGR_RS14665	-	-4.635	I	Unstructured non-motif		TU_0831	3572075	3572725	-	Mono	3572725 P	3572075 S	1	SGR_RS15160
TSS_0832	3662370	SGR_RS15595	+	15.5	P		TEP_0832	3464652	SGR_RS14675	+	28.135	P	Structured non-motif		TU_0832	3572848	3572982	+	Mono	3572848 P	3572982 I	1	SGR_RS15165
TSS_0833	3665208	SGR_RS35765	-	-82.91	S		TEP_0833	3466875	SGR_RS14685	+	5.945	P	Unstructured non-motif		TU_0833	3585920	3586085	+	N	3585920 N	3586085 N	0	.
TSS_0834	3665210	SGR_RS35765	-	-1360.44	P		TEP_0834	3467445	SGR_RS14690	+	18.135	P	Unstructured non-motif		TU_0834	3585920	3586115	+	N	3585920 N	3586115 N	0	.
TSS_0835	3665376	SGR_RS15610	+	1.005	P		TEP_0835	3469544	SGR_RS14700	-	-12.575	P	Structured non-motif		TU_0835	3614276	3619868	+	Poly	3614276 P	3619868 P	6	SGR_RS15350,SGR_RS15355,SGR_RS15360,SGR_RS15365,SGR_RS15370,SGR_RS15375
TSS_0836	3669530	SGR_RS15625	-	-1.005	P		TEP_0836	3476524	SGR_RS14730	-	-6.035	P	Unstructured non-motif		TU_0836	3614276	3621194	+	Poly	3614276 P	3621194 P	7	SGR_RS15350,SGR_RS15355,SGR_RS15360,SGR_RS15365,SGR_RS15370,SGR_RS15375,SGR_RS15380
TSS_0837	3669681	SGR_RS15630	+	6.135	P		TEP_0837	3483531	SGR_RS14750	-	-5.065	I	Unstructured non-motif		TU_0837	3620012	3621194	+	Mono	3620012 P	3621194 P	1	SGR_RS15380
TSS_0838	3671055	SGR_RS15635	-	-66.31	P		TEP_0838	3484730	SGR_RS14760	-	-3.825	P	Unstructured non-motif		TU_0838	3620650	3621194	+	Mono	3620650 I	3621194 P	1	SGR_RS15380
TSS_0839	3673732	SGR_RS15650	-	-4.575	P		TEP_0839	3485110	SGR_RS14765	-	-9.345	P	Structured non-motif		TU_0839	3622587	3623018	-	Mono	3623018 P	3622587 P	1	SGR_RS15395
TSS_0840	3673867	SGR_RS15655	+	29.04	P		TEP_0840	3486763	SGR_RS14770	+	7.49	I	Unstructured non-motif		TU_0840	3653510	3655391	+	Poly	3653510 P	3655391 P	2	SGR_RS15560,SGR_RS15565
TSS_0841	3675774	SGR_RS15665	+	4.23	P		TEP_0841	3486865	SGR_RS14770	+	4.535	I	Unstructured non-motif		TU_0841	3664942	3665210	-	Mono	3665210 P	3664942 P	1	SGR_RS35765
TSS_0842	3676242	SGR_RS15670	+	3.015	I		TEP_0842	3487537	SGR_RS14770	+	55.985	P	Structured non-motif		TU_0842	3664942	3665208	-	Mono	3665208 S	3664942 P	1	SGR_RS35765
TSS_0843	3679720	SGR_RS15675	-	-2.565	P		TEP_0843	3491434	SGR_RS14790	-	-2.935	P	Motif		TU_0843	3669681	3670052	+	Mono	3669681 P	3670052 P	1	SGR_RS15630
TSS_0844	3680705	SGR_RS15680	-	-20.74	P		TEP_0844	3504845	SGR_RS14850	+	125.715	P	Structured non-motif		TU_0844	3671776	3673732	-	Poly	3673732 P	3671776 P	2	SGR_RS15645,SGR_RS15650
TSS_0845	3687242	SGR_RS15700	+	14.155	P		TEP_0845	3518491	.	+	31.35	N	Structured non-motif		TU_0845	3673867	3674280	+	Mono	3673867 P	3674280 P	1	SGR_RS15655
TSS_0846	3689948	SGR_RS15715	-	-2.67	P		TEP_0846	3528768	SGR_RS14945	+	37.86	S	Unstructured non-motif		TU_0846	3673867	3674512	+	Mono	3673867 P	3674512 S	1	SGR_RS15655
TSS_0847	3691063	SGR_RS15730	+	4.02	P		TEP_0847	3528814	SGR_RS14945	+	59.57	P	Motif		TU_0847	3675774	3676409	+	Mono	3675774 P	3676409 P	1	SGR_RS15665
TSS_0848	3696691	SGR_RS15750	-	-2.67	P		TEP_0848	3528939	SGR_RS14945	+	4.385	S	Unstructured non-motif		TU_0848	3676242	3676409	+	Mono	3676242 I	3676409 P	1	SGR_RS15670
TSS_0849	3705319	SGR_RS15780	-	-3.12	P		TEP_0849	3566386	SGR_RS15125	-	-4.505	A	Unstructured non-motif		TU_0849	3678718	3680705	-	Poly	3680705 P	3678718 P	2	SGR_RS15675,SGR_RS15680
TSS_0850	3705502	SGR_RS15785	+	95.78	P		TEP_0850	3567538	SGR_RS15135	-	-6.07	P	Unstructured non-motif		TU_0850	3678718	3679720	-	Mono	3679720 P	3678718 P	1	SGR_RS15675
TSS_0851	3714744	SGR_RS15830	+	1.665	P		TEP_0851	3572012	SGR_RS15160	-	-15.14	P	Unstructured non-motif		TU_0851	3679806	3680705	-	Mono	3680705 P	3679806 P	1	SGR_RS15680
TSS_0852	3719897	SGR_RS15850	-	-193.385	P		TEP_0852	3572075	SGR_RS15160	-	-4.68	S	Unstructured non-motif		TU_0852	3719589	3719939	-	Mono	3719939 S	3719589 I	1	SGR_RS15850
TSS_0853	3719939	SGR_RS15850	-	-29.335	S		TEP_0853	3572982	SGR_RS15165	+	22.715	I	Structured non-motif		TU_0853	3719589	3719897	-	Mono	3719897 P	3719589 I	1	SGR_RS15850
TSS_0854	3724849	SGR_RS15870	+	126.065	P		TEP_0854	3582116	.	+	599.135	N	Motif		TU_0854	3724849	3725356	+	Mono	3724849 P	3725356 P	1	SGR_RS15870
TSS_0855	3725030	SGR_RS15865	-	-1.005	P		TEP_0855	3582246	SGR_RS15200	-	-4.085	P	Unstructured non-motif		TU_0855	3730443	3731890	+	Mono	3730443 P	3731890 P	1	SGR_RS15895
TSS_0856	3725845	SGR_RS15880	-	-6.35	P		TEP_0856	3586085	.	+	35.535	N	Motif		TU_0856	3747869	3748260	-	Mono	3748260 P	3747869 P	1	SGR_RS15965
TSS_0857	3730443	SGR_RS15895	+	3.89	P		TEP_0857	3586115	.	+	8661.66	N	Motif		TU_0857	3748507	3750430	-	Poly	3750430 P	3748507 P	2	SGR_RS15970,SGR_RS15975
TSS_0858	3748260	SGR_RS15965	-	-160.025	P		TEP_0858	3590926	SGR_RS15240	+	6.945	I	Unstructured non-motif		TU_0858	3871972	3877450	-	Poly	3877450 P	3871972 P	3	SGR_RS16340,SGR_RS16345,SGR_RS16350
TSS_0859	3750430	SGR_RS15975	-	-76.535	P		TEP_0859	3619868	SGR_RS15375	+	4.21	P	Unstructured non-motif		TU_0859	3871972	3875091	-	Mono	3875091 S	3871972 P	1	SGR_RS16340
TSS_0860	3750471	SGR_RS15980	+	1.005	P		TEP_0860	3621194	SGR_RS15380	+	13.1	P	Motif		TU_0860	3871972	3874987	-	Mono	3874987 P	3871972 P	1	SGR_RS16340
TSS_0861	3781827	SGR_RS16130	+	1.005	P		TEP_0861	3622587	SGR_RS15395	-	-22.12	P	Structured non-motif		TU_0861	3872111	3877450	-	Poly	3877450 P	3872111 I	3	SGR_RS16345,SGR_RS16350,SGR_RS16340
TSS_0862	3785583	SGR_RS16145	-	-5.13	P		TEP_0862	3652639	SGR_RS15555	-	-16.71	P	Unstructured non-motif		TU_0862	3872111	3875091	-	Mono	3875091 S	3872111 I	1	SGR_RS16340
TSS_0863	3786842	SGR_RS16150	-	-1.665	P		TEP_0863	3655391	SGR_RS15565	+	34.9	P	Structured non-motif		TU_0863	3872111	3874987	-	Mono	3874987 P	3872111 I	1	SGR_RS16340
TSS_0864	3834969	SGR_RS16200	-	-2.01	P		TEP_0864	3664942	SGR_RS35765	-	-201.26	P	Motif		TU_0864	3874576	3877450	-	Poly	3877450 P	3874576 I	3	SGR_RS16345,SGR_RS16350,SGR_RS16340
TSS_0865	3846357	+	+	1.11	N		TEP_0865	3670052	SGR_RS15630	+	13.925	P	Structured non-motif		TU_0865	3874576	3875091	-	Mono	3875091 S	3874576 I	1	SGR_RS16340
TSS_0866	3850341	SGR_RS16255	-	-1.005	P		TEP_0866	3670987	SGR_RS15640	-	-4.67	P	Unstructured non-motif		TU_0866	3874576	3874987	-	Mono	3874987 P	3874576 I	1	SGR_RS16340
TSS_0867	3858796	SGR_RS16290	-	-3.015	P		TEP_0867	3671776	SGR_RS15645	-	-2.395	P	Motif		TU_0867	3874744	3877450	-	Poly	3877450 P	3874744 I	3	SGR_RS16345,SGR_RS16350,SGR_RS16340
TSS_0868	3865378	SGR_RS16320	-	-2.01	P		TEP_0868	3674280	SGR_RS15655	+	126.65	P	Unstructured non-motif		TU_0868	3874744	3875091	-	Mono	3875091 S	3874744 I	1	SGR_RS16340
TSS_0869	3871878	SGR_RS16335	-	-2.565	P		TEP_0869	3674512	SGR_RS15655	+	4.68	S	Unstructured non-motif		TU_0869	3874744	3874987	-	Mono	3874987 P	3874744 I	1	SGR_RS16340
TSS_0870	3874987	SGR_RS16340	-	-7.245	P		TEP_0870	3674778	SGR_RS15660	+	4.925	A	Unstructured non-motif		TU_0870	3874840	3877450	-	Poly	3877450 P	3874840 P	2	SGR_RS16345,SGR_RS16350
TSS_0871	3875091	SGR_RS16340	-	-3.015	S		TEP_0871	3676409	SGR_RS15665	+	5.36	P	Unstructured non-motif		TU_0871	3875094	3877450	-	Poly	3877450 P	3875094 S	2	SGR_RS16345,SGR_RS16350
TSS_0872	3877450	SGR_RS16350	-	-27.41	P		TEP_0872	3678718	SGR_RS15675	-	-14.1	P	Motif		TU_0872	3875327	3877450	-	Poly	3877450 P	3875327 I	2	SGR_RS16350,SGR_RS16345
TSS_0873	3878240	SGR_RS16355	-	-221.635	P		TEP_0873	3679806	SGR_RS15680	-	-17.695	P	Unstructured non-motif		TU_0873	3877480	3878240	-	Mono	3878240 P	3877480 P	1	SGR_RS16355
TSS_0874	3881118	SGR_RS16360	-	-7.91	P		TEP_0874	3685193	SGR_RS36255	-	-3.82	P	Unstructured non-motif		TU_0874	3881837	3882929	-	Mono	3882929 S	3881837 S	1	SGR_RS16370
TSS_0875	3882772	SGR_RS16370	-	-62.895	P		TEP_0875	3702314	SGR_RS15765	+	74.985	P	Unstructured non-motif		TU_0875	3881837	3882772	-	Mono	3882772 P	3881837 S	1	SGR_RS16370
TSS_0876	3882812	SGR_RS16375	+	2.22	I		TEP_0876	3702384	.	+	43.83	N	Motif		TU_0876	3882126	3882929	-	Mono	3882929 S	3882126 P	1	SGR_RS16370
TSS_0877	3882929	SGR_RS16370	-	-48.28	S		TEP_0877	3719589	SGR_RS15850	-	-4.23	I	Unstructured non-motif		TU_0877	3882126	3882772	-	Mono	3882772 P	3882126 P	1	SGR_RS16370
TSS_0878	3889744	SGR_RS16400	+	6.24	I		TEP_0878	3725356	SGR_RS15870	+	133.51	P	Structured non-motif		TU_0878	3882182	3882929	-	Mono	3882929 S	3882182 S	1	SGR_RS16370
TSS_0879	3891224	SGR_RS16410	+	9.15	P		TEP_0879	3731890	SGR_RS15895	+	4.935	P	Unstructured non-motif		TU_0879	3882182	3882772	-	Mono	3882772 P	3882182 S	1	SGR_RS16370
TSS_0880	3895964	SGR_RS36270	-	-3.675	P		TEP_0880	3745853	SGR_RS15960	-	-341.21	P	Motif		TU_0880	3889744	3893094	+	Poly	3889744 I	3893094 P	4	SGR_RS16405,SGR_RS16410,SGR_RS16415,SGR_RS16400
TSS_0881	3900572	SGR_RS16445	-	-3.015	P		TEP_0881	3746985	SGR_RS15960	-	-3.41	I	Unstructured non-motif		TU_0881	3891224	3893094	+	Poly	3891224 P	3893094 P	2	SGR_RS16410,SGR_RS16415
TSS_0882	3903518	SGR_RS16460	+	50.74	P		TEP_0882	3747258	SGR_RS15960	-	-3.95	I	Unstructured non-motif		TU_0882	3904421	3906305	-	Mono	3906305 P	3904421 S	1	SGR_RS16465
TSS_0883	3906305	SGR_RS16465	-	-7.805	P		TEP_0883	3747869	SGR_RS15965	-	-412.345	P	Motif		TU_0883	3904522	3906305	-	Mono	3906305 P	3904522 P	1	SGR_RS16465
TSS_0884	3906624	SGR_RS16470	+	0.555	P		TEP_0884	3748507	SGR_RS15970	-	-37.2	P	Motif		TU_0884	3906624	3908814	+	Mono	3906624 P	3908814 P	1	SGR_RS16470
TSS_0885	3910408	SGR_RS16480	+	124.61	P		TEP_0885	3852068	SGR_RS16260	+	37.185	I	Unstructured non-motif		TU_0885	3906624	3912426	+	Poly	3906624 P	3912426 P	5	SGR_RS16470,SGR_RS16475,SGR_RS16480,SGR_RS16485,SGR_RS36275
TSS_0886	3910757	SGR_RS16485	+	11.48	P		TEP_0886	3865278	SGR_RS16315	+	6.09	P	Structured non-motif		TU_0886	3910408	3912426	+	Poly	3910408 P	3912426 P	3	SGR_RS16480,SGR_RS16485,SGR_RS36275
TSS_0887	3912149	SGR_RS36275	+	9.9	P		TEP_0887	3865280	SGR_RS16320	-	-534.67	P	Unstructured non-motif		TU_0887	3910757	3912426	+	Poly	3910757 P	3912426 P	2	SGR_RS16485,SGR_RS36275
TSS_0888	3915755	SGR_RS16500	-	-9.02	P		TEP_0888	3871972	SGR_RS16340	-	-15.685	P	Structured non-motif		TU_0888	3912149	3912426	+	Mono	3912149 P	3912426 P	1	SGR_RS36275
TSS_0889	3915865	SGR_RS16505	+	49.5	P		TEP_0889	3872111	SGR_RS16340	-	-7.215	I	Unstructured non-motif		TU_0889	3914429	3915755	-	Mono	3915755 P	3914429 P	1	SGR_RS16500
TSS_0890	3916431	SGR_RS16505	+	5.685	I		TEP_0890	3874576	SGR_RS16340	-	-5.235	I	Unstructured non-motif		TU_0890	3915865	3916687	+	Mono	3915865 P	3916687 S	1	SGR_RS16505
TSS_0891	3919466	SGR_RS37125	-	-51.02	P		TEP_0891	3874744	SGR_RS16340	-	-8.08	I	Unstructured non-motif		TU_0891	3915865	3916710	+	Mono	3915865 P	3916710 P	1	SGR_RS16505
TSS_0892	3919539	SGR_RS16525	+	1.56	P		TEP_0892	3874840	SGR_RS16345	-	-12.195	P	Unstructured non-motif		TU_0892	3916431	3916687	+	Mono	3916431 I	3916687 S	1	SGR_RS16505
TSS_0893	3923459	SGR_RS16540	+	7.91	P		TEP_0893	3875094	SGR_RS16345	-	-5.105	S	Unstructured non-motif		TU_0893	3916431	3916710	+	Mono	3916431 I	3916710 P	1	SGR_RS16505
TSS_0894	3926267	SGR_RS16545	-	-200.315	P		TEP_0894	3875327	SGR_RS16345	-	-5.925	I	Unstructured non-motif		TU_0894	3918775	3919466	-	Poly	3919466 P	3918775 P	2	SGR_RS16520,SGR_RS37125
TSS_0895	3926410	SGR_RS16550	+	3.015	P		TEP_0895	3877480	SGR_RS16355	-	-66.425	P	Motif		TU_0895	3919539	3921672	+	Poly	3919539 P	3921672 I	2	SGR_RS16525,SGR_RS16530
TSS_0896	3935803	SGR_RS16625	+	2.01	P		TEP_0896	3881837	SGR_RS16370	-	-8.94	S	Structured non-motif		TU_0896	3923459	3925777	+	Mono	3923459 P	3925777 P	1	SGR_RS16540
TSS_0897	3938799	SGR_RS36285	-	-16.935	I		TEP_0897	3882126	SGR_RS16370	-	-51.075	P	Motif		TU_0897	3925737	3926267	-	Mono	3926267 P	3925737 P	1	SGR_RS16545
TSS_0898	3938920	SGR_RS36290	+	15.93	P		TEP_0898	3882182	SGR_RS16370	-	-34.025	S	Unstructured non-motif		TU_0898	3937606	3938799	-	Mono	3938799 I	3937606 P	1	SGR_RS36285
TSS_0899	3941257	SGR_RS16635	+	12.035	P		TEP_0899	3887601	SGR_RS16395	+	4.67	I	Unstructured non-motif		TU_0899	3938920	3940402	+	Mono	3938920 P	3940402 P	1	SGR_RS36290
TSS_0900	3942595	SGR_RS16640	+	38.17	I		TEP_0900	3890722	SGR_RS16405	-	-4.68	A	Unstructured non-motif		TU_0900	3941257	3945132	+	Poly	3941257 P	3945132 P	2	SGR_RS16635,SGR_RS16640
TSS_0901	3948418	SGR_RS16660	-	-7.57	P		TEP_0901	3893094	SGR_RS16415	+	7.055	P	Unstructured non-motif		TU_0901	3941257	3945275	+	Poly	3941257 P	3945275 S	2	SGR_RS16635,SGR_RS16640
TSS_0902	3948509	SGR_RS16665	+	0.555	P		TEP_0902	3894562	SGR_RS36270	-	-4.535	I	Unstructured non-motif		TU_0902	3942595	3945132	+	Mono	3942595 I	3945132 P	1	SGR_RS16640
TSS_0903	3956318	SGR_RS16690	-	-131.605	P		TEP_0903	3894960	SGR_RS36270	-	-4.125	I	Unstructured non-motif		TU_0903	3942595	3945275	+	Mono	3942595 I	3945275 S	1	SGR_RS16640
TSS_0904	3961468	SGR_RS16720	-	-143.045	P		TEP_0904	3895192	SGR_RS36270	-	-4.37	I	Unstructured non-motif		TU_0904	3955433	3956318	-	Mono	3956318 P	3955433 I	1	SGR_RS16690
TSS_0905	3961642	SGR_RS16725	+	3.785	P		TEP_0905	3900683	.	-	-3.94	N	Unstructured non-motif		TU_0905	3956055	3956318	-	Mono	3956318 P	3956055 I	1	SGR_RS16690
TSS_0906	3965938	SGR_RS16745	+	1.665	P		TEP_0906	3900699	.	-	-4.005	N	Unstructured non-motif		TU_0906	3956085	3956318	-	Mono	3956318 P	3956085 I	1	SGR_RS16690
TSS_0907	3975368	SGR_RS16805	-	-2.01	P		TEP_0907	3900801	.	-	-3966.43	N	Motif		TU_0907	3959405	3961468	-	Poly	3961468 P	3959405 S	3	SGR_RS16710,SGR_RS16715,SGR_RS16720
TSS_0908	3978413	SGR_RS16820	+	0.555	P		TEP_0908	3902063	SGR_RS16450	+	27.71	S	Unstructured non-motif		TU_0908	3959555	3961468	-	Poly	3961468 P	3959555 P	3	SGR_RS16710,SGR_RS16715,SGR_RS16720
TSS_0909	3984797	SGR_RS16830	-	-2.115	P		TEP_0909	3902152	SGR_RS16450	+	48.69	S	Unstructured non-motif		TU_0909	3960780	3961468	-	Mono	3961468 P	3960780 P	1	SGR_RS16720
TSS_0910	3986080	SGR_RS16835	-	-4.02	P		TEP_0910	3902189	SGR_RS16450	+	7212.99	P	Structured non-motif		TU_0910	3961642	3961794	+	Pre	3961642 P	3961794 Pre	0	.
TSS_0911	3991756	SGR_RS16855	-	-11.825	P		TEP_0911	3904421	SGR_RS16465	-	-7.905	S	Structured non-motif		TU_0911	3974864	3975368	-	Mono	3975368 P	3974864 P	1	SGR_RS16805
TSS_0912	3994707	SGR_RS16875	-	-0.555	P		TEP_0912	3904522	SGR_RS16465	-	-35.24	P	Motif		TU_0912	3985032	3986080	-	Mono	3986080 P	3985032 P	1	SGR_RS16835
TSS_0913	4000912	SGR_RS16905	-	-7.355	I		TEP_0913	3908814	SGR_RS16470	+	21.205	P	Structured non-motif		TU_0913	3990248	3991756	-	Mono	3991756 P	3990248 P	1	SGR_RS16855
TSS_0914	4001117	SGR_RS16905	-	-169.455	P		TEP_0914	3912426	SGR_RS36275	+	4.535	P	Unstructured non-motif		TU_0914	4001124	4001666	-	Mono	4001666 P	4001124 P	1	SGR_RS16910
TSS_0915	4001666	SGR_RS16910	-	-0.555	P		TEP_0915	3914429	SGR_RS16500	-	-5.635	P	Unstructured non-motif		TU_0915	4004601	4006393	-	Poly	4006393 P	4004601 P	2	SGR_RS16925,SGR_RS16930
TSS_0916	4005764	SGR_RS16925	-	-168.515	P		TEP_0916	3916687	SGR_RS16505	+	7.09	S	Unstructured non-motif		TU_0916	4004601	4005764	-	Mono	4005764 P	4004601 P	1	SGR_RS16925
TSS_0917	4006393	SGR_RS16930	-	-3.89	P		TEP_0917	3916710	SGR_RS16505	+	11.15	P	Motif		TU_0917	4005313	4008204	-	Poly	4008204 P	4005313 I	4	SGR_RS16930,SGR_RS16935,SGR_RS16940,SGR_RS16925
TSS_0918	4007248	SGR_RS16935	-	-9.58	P		TEP_0918	3918775	SGR_RS16520	-	-58.395	P	Motif		TU_0918	4005313	4007248	-	Poly	4007248 P	4005313 I	3	SGR_RS16930,SGR_RS16935,SGR_RS16925
TSS_0919	4008204	SGR_RS16940	-	-8.125	P		TEP_0919	3921672	SGR_RS16530	+	3.675	I	Unstructured non-motif		TU_0919	4005313	4006393	-	Poly	4006393 P	4005313 I	2	SGR_RS16930,SGR_RS16925
TSS_0920	4010662	SGR_RS16950	-	-1.665	P		TEP_0920	3922627	SGR_RS36280	-	-6.895	I	Unstructured non-motif		TU_0920	4005313	4005764	-	Mono	4005764 P	4005313 I	1	SGR_RS16925
TSS_0921	4011231	SGR_RS16960	+	10.025	P		TEP_0921	3922854	.	-	-11.615	N	Unstructured non-motif		TU_0921	4009837	4010662	-	Mono	4010662 P	4009837 P	1	SGR_RS16950
TSS_0922	4013060	SGR_RS16965	-	-1655.55	P		TEP_0922	3925737	SGR_RS16545	-	-10.46	P	Structured non-motif		TU_0922	4010541	4010662	-	Pre	4010662 P	4010541 Pre	0	.
TSS_0923	4015855	SGR_RS16970	-	-163.985	P		TEP_0923	3925777	SGR_RS16540	+	34.135	P	Motif		TU_0923	4012431	4015855	-	Poly	4015855 P	4012431 P	2	SGR_RS16965,SGR_RS16970
TSS_0924	4017171	SGR_RS16980	-	-61.675	P		TEP_0924	3928360	SGR_RS16560	+	5.18	S	Unstructured non-motif		TU_0924	4012431	4013060	-	Mono	4013060 P	4012431 P	1	SGR_RS16965
TSS_0925	4017233	SGR_RS16990	+	4.02	P		TEP_0925	3928412	SGR_RS16560	+	9.79	P	Structured non-motif		TU_0925	4013096	4015855	-	Mono	4015855 P	4013096 P	1	SGR_RS16970
TSS_0926	4023352	SGR_RS17015	-	-480.915	P		TEP_0926	3932375	.	+	54.105	N	Unstructured non-motif		TU_0926	4016487	4017171	-	Mono	4017171 P	4016487 P	1	SGR_RS16980
TSS_0927	4023403	SGR_RS17015	-	-14.815	S		TEP_0927	3937606	SGR_RS36285	-	-18.72	P	Structured non-motif		TU_0927	4016521	4017171	-	Mono	4017171 P	4016521 S	1	SGR_RS16980
TSS_0928	4023515	SGR_RS17015	-	-1.11	S		TEP_0928	3940402	SGR_RS36290	+	11.85	P	Motif		TU_0928	4019001	4023515	-	Poly	4023515 S	4019001 P	4	SGR_RS17000,SGR_RS17005,SGR_RS17010,SGR_RS17015
TSS_0929	4023546	SGR_RS37140	+	3.015	S		TEP_0929	3942506	.	+	15.91	N	Unstructured non-motif		TU_0929	4019001	4023403	-	Poly	4023403 S	4019001 P	4	SGR_RS17000,SGR_RS17005,SGR_RS17010,SGR_RS17015
TSS_0930	4023568	SGR_RS37140	+	12.38	P		TEP_0930	3945132	SGR_RS16640	+	79.86	P	Structured non-motif		TU_0930	4019001	4023352	-	Poly	4023352 P	4019001 P	4	SGR_RS17000,SGR_RS17005,SGR_RS17010,SGR_RS17015
TSS_0931	4024606	SGR_RS17025	+	1.005	P		TEP_0931	3945275	SGR_RS16640	+	6.1	S	Unstructured non-motif		TU_0931	4020542	4023515	-	Poly	4023515 S	4020542 S	2	SGR_RS17010,SGR_RS17015
TSS_0932	4028821	SGR_RS17035	+	16.055	P		TEP_0932	3947073	SGR_RS16650	+	7.37	P	Structured non-motif		TU_0932	4020542	4023403	-	Poly	4023403 S	4020542 S	2	SGR_RS17010,SGR_RS17015
TSS_0933	4030808	SGR_RS17040	-	-13.255	P		TEP_0933	3955433	SGR_RS16690	-	-4.085	I	Unstructured non-motif		TU_0933	4020542	4023352	-	Poly	4023352 P	4020542 S	2	SGR_RS17010,SGR_RS17015
TSS_0934	4031438	SGR_RS17045	-	-11.375	P		TEP_0934	3956055	SGR_RS16690	-	-6.645	I	Unstructured non-motif		TU_0934	4020664	4023515	-	Poly	4023515 S	4020664 S	2	SGR_RS17010,SGR_RS17015
TSS_0935	4031671	SGR_RS17050	+	77.82	I		TEP_0935	3956085	SGR_RS16690	-	-3.55	I	Unstructured non-motif		TU_0935	4020664	4023403	-	Poly	4023403 S	4020664 S	2	SGR_RS17010,SGR_RS17015
TSS_0936	4034531	SGR_RS17055	-	-7.805	P		TEP_0936	3957613	SGR_RS16700	-	-4.04	P	Unstructured non-motif		TU_0936	4020664	4023352	-	Poly	4023352 P	4020664 S	2	SGR_RS17010,SGR_RS17015
TSS_0937	4035596	-	-	-5.345	N		TEP_0937	3957691	.	+	478.785	N	Motif		TU_0937	4020745	4023515	-	Poly	4023515 S	4020745 P	2	SGR_RS17010,SGR_RS17015
TSS_0938	4035602	SGR_RS17065	+	1.11	S		TEP_0938	3959405	SGR_RS16710	-	-3.705	S	Unstructured non-motif		TU_0938	4020745	4023403	-	Poly	4023403 S	4020745 P	2	SGR_RS17010,SGR_RS17015
TSS_0939	4035977	SGR_RS17065	+	19.84	P		TEP_0939	3959555	SGR_RS16710	-	-4.79	P	Unstructured non-motif		TU_0939	4020745	4023352	-	Poly	4023352 P	4020745 P	2	SGR_RS17010,SGR_RS17015
TSS_0940	4039974	SGR_RS17080	+	11.265	P		TEP_0940	3960780	SGR_RS16720	-	-6.49	P	Unstructured non-motif		TU_0940	4022894	4023515	-	Mono	4023515 S	4022894 I	1	SGR_RS17015
TSS_0941	4040135	SGR_RS17080	+	1.665	S		TEP_0941	3961794	SGR_RS16725	+	6.355	Pre	Unstructured non-motif		TU_0941	4022894	4023403	-	Mono	4023403 S	4022894 I	1	SGR_RS17015
TSS_0942	4054056	SGR_RS17120	+	2.22	P		TEP_0942	3962652	SGR_RS16730	-	-3.54	S	Unstructured non-motif		TU_0942	4022894	4023352	-	Mono	4023352 P	4022894 I	1	SGR_RS17015
TSS_0943	4055414	SGR_RS17130	+	5	P		TEP_0943	3962704	SGR_RS16730	-	-4.245	P	Unstructured non-motif		TU_0943	4023546	4027139	+	Poly	4023546 S	4027139 P	3	SGR_RS17020,SGR_RS17025,SGR_RS37140
TSS_0944	4056625	SGR_RS17135	-	-1.005	P		TEP_0944	3964315	SGR_RS16740	-	-1.975	P	Structured non-motif		TU_0944	4023568	4027139	+	Poly	4023568 P	4027139 P	3	SGR_RS17020,SGR_RS17025,SGR_RS37140
TSS_0945	4056696	SGR_RS17140	+	3.12	S		TEP_0945	3974864	SGR_RS16805	-	-81.965	P	Structured non-motif		TU_0945	4024606	4027139	+	Mono	4024606 P	4027139 P	1	SGR_RS17025
TSS_0946	4056820	SGR_RS17140	+	8.575	P		TEP_0946	3985032	SGR_RS16835	-	-3.695	P	Unstructured non-motif		TU_0946	4028821	4029861	+	Mono	4028821 P	4029861 P	1	SGR_RS17035
TSS_0947	4071581	SGR_RS17200	+	2.22	P		TEP_0947	3990248	SGR_RS16855	-	-28.835	P	Motif		TU_0947	4029913	4031438	-	Poly	4031438 P	4029913 P	2	SGR_RS17040,SGR_RS17045
TSS_0948	4074572	SGR_RS17210	-	-3.015	P		TEP_0948	4001124	SGR_RS16910	-	-29.82	P	Unstructured non-motif		TU_0948	4029913	4030808	-	Mono	4030808 P	4029913 P	1	SGR_RS17040
TSS_0949	4090562	SGR_RS17285	+	3.015	P		TEP_0949	4004601	SGR_RS16925	-	-115.985	P	Motif		TU_0949	4030787	4031438	-	Mono	4031438 P	4030787 I	1	SGR_RS17045
TSS_0950	4096034	+	+	4.125	N		TEP_0950	4005313	SGR_RS16925	-	-3.94	I	Unstructured non-motif		TU_0950	4030904	4031438	-	Mono	4031438 P	4030904 I	1	SGR_RS17045
TSS_0951	4097016	SGR_RS17325	+	3.015	P		TEP_0951	4009837	SGR_RS16950	-	-12.86	P	Unstructured non-motif		TU_0951	4031040	4031438	-	Pre	4031438 P	4031040 Pre	0	.
TSS_0952	4101449	SGR_RS17345	+	37.015	P		TEP_0952	4010541	SGR_RS16950	-	-11.36	Pre	Unstructured non-motif		TU_0952	4032220	4034531	-	Mono	4034531 P	4032220 I	1	SGR_RS17055
TSS_0953	4112521	SGR_RS17395	-	-47.11	P		TEP_0953	4012431	SGR_RS16965	-	-57.8	P	Structured non-motif		TU_0953	4034928	4035596	-	N	4035596 N	4034928 N	0	.
TSS_0954	4112638	SGR_RS17395	-	-16.74	S		TEP_0954	4013096	SGR_RS16970	-	-3.52	P	Unstructured non-motif		TU_0954	4035602	4036889	+	Poly	4035602 S	4036889 P	2	SGR_RS17065,SGR_RS17070
TSS_0955	4113257	SGR_RS17400	-	-20.525	P		TEP_0955	4016487	SGR_RS16980	-	-146.605	P	Motif		TU_0955	4035602	4035966	+	Pre	4035602 S	4035966 Pre	0	.
TSS_0956	4118324	SGR_RS17425	-	-5.025	P		TEP_0956	4016521	SGR_RS16980	-	-30.57	S	Unstructured non-motif		TU_0956	4035977	4036889	+	Poly	4035977 P	4036889 P	2	SGR_RS17065,SGR_RS17070
TSS_0957	4118798	SGR_RS17435	+	0.555	P		TEP_0957	4016525	SGR_RS16975	+	4.245	P	Structured non-motif		TU_0957	4097016	4097912	+	Mono	4097016 P	4097912 P	1	SGR_RS17325
TSS_0958	4122531	SGR_RS17450	+	0.555	P		TEP_0958	4016795	SGR_RS16985	-	-4.375	S	Unstructured non-motif		TU_0958	4112217	4113257	-	Poly	4113257 P	4112217 P	2	SGR_RS17395,SGR_RS17400
TSS_0959	4123127	SGR_RS17455	+	19.735	P		TEP_0959	4016819	SGR_RS16985	-	-80.345	P	Unstructured non-motif		TU_0959	4112217	4112638	-	Mono	4112638 S	4112217 P	1	SGR_RS17395
TSS_0960	4128315	SGR_RS17480	+	7.675	P		TEP_0960	4019001	SGR_RS17000	-	-19.75	P	Structured non-motif		TU_0960	4112217	4112521	-	Mono	4112521 P	4112217 P	1	SGR_RS17395
TSS_0961	4130424	SGR_RS17490	+	1.005	I		TEP_0961	4020542	SGR_RS17010	-	-5.635	S	Unstructured non-motif		TU_0961	4112277	4113257	-	Poly	4113257 P	4112277 I	2	SGR_RS17400,SGR_RS17395
TSS_0962	4131166	SGR_RS17495	+	65.54	P		TEP_0962	4020664	SGR_RS17010	-	-12.49	S	Unstructured non-motif		TU_0962	4112277	4112638	-	Mono	4112638 S	4112277 I	1	SGR_RS17395
TSS_0963	4135053	SGR_RS17510	-	-11.825	P		TEP_0963	4020745	SGR_RS17010	-	-32.35	P	Structured non-motif		TU_0963	4112277	4112521	-	Mono	4112521 P	4112277 I	1	SGR_RS17395
TSS_0964	4135539	SGR_RS17520	+	7.035	P		TEP_0964	4022894	SGR_RS17015	-	-4.23	I	Unstructured non-motif		TU_0964	4112359	4113257	-	Mono	4113257 P	4112359 P	1	SGR_RS17400
TSS_0965	4136879	SGR_RS17530	+	38.32	P		TEP_0965	4027139	SGR_RS17025	+	14.995	P	Structured non-motif		TU_0965	4122531	4123322	+	Mono	4122531 P	4123322 P	1	SGR_RS17450
TSS_0966	4138624	-	-	-0.555	N		TEP_0966	4028938	SGR_RS17030	+	5.525	P	Unstructured non-motif		TU_0966	4122531	4125350	+	Poly	4122531 P	4125350 P	3	SGR_RS17450,SGR_RS17455,SGR_RS17460
TSS_0967	4139507	SGR_RS17540	+	2.22	P		TEP_0967	4029861	SGR_RS17035	+	28.495	P	Motif		TU_0967	4123127	4125350	+	Poly	4123127 P	4125350 P	2	SGR_RS17455,SGR_RS17460
TSS_0968	4140630	SGR_RS17545	-	-4.125	A		TEP_0968	4029913	SGR_RS17040	-	-10.18	P	Unstructured non-motif		TU_0968	4128315	4128854	+	Mono	4128315 P	4128854 P	1	SGR_RS17480
TSS_0969	4142898	SGR_RS35725	+	0.555	P		TEP_0969	4030787	SGR_RS17045	-	-5.25	I	Unstructured non-motif		TU_0969	4134259	4135053	-	Mono	4135053 P	4134259 P	1	SGR_RS17510
TSS_0970	4154445	-	-	-3.335	N		TEP_0970	4030904	SGR_RS17045	-	-5.07	I	Unstructured non-motif		TU_0970	4135539	4136709	+	Poly	4135539 P	4136709 I	2	SGR_RS17520,SGR_RS17525
TSS_0971	4154584	SGR_RS17585	+	6.8	S		TEP_0971	4031040	SGR_RS17045	-	-27.385	Pre	Motif		TU_0971	4135539	4136969	+	Poly	4135539 P	4136969 P	3	SGR_RS17520,SGR_RS17525,SGR_RS17530
TSS_0972	4154725	SGR_RS17585	+	125.57	P		TEP_0972	4031715	SGR_RS17050	+	115.36	P	Unstructured non-motif		TU_0972	4140276	4140630	-	A	4140630 A	4140276 N	0	.
TSS_0973	4155233	SGR_RS17590	+	28.74	P		TEP_0973	4031821	SGR_RS17050	+	5.78	S	Unstructured non-motif		TU_0973	4154584	4155151	+	Mono	4154584 S	4155151 P	1	SGR_RS17585
TSS_0974	4156324	SGR_RS17595	+	1.005	P		TEP_0974	4031876	SGR_RS17050	+	5.39	S	Unstructured non-motif		TU_0974	4154584	4155484	+	Mono	4154584 S	4155484 S	1	SGR_RS17585
TSS_0975	4158786	SGR_RS17605	-	-1.005	P		TEP_0975	4031917	SGR_RS17050	+	8.905	S	Unstructured non-motif		TU_0975	4154584	4156398	+	Poly	4154584 S	4156398 S	2	SGR_RS17585,SGR_RS17590
TSS_0976	4158974	SGR_RS17610	+	1.005	P		TEP_0976	4032220	SGR_RS17055	-	-4.66	I	Unstructured non-motif		TU_0976	4154584	4156627	+	Poly	4154584 S	4156627 P	2	SGR_RS17585,SGR_RS17590
TSS_0977	4163255	SGR_RS17625	+	6.24	P		TEP_0977	4034928	.	-	-5.26	N	Motif		TU_0977	4154584	4156755	+	Poly	4154584 S	4156755 I	3	SGR_RS17585,SGR_RS17590,SGR_RS17595
TSS_0978	4166140	SGR_RS17635	-	-1.56	P		TEP_0978	4035966	SGR_RS17065	+	4.085	Pre	Unstructured non-motif		TU_0978	4154725	4155151	+	Mono	4154725 P	4155151 P	1	SGR_RS17585
TSS_0979	4168004	SGR_RS17645	+	1.56	P		TEP_0979	4036889	SGR_RS17070	+	3.52	P	Motif		TU_0979	4154725	4155484	+	Mono	4154725 P	4155484 S	1	SGR_RS17585
TSS_0980	4178723	SGR_RS17685	-	-40.99	P		TEP_0980	4046687	SGR_RS37145	+	156.745	P	Unstructured non-motif		TU_0980	4154725	4156398	+	Poly	4154725 P	4156398 S	2	SGR_RS17585,SGR_RS17590
TSS_0981	4181678	SGR_RS17705	-	-16.825	P		TEP_0981	4052809	SGR_RS17110	+	41.435	P	Structured non-motif		TU_0981	4154725	4156627	+	Poly	4154725 P	4156627 P	2	SGR_RS17585,SGR_RS17590
TSS_0982	4187102	-	-	-8.81	N		TEP_0982	4095263	SGR_RS17310	-	-7.285	A	Unstructured non-motif		TU_0982	4155233	4156398	+	Mono	4155233 P	4156398 S	1	SGR_RS17590
TSS_0983	4189001	SGR_RS17730	-	-42.25	P		TEP_0983	4096018	SGR_RS17310	+	6.23	P	Unstructured non-motif		TU_0983	4155233	4156627	+	Mono	4155233 P	4156627 P	1	SGR_RS17590
TSS_0984	4190962	SGR_RS17740	+	8.36	P		TEP_0984	4097912	SGR_RS17325	+	13.87	P	Structured non-motif		TU_0984	4155233	4156755	+	Poly	4155233 P	4156755 I	2	SGR_RS17590,SGR_RS17595
TSS_0985	4195507	SGR_RS17745	-	-1.005	P		TEP_0985	4112217	SGR_RS17395	-	-47.51	P	Motif		TU_0985	4155233	4157256	+	Poly	4155233 P	4157256 I	2	SGR_RS17590,SGR_RS17595
TSS_0986	4204547	SGR_RS36335	-	-4.02	A		TEP_0986	4112277	SGR_RS17395	-	-3.81	I	Unstructured non-motif		TU_0986	4155233	4157393	+	Poly	4155233 P	4157393 S	2	SGR_RS17590,SGR_RS17595
TSS_0987	4206087	SGR_RS17810	-	-3.015	P		TEP_0987	4112359	SGR_RS17400	-	-3.94	P	Unstructured non-motif		TU_0987	4155233	4157415	+	Poly	4155233 P	4157415 P	2	SGR_RS17590,SGR_RS17595
TSS_0988	4206120	+	+	2.565	N		TEP_0988	4114751	.	-	-5.535	N	Unstructured non-motif		TU_0988	4155233	4157633	+	Poly	4155233 P	4157633 S	2	SGR_RS17590,SGR_RS17595
TSS_0989	4206465	SGR_RS17815	-	-1.11	P		TEP_0989	4116212	SGR_RS17420	-	-2.97	A	Unstructured non-motif		TU_0989	4156324	4156755	+	Mono	4156324 P	4156755 I	1	SGR_RS17595
TSS_0990	4207498	SGR_RS17825	+	9.255	P		TEP_0990	4118834	SGR_RS17430	+	4.78	P	Unstructured non-motif		TU_0990	4156324	4157256	+	Mono	4156324 P	4157256 I	1	SGR_RS17595
TSS_0991	4213509	SGR_RS17830	-	-6.585	P		TEP_0991	4123322	SGR_RS17450	+	13.86	P	Unstructured non-motif		TU_0991	4156324	4157393	+	Mono	4156324 P	4157393 S	1	SGR_RS17595
TSS_0992	4220114	SGR_RS17865	-	-3.225	P		TEP_0992	4125350	SGR_RS17460	+	47.555	P	Structured non-motif		TU_0992	4156324	4157415	+	Mono	4156324 P	4157415 P	1	SGR_RS17595
TSS_0993	4222188	SGR_RS17880	+	20.185	P		TEP_0993	4128854	SGR_RS17480	+	15.59	P	Structured non-motif		TU_0993	4156324	4157633	+	Mono	4156324 P	4157633 S	1	SGR_RS17595
TSS_0994	4225249	SGR_RS17895	-	-33.355	S		TEP_0994	4133377	SGR_RS17500	+	4.79	I	Unstructured non-motif		TU_0994	4165933	4166140	-	Pre	4166140 P	4165933 Pre	0	.
TSS_0995	4225281	SGR_RS17895	-	-29.55	S		TEP_0995	4134079	SGR_RS17505	+	7.25	I	Unstructured non-motif		TU_0995	4168004	4169061	+	Mono	4168004 P	4169061 P	1	SGR_RS17645
TSS_0996	4225325	SGR_RS17895	-	-103.135	P		TEP_0996	4134259	SGR_RS17510	-	-3.12	P	Unstructured non-motif		TU_0996	4181388	4181678	-	Mono	4181678 P	4181388 P	1	SGR_RS17705
TSS_0997	4243106	SGR_RS17975	+	4.575	P		TEP_0997	4134807	SGR_RS17510	+	4.245	A	Unstructured non-motif		TU_0997	4186629	4187102	-	A	4187102 N	4186629 A	0	.
TSS_0998	4250155	SGR_RS18010	+	6.8	P		TEP_0998	4136709	SGR_RS17525	+	27.075	I	Unstructured non-motif		TU_0998	4186831	4187102	-	N	4187102 N	4186831 N	0	.
TSS_0999	4255654	SGR_RS18030	-	-3.57	P		TEP_0999	4136969	SGR_RS17530	+	474.57	P	Unstructured non-motif		TU_0999	4187476	4189001	-	Mono	4189001 P	4187476 S	1	SGR_RS17730
TSS_1000	4266297	SGR_RS18060	-	-9.255	P		TEP_1000	4140276	.	-	-341.875	N	Structured non-motif		TU_1000	4187524	4189001	-	Mono	4189001 P	4187524 P	1	SGR_RS17730
TSS_1001	4267883	SGR_RS18070	+	4.02	P		TEP_1001	4141754	SGR_RS17545	+	4.63	P	Unstructured non-motif		TU_1001	4190962	4191236	+	Mono	4190962 P	4191236 I	1	SGR_RS17740
TSS_1002	4270747	SGR_RS18080	-	-105.045	P		TEP_1002	4154289	.	-	-156.2	N	Structured non-motif		TU_1002	4190962	4192082	+	Mono	4190962 P	4192082 P	1	SGR_RS17740
TSS_1003	4277728	SGR_RS18110	-	-37.12	P		TEP_1003	4155151	SGR_RS17585	+	16.18	P	Motif		TU_1003	4206302	4206465	-	Mono	4206465 P	4206302 P	1	SGR_RS17815
TSS_1004	4278221	SGR_RS18115	-	-31.735	P		TEP_1004	4155484	SGR_RS17585	+	6.795	S	Unstructured non-motif		TU_1004	4206346	4206465	-	Mono	4206465 P	4206346 I	1	SGR_RS17815
TSS_1005	4278237	SGR_RS18120	+	93.79	P		TEP_1005	4156398	SGR_RS17590	+	4.37	S	Unstructured non-motif		TU_1005	4207498	4207842	+	Mono	4207498 P	4207842 I	1	SGR_RS17825
TSS_1006	4279890	SGR_RS18130	+	3.785	P		TEP_1006	4156627	SGR_RS17590	+	18.64	P	Unstructured non-motif		TU_1006	4219575	4220114	-	Mono	4220114 P	4219575 P	1	SGR_RS17865
TSS_1007	4282955	SGR_RS18145	+	3.335	P		TEP_1007	4156755	SGR_RS17595	+	23.5	I	Unstructured non-motif		TU_1007	4223247	4225325	-	Poly	4225325 P	4223247 P	2	SGR_RS17890,SGR_RS17895
TSS_1008	4283567	SGR_RS18150	+	8.81	P		TEP_1008	4157256	SGR_RS17595	+	6.76	I	Unstructured non-motif		TU_1008	4223247	4225281	-	Poly	4225281 S	4223247 P	2	SGR_RS17890,SGR_RS17895
TSS_1009	4292555	SGR_RS18190	-	-8.7	P		TEP_1009	4157393	SGR_RS17595	+	12.05	S	Unstructured non-motif		TU_1009	4223247	4225249	-	Poly	4225249 S	4223247 P	2	SGR_RS17890,SGR_RS17895
TSS_1010	4293191	SGR_RS18200	+	22.965	P		TEP_1010	4157415	SGR_RS17595	+	63.415	P	Structured non-motif		TU_1010	4243106	4244429	+	Mono	4243106 P	4244429 P	1	SGR_RS17975
TSS_1011	4299450	SGR_RS18215	-	-19.07	I		TEP_1011	4157633	SGR_RS17595	+	5.39	S	Unstructured non-motif		TU_1011	4243106	4245259	+	Poly	4243106 P	4245259 P	2	SGR_RS17975,SGR_RS17980
TSS_1012	4299707	SGR_RS18215	-	-1.11	S		TEP_1012	4165933	SGR_RS17635	-	-27.385	Pre	Unstructured non-motif		TU_1012	4262343	4266297	-	Poly	4266297 P	4262343 P	3	SGR_RS18050,SGR_RS18055,SGR_RS18060
TSS_1013	4300136	SGR_RS18215	-	-15.95	P		TEP_1013	4169061	SGR_RS17645	+	4.095	P	Unstructured non-motif		TU_1013	4265113	4266297	-	Mono	4266297 P	4265113 P	1	SGR_RS18060
TSS_1014	4305157	SGR_RS18240	-	-3.57	P		TEP_1014	4181388	SGR_RS17705	-	-8.065	P	Motif		TU_1014	4270272	4270747	-	Mono	4270747 P	4270272 P	1	SGR_RS18080
TSS_1015	4313678	SGR_RS18270	+	53.16	P		TEP_1015	4182229	.	+	4.825	N	Unstructured non-motif		TU_1015	4275282	4278221	-	Poly	4278221 P	4275282 S	4	SGR_RS18100,SGR_RS18105,SGR_RS18110,SGR_RS18115
TSS_1016	4318273	SGR_RS18290	-	-108.08	I		TEP_1016	4182341	.	+	20.385	N	Unstructured non-motif		TU_1016	4275282	4277728	-	Poly	4277728 P	4275282 S	3	SGR_RS18100,SGR_RS18105,SGR_RS18110
TSS_1017	4318442	SGR_RS18290	-	-28.63	P		TEP_1017	4186629	SGR_RS17725	-	-5.12	A	Unstructured non-motif		TU_1017	4275492	4278221	-	Poly	4278221 P	4275492 S	4	SGR_RS18100,SGR_RS18105,SGR_RS18110,SGR_RS18115
TSS_1018	4322282	SGR_RS36355	-	-14.495	P		TEP_1018	4186831	.	-	-13.365	N	Structured non-motif		TU_1018	4275492	4277728	-	Poly	4277728 P	4275492 S	3	SGR_RS18100,SGR_RS18105,SGR_RS18110
TSS_1019	4326619	SGR_RS18320	+	6.905	P		TEP_1019	4187476	SGR_RS17730	-	-48.34	S	Motif		TU_1019	4275567	4278221	-	Poly	4278221 P	4275567 S	4	SGR_RS18100,SGR_RS18105,SGR_RS18110,SGR_RS18115
TSS_1020	4327501	SGR_RS18325	+	14.155	P		TEP_1020	4187524	SGR_RS17730	-	-62.395	P	Unstructured non-motif		TU_1020	4275567	4277728	-	Poly	4277728 P	4275567 S	3	SGR_RS18100,SGR_RS18105,SGR_RS18110
TSS_1021	4336334	SGR_RS18360	-	-32.225	P		TEP_1021	4190673	.	-	-4.54	N	Unstructured non-motif		TU_1021	4275685	4278221	-	Poly	4278221 P	4275685 P	4	SGR_RS18100,SGR_RS18105,SGR_RS18110,SGR_RS18115
TSS_1022	4336556	SGR_RS18365	+	558.78	P		TEP_1022	4191236	SGR_RS17740	+	9.445	I	Unstructured non-motif		TU_1022	4275685	4277728	-	Poly	4277728 P	4275685 P	3	SGR_RS18100,SGR_RS18105,SGR_RS18110
TSS_1023	4340518	SGR_RS18375	-	-12.935	P		TEP_1023	4192082	SGR_RS17740	+	13.3	P	Unstructured non-motif		TU_1023	4275724	4278221	-	Poly	4278221 P	4275724 S	4	SGR_RS18100,SGR_RS18105,SGR_RS18110,SGR_RS18115
TSS_1024	4340850	SGR_RS18385	+	168.71	P		TEP_1024	4195909	.	-	-14.905	N	Structured non-motif		TU_1024	4275724	4277728	-	Poly	4277728 P	4275724 S	3	SGR_RS18100,SGR_RS18105,SGR_RS18110
TSS_1025	4342369	SGR_RS18390	-	-205.615	P		TEP_1025	4205988	SGR_RS17810	-	-43.755	P	Unstructured non-motif		TU_1025	4275747	4278221	-	Poly	4278221 P	4275747 S	4	SGR_RS18100,SGR_RS18105,SGR_RS18110,SGR_RS18115
TSS_1026	4342556	SGR_RS18395	+	19.605	P		TEP_1026	4206302	SGR_RS17815	-	-1405.03	P	Unstructured non-motif		TU_1026	4275747	4277728	-	Poly	4277728 P	4275747 S	3	SGR_RS18100,SGR_RS18105,SGR_RS18110
TSS_1027	4344940	SGR_RS18410	+	1.56	P		TEP_1027	4206346	SGR_RS17815	-	-35.165	I	Unstructured non-motif		TU_1027	4275895	4278221	-	Poly	4278221 P	4275895 S	3	SGR_RS18105,SGR_RS18110,SGR_RS18115
TSS_1028	4346535	SGR_RS18420	+	62.93	P		TEP_1028	4207842	SGR_RS17825	+	4.11	I	Unstructured non-motif		TU_1028	4275895	4277728	-	Poly	4277728 P	4275895 S	2	SGR_RS18105,SGR_RS18110
TSS_1029	4351753	SGR_RS18440	-	-8.915	P		TEP_1029	4219575	SGR_RS17865	-	-12.07	P	Motif		TU_1029	4276098	4278221	-	Poly	4278221 P	4276098 P	3	SGR_RS18105,SGR_RS18110,SGR_RS18115
TSS_1030	4357907	SGR_RS18465	-	-2.01	P		TEP_1030	4223247	SGR_RS17890	-	-24.225	P	Structured non-motif		TU_1030	4276098	4277728	-	Poly	4277728 P	4276098 P	2	SGR_RS18105,SGR_RS18110
TSS_1031	4358594	SGR_RS18475	+	29.98	P		TEP_1031	4228255	SGR_RS17910	+	41.72	P	Structured non-motif		TU_1031	4276357	4278221	-	Poly	4278221 P	4276357 I	3	SGR_RS18110,SGR_RS18115,SGR_RS18105
TSS_1032	4358704	SGR_RS18475	+	27.22	S		TEP_1032	4230391	.	-	-4.65	N	Unstructured non-motif		TU_1032	4276357	4277728	-	Poly	4277728 P	4276357 I	2	SGR_RS18110,SGR_RS18105
TSS_1033	4362917	SGR_RS18495	+	3.225	P		TEP_1033	4233993	SGR_RS17935	-	-3.79	S	Unstructured non-motif		TU_1033	4290610	4292555	-	Poly	4292555 P	4290610 P	4	SGR_RS18175,SGR_RS18180,SGR_RS18185,SGR_RS18190
TSS_1034	4368304	SGR_RS18525	-	-28.545	P		TEP_1034	4234052	SGR_RS17935	-	-7.66	P	Unstructured non-motif		TU_1034	4291974	4292555	-	Mono	4292555 P	4291974 P	1	SGR_RS18190
TSS_1035	4373138	SGR_RS18545	-	-5.795	P		TEP_1035	4234133	SGR_RS17930	+	22.155	P	Unstructured non-motif		TU_1035	4292188	4292555	-	Mono	4292555 P	4292188 I	1	SGR_RS18190
TSS_1036	4374649	SGR_RS18560	+	1.56	P		TEP_1036	4234300	SGR_RS17935	-	-6.905	I	Unstructured non-motif		TU_1036	4292393	4292555	-	Mono	4292555 P	4292393 I	1	SGR_RS18190
TSS_1037	4375540	SGR_RS18565	+	7.91	P		TEP_1037	4234387	SGR_RS17935	-	-11.35	I	Unstructured non-motif		TU_1037	4313678	4315172	+	Poly	4313678 P	4315172 P	2	SGR_RS18270,SGR_RS18275
TSS_1038	4378354	SGR_RS37170	+	3.015	P		TEP_1038	4236793	SGR_RS17945	+	132.76	P	Structured non-motif		TU_1038	4315130	4322282	-	Poly	4322282 P	4315130 P	9	SGR_RS18280,SGR_RS18285,SGR_RS18290,SGR_RS18295,SGR_RS18300,SGR_RS18305,SGR_RS36345,SGR_RS36350,SGR_RS36355
TSS_1039	4384054	SGR_RS18595	-	-170.825	P		TEP_1039	4238037	SGR_RS17955	+	54.63	P	Unstructured non-motif		TU_1039	4315130	4318442	-	Poly	4318442 P	4315130 P	3	SGR_RS18280,SGR_RS18285,SGR_RS18290
TSS_1040	4384083	SGR_RS18595	-	-4.125	S		TEP_1040	4239913	SGR_RS17960	+	4.085	P	Motif		TU_1040	4315130	4318273	-	Poly	4318273 I	4315130 P	3	SGR_RS18280,SGR_RS18285,SGR_RS18290
TSS_1041	4391570	SGR_RS18625	+	3.57	P		TEP_1041	4244429	SGR_RS17975	+	4.245	P	Unstructured non-motif		TU_1041	4316058	4322282	-	Poly	4322282 P	4316058 P	8	SGR_RS18285,SGR_RS18290,SGR_RS18295,SGR_RS18300,SGR_RS18305,SGR_RS36345,SGR_RS36350,SGR_RS36355
TSS_1042	4395725	SGR_RS18640	-	-2.67	P		TEP_1042	4245259	SGR_RS17980	+	4.215	P	Structured non-motif		TU_1042	4316058	4318442	-	Poly	4318442 P	4316058 P	2	SGR_RS18285,SGR_RS18290
TSS_1043	4400913	SGR_RS18660	-	-51.19	P		TEP_1043	4245971	SGR_RS17990	-	-9.91	P	Unstructured non-motif		TU_1043	4316058	4318273	-	Poly	4318273 I	4316058 P	2	SGR_RS18285,SGR_RS18290
TSS_1044	4402378	SGR_RS18680	+	7.14	P		TEP_1044	4247541	SGR_RS18000	-	-5.54	S	Unstructured non-motif		TU_1044	4317145	4322282	-	Poly	4322282 P	4317145 P	7	SGR_RS18290,SGR_RS18295,SGR_RS18300,SGR_RS18305,SGR_RS36345,SGR_RS36350,SGR_RS36355
TSS_1045	4405415	SGR_RS18695	+	71.47	P		TEP_1045	4247579	SGR_RS18000	-	-10.145	P	Unstructured non-motif		TU_1045	4317145	4318442	-	Mono	4318442 P	4317145 P	1	SGR_RS18290
TSS_1046	4405575	SGR_RS18695	+	5.235	I		TEP_1046	4262343	SGR_RS18050	-	-4.085	P	Structured non-motif		TU_1046	4317145	4318273	-	Mono	4318273 I	4317145 P	1	SGR_RS18290
TSS_1047	4407327	SGR_RS18705	-	-6.8	P		TEP_1047	4265113	SGR_RS18060	-	-26.03	P	Motif		TU_1047	4318123	4322282	-	Poly	4322282 P	4318123 P	6	SGR_RS18295,SGR_RS18300,SGR_RS18305,SGR_RS36345,SGR_RS36350,SGR_RS36355
TSS_1048	4413404	SGR_RS18725	-	-422.28	P		TEP_1048	4270272	SGR_RS18080	-	-29.645	P	Structured non-motif		TU_1048	4318123	4318273	-	Mono	4318273 I	4318123 P	1	SGR_RS18290
TSS_1049	4416144	SGR_RS18735	-	-12.805	I		TEP_1049	4274904	SGR_RS18095	-	-4.65	A	Unstructured non-motif		TU_1049	4319392	4322282	-	Poly	4322282 P	4319392 P	5	SGR_RS18300,SGR_RS18305,SGR_RS36345,SGR_RS36350,SGR_RS36355
TSS_1050	4416988	SGR_RS18735	-	-37.205	P		TEP_1050	4275168	SGR_RS18095	-	-11.875	A	Unstructured non-motif		TU_1050	4321799	4322282	-	Mono	4322282 P	4321799 P	1	SGR_RS36355
TSS_1051	4417065	SGR_RS18740	+	4.895	P		TEP_1051	4275282	SGR_RS18100	-	-13.005	S	Unstructured non-motif		TU_1051	4321918	4322282	-	Mono	4322282 P	4321918 S	1	SGR_RS36355
TSS_1052	4422237	SGR_RS18760	+	3.675	P		TEP_1052	4275492	SGR_RS18100	-	-28.625	S	Unstructured non-motif		TU_1052	4326619	4327411	+	Mono	4326619 P	4327411 I	1	SGR_RS18320
TSS_1053	4426807	SGR_RS18770	-	-27.605	P		TEP_1053	4275567	SGR_RS18100	-	-6.235	S	Unstructured non-motif		TU_1053	4335861	4336334	-	Mono	4336334 P	4335861 P	1	SGR_RS18360
TSS_1054	4429212	SGR_RS18785	-	-4.34	I		TEP_1054	4275685	SGR_RS18100	-	-65.14	P	Unstructured non-motif		TU_1054	4336556	4336758	+	Pre	4336556 P	4336758 Pre	0	.
TSS_1055	4430561	SGR_RS18785	-	-6.69	P		TEP_1055	4275724	SGR_RS18100	-	-59.46	S	Unstructured non-motif		TU_1055	4336556	4336779	+	Pre	4336556 P	4336779 Pre	0	.
TSS_1056	4430782	SGR_RS18790	+	616.46	P		TEP_1056	4275747	SGR_RS18100	-	-12.47	S	Unstructured non-motif		TU_1056	4340850	4341567	+	Mono	4340850 P	4341567 P	1	SGR_RS18385
TSS_1057	4432960	SGR_RS18795	+	8.915	P		TEP_1057	4275895	SGR_RS18105	-	-3.95	S	Unstructured non-motif		TU_1057	4341529	4342369	-	Mono	4342369 P	4341529 P	1	SGR_RS18390
TSS_1058	4434734	SGR_RS18810	+	1.665	P		TEP_1058	4276098	SGR_RS18105	-	-5.365	P	Unstructured non-motif		TU_1058	4346535	4348865	+	Poly	4346535 P	4348865 P	3	SGR_RS18420,SGR_RS18425,SGR_RS18430
TSS_1059	4443478	SGR_RS18840	-	-91.31	P		TEP_1059	4276357	SGR_RS18105	-	-5.195	I	Unstructured non-motif		TU_1059	4349674	4357907	-	Poly	4357907 P	4349674 P	6	SGR_RS18440,SGR_RS18445,SGR_RS18450,SGR_RS18455,SGR_RS18460,SGR_RS18465
TSS_1060	4459471	SGR_RS18885	-	-1153.12	P		TEP_1060	4287208	SGR_RS18165	-	-5.21	P	Unstructured non-motif		TU_1060	4349674	4351753	-	Mono	4351753 P	4349674 P	1	SGR_RS18440
TSS_1061	4461413	SGR_RS18895	-	-41.225	P		TEP_1061	4290610	SGR_RS18175	-	-114.14	P	Motif		TU_1061	4356316	4357907	-	Poly	4357907 P	4356316 P	2	SGR_RS18460,SGR_RS18465
TSS_1062	4462057	SGR_RS18905	+	3.12	P		TEP_1062	4290650	SGR_RS18170	+	7.905	P	Structured non-motif		TU_1062	4357576	4357907	-	Mono	4357907 P	4357576 I	1	SGR_RS18465
TSS_1063	4473726	SGR_RS18945	+	5.58	P		TEP_1063	4291974	SGR_RS18190	-	-5.8	P	Unstructured non-motif		TU_1063	4378354	4383471	+	Poly	4378354 P	4383471 P	5	SGR_RS18575,SGR_RS18580,SGR_RS18585,SGR_RS18590,SGR_RS37170
TSS_1064	4496761	SGR_RS19005	-	-1.56	P		TEP_1064	4292188	SGR_RS18190	-	-4.96	I	Unstructured non-motif		TU_1064	4399900	4400913	-	Mono	4400913 P	4399900 P	1	SGR_RS18660
TSS_1065	4499021	SGR_RS19010	-	-165.135	P		TEP_1065	4292393	SGR_RS18190	-	-25.575	I	Unstructured non-motif		TU_1065	4400013	4400913	-	Mono	4400913 P	4400013 I	1	SGR_RS18660
TSS_1066	4500588	SGR_RS19015	-	-41.1	P		TEP_1066	4293129	SGR_RS18195	+	27.52	P	Motif		TU_1066	4400173	4400913	-	Mono	4400913 P	4400173 I	1	SGR_RS18660
TSS_1067	4502092	SGR_RS36375	+	4.68	P		TEP_1067	4293430	SGR_RS18195	+	7.79	S	Unstructured non-motif		TU_1067	4400250	4400913	-	Mono	4400913 P	4400250 I	1	SGR_RS18660
TSS_1068	4518153	SGR_RS19075	-	-1.005	I		TEP_1068	4302332	SGR_RS18230	+	26.535	P	Structured non-motif		TU_1068	4415006	4416988	-	Mono	4416988 P	4415006 P	1	SGR_RS18735
TSS_1069	4519227	SGR_RS19085	+	35.645	P		TEP_1069	4307830	SGR_RS18245	+	4.925	P	Unstructured non-motif		TU_1069	4415006	4416144	-	Mono	4416144 I	4415006 P	1	SGR_RS18735
TSS_1070	4521842	SGR_RS19090	+	7.14	P		TEP_1070	4310370	SGR_RS18255	+	5.795	I	Unstructured non-motif		TU_1070	4417065	4417615	+	Mono	4417065 P	4417615 P	1	SGR_RS18740
TSS_1071	4523447	SGR_RS19095	+	9.13	P		TEP_1071	4315130	SGR_RS18280	-	-2.805	P	Motif		TU_1071	4417065	4417666	+	Mono	4417065 P	4417666 S	1	SGR_RS18740
TSS_1072	4533598	SGR_RS19150	+	30.875	P		TEP_1072	4315172	SGR_RS18275	+	89.68	P	Structured non-motif		TU_1072	4422237	4424146	+	Mono	4422237 P	4424146 P	1	SGR_RS18760
TSS_1073	4542453	SGR_RS19190	+	13.94	P		TEP_1073	4316058	SGR_RS18285	-	-14.585	P	Unstructured non-motif		TU_1073	4425135	4426807	-	Mono	4426807 P	4425135 P	1	SGR_RS18770
TSS_1074	4547956	+	+	250.87	N		TEP_1074	4317145	SGR_RS18290	-	-5.07	P	Unstructured non-motif		TU_1074	4428822	4430561	-	Mono	4430561 P	4428822 P	1	SGR_RS18785
TSS_1075	4548456	SGR_RS19215	+	220.885	P		TEP_1075	4318123	SGR_RS18295	-	-4.385	P	Unstructured non-motif		TU_1075	4428822	4429212	-	Mono	4429212 I	4428822 P	1	SGR_RS18785
TSS_1076	4558625	SGR_RS19270	+	12.83	P		TEP_1076	4319392	SGR_RS18300	-	-32.7	P	Motif		TU_1076	4430782	4432937	+	Mono	4430782 P	4432937 P	1	SGR_RS18790
TSS_1077	4567892	SGR_RS19310	+	4.23	P		TEP_1077	4321799	SGR_RS36355	-	-50.82	P	Unstructured non-motif		TU_1077	4430782	4433414	+	Poly	4430782 P	4433414 P	2	SGR_RS18790,SGR_RS18795
TSS_1078	4570531	SGR_RS19325	+	14.605	P		TEP_1078	4321918	SGR_RS36355	-	-29.385	S	Unstructured non-motif		TU_1078	4432960	4433414	+	Mono	4432960 P	4433414 P	1	SGR_RS18795
TSS_1079	4583960	SGR_RS19360	-	-7.245	P		TEP_1079	4327411	SGR_RS18320	+	5.245	I	Unstructured non-motif		TU_1079	4442592	4443478	-	Mono	4443478 P	4442592 S	1	SGR_RS18840
TSS_1080	4585368	SGR_RS19365	-	-13.94	P		TEP_1080	4330007	SGR_RS18335	+	10.215	I	Unstructured non-motif		TU_1080	4442823	4443478	-	Mono	4443478 P	4442823 P	1	SGR_RS18840
TSS_1081	4585369	SGR_RS19365	-	-12.83	S		TEP_1081	4335514	SGR_RS18350	+	3612.76	P	Unstructured non-motif		TU_1081	4458597	4461413	-	Poly	4461413 P	4458597 S	3	SGR_RS18885,SGR_RS18890,SGR_RS18895
TSS_1082	4590771	SGR_RS19380	-	-14.39	P		TEP_1082	4335555	SGR_RS18350	+	78.72	S	Motif		TU_1082	4458597	4459471	-	Mono	4459471 P	4458597 S	1	SGR_RS18885
TSS_1083	4591855	SGR_RS19390	+	582.625	P		TEP_1083	4335861	SGR_RS18360	-	-500.335	P	Structured non-motif		TU_1083	4458699	4461413	-	Poly	4461413 P	4458699 S	3	SGR_RS18885,SGR_RS18890,SGR_RS18895
TSS_1084	4609731	SGR_RS19455	-	-36.01	P		TEP_1084	4336758	SGR_RS18365	+	5.07	Pre	Unstructured non-motif		TU_1084	4458699	4459471	-	Mono	4459471 P	4458699 S	1	SGR_RS18885
TSS_1085	4614633	SGR_RS19475	+	76.965	P		TEP_1085	4336779	SGR_RS18365	+	1163.2	Pre	Structured non-motif		TU_1085	4458860	4461413	-	Poly	4461413 P	4458860 P	3	SGR_RS18885,SGR_RS18890,SGR_RS18895
TSS_1086	4614830	SGR_RS19475	+	10.585	S		TEP_1086	4340732	SGR_RS18380	+	183.065	P	Unstructured non-motif		TU_1086	4458860	4459471	-	Mono	4459471 P	4458860 P	1	SGR_RS18885
TSS_1087	4616340	SGR_RS19485	+	1.005	P		TEP_1087	4341529	SGR_RS18390	-	-44.85	P	Structured non-motif		TU_1087	4462057	4462911	+	Mono	4462057 P	4462911 P	1	SGR_RS18905
TSS_1088	4618409	SGR_RS19500	+	1.11	P		TEP_1088	4341567	SGR_RS18385	+	12.855	P	Structured non-motif		TU_1088	4497063	4499021	-	Mono	4499021 P	4497063 P	1	SGR_RS19010
TSS_1089	4618752	SGR_RS19500	-	-7.695	A		TEP_1089	4344416	SGR_RS18405	-	-17.885	P	Structured non-motif		TU_1089	4497419	4499021	-	Mono	4499021 P	4497419 I	1	SGR_RS19010
TSS_1090	4624574	SGR_RS19525	-	-39.47	P		TEP_1090	4344471	SGR_RS18405	-	-6.365	S	Unstructured non-motif		TU_1090	4499276	4500588	-	Mono	4500588 P	4499276 P	1	SGR_RS19015
TSS_1091	4632763	SGR_RS19565	+	3.12	P		TEP_1091	4344640	SGR_RS18400	+	6.375	P	Unstructured non-motif		TU_1091	4517974	4518153	-	Mono	4518153 I	4517974 P	1	SGR_RS19075
TSS_1092	4638688	SGR_RS19585	-	-2.565	P		TEP_1092	4348865	SGR_RS18430	+	5.505	P	Unstructured non-motif		TU_1092	4519227	4519315	+	Pre	4519227 P	4519315 Pre	0	.
TSS_1093	4639703	SGR_RS19595	+	13.705	P		TEP_1093	4349674	SGR_RS18440	-	-6.44	P	Unstructured non-motif		TU_1093	4523447	4527188	+	Poly	4523447 P	4527188 P	2	SGR_RS19095,SGR_RS19100
TSS_1094	4652335	SGR_RS19655	-	-15.16	P		TEP_1094	4356316	SGR_RS18460	-	-5.465	P	Unstructured non-motif		TU_1094	4523447	4528289	+	Poly	4523447 P	4528289 P	3	SGR_RS19095,SGR_RS19100,SGR_RS19105
TSS_1095	4658772	SGR_RS37185	+	13.04	P		TEP_1095	4357576	SGR_RS18465	-	-22.295	I	Unstructured non-motif		TU_1095	4542453	4542731	+	Mono	4542453 P	4542731 I	1	SGR_RS19190
TSS_1096	4661655	SGR_RS19725	+	1.11	P		TEP_1096	4358146	SGR_RS18470	+	1153.79	P	Unstructured non-motif		TU_1096	4542453	4545239	+	Poly	4542453 P	4545239 P	2	SGR_RS19190,SGR_RS19195
TSS_1097	4678026	SGR_RS19805	-	-1.56	P		TEP_1097	4358221	SGR_RS18470	+	18.095	S	Motif		TU_1097	4548456	4548794	+	Mono	4548456 P	4548794 S	1	SGR_RS19215
TSS_1098	4683832	SGR_RS19840	-	-72.005	P		TEP_1098	4383471	SGR_RS18590	+	10.57	P	Unstructured non-motif		TU_1098	4548456	4548891	+	Mono	4548456 P	4548891 S	1	SGR_RS19215
TSS_1099	4684817	SGR_RS19855	+	10.155	P		TEP_1099	4391256	SGR_RS18620	-	-5.47	I	Unstructured non-motif		TU_1099	4548456	4548914	+	Mono	4548456 P	4548914 P	1	SGR_RS19215
TSS_1100	4687336	SGR_RS19865	-	-5.235	I		TEP_1100	4396182	SGR_RS18645	+	6.83	I	Unstructured non-motif		TU_1100	4548456	4548954	+	Mono	4548456 P	4548954 S	1	SGR_RS19215
TSS_1101	4689251	SGR_RS19870	-	-45.265	P		TEP_1101	4399720	SGR_RS18655	+	12.86	P	Structured non-motif		TU_1101	4570531	4570841	+	Mono	4570531 P	4570841 I	1	SGR_RS19325
TSS_1102	4691973	SGR_RS19880	-	-271.485	P		TEP_1102	4399900	SGR_RS18660	-	-16.39	P	Motif		TU_1102	4570531	4570944	+	Mono	4570531 P	4570944 I	1	SGR_RS19325
TSS_1103	4694938	SGR_RS19895	-	-15.5	P		TEP_1103	4400013	SGR_RS18660	-	-4.085	I	Unstructured non-motif		TU_1103	4570531	4571046	+	Mono	4570531 P	4571046 I	1	SGR_RS19325
TSS_1104	4703310	SGR_RS19935	+	22.28	P		TEP_1104	4400173	SGR_RS18660	-	-3.82	I	Unstructured non-motif		TU_1104	4570531	4571854	+	Mono	4570531 P	4571854 P	1	SGR_RS19325
TSS_1105	4703900	SGR_RS19940	+	3.785	P		TEP_1105	4400250	SGR_RS18660	-	-4.23	I	Unstructured non-motif		TU_1105	4570531	4570726	+	Pre	4570531 P	4570726 Pre	0	.
TSS_1106	4712625	SGR_RS19970	-	-3.57	P		TEP_1106	4415006	SGR_RS18735	-	-12.525	P	Motif		TU_1106	4608858	4609731	-	Mono	4609731 P	4608858 P	1	SGR_RS19455
TSS_1107	4724176	SGR_RS20025	-	-3.57	P		TEP_1107	4417615	SGR_RS18740	+	7.485	P	Motif		TU_1107	4609057	4609731	-	Mono	4609731 P	4609057 S	1	SGR_RS19455
TSS_1108	4729821	SGR_RS20055	+	3.015	I		TEP_1108	4417666	SGR_RS18740	+	4.36	S	Unstructured non-motif		TU_1108	4614633	4614817	+	Pre	4614633 P	4614817 Pre	0	.
TSS_1109	4732825	SGR_RS20070	+	2.01	P		TEP_1109	4424146	SGR_RS18760	+	9.825	P	Motif		TU_1109	4620159	4624574	-	Poly	4624574 P	4620159 P	4	SGR_RS19510,SGR_RS19515,SGR_RS19520,SGR_RS19525
TSS_1110	4739631	SGR_RS20095	-	-197.535	P		TEP_1110	4425135	SGR_RS18770	-	-9.855	P	Motif		TU_1110	4620213	4624574	-	Poly	4624574 P	4620213 S	4	SGR_RS19510,SGR_RS19515,SGR_RS19520,SGR_RS19525
TSS_1111	4741225	SGR_RS20110	+	23.415	P		TEP_1111	4428822	SGR_RS18785	-	-13.295	P	Unstructured non-motif		TU_1111	4620959	4624574	-	Poly	4624574 P	4620959 P	3	SGR_RS19515,SGR_RS19520,SGR_RS19525
TSS_1112	4743053	SGR_RS20115	+	10.585	P		TEP_1112	4432937	SGR_RS18790	+	17.49	P	Structured non-motif		TU_1112	4622072	4624574	-	Poly	4624574 P	4622072 P	2	SGR_RS19520,SGR_RS19525
TSS_1113	4760211	SGR_RS20185	-	-12.595	P		TEP_1113	4433414	SGR_RS18795	+	36.32	P	Structured non-motif		TU_1113	4623300	4624574	-	Mono	4624574 P	4623300 P	1	SGR_RS19525
TSS_1114	4761488	SGR_RS20200	+	8.81	S		TEP_1114	4442592	SGR_RS18840	-	-3.965	S	Unstructured non-motif		TU_1114	4623419	4624574	-	Mono	4624574 P	4623419 I	1	SGR_RS19525
TSS_1115	4761521	SGR_RS20200	+	11.715	P		TEP_1115	4442823	SGR_RS18840	-	-5.505	P	Unstructured non-motif		TU_1115	4624010	4624574	-	Mono	4624574 P	4624010 I	1	SGR_RS19525
TSS_1116	4762456	SGR_RS20205	+	10.37	P		TEP_1116	4457479	.	-	-107.89	N	Structured non-motif		TU_1116	4624034	4624574	-	Mono	4624574 P	4624034 I	1	SGR_RS19525
TSS_1117	4766371	SGR_RS20220	+	19.735	P		TEP_1117	4458597	SGR_RS18885	-	-3.105	S	Unstructured non-motif		TU_1117	4632763	4634705	+	Mono	4632763 P	4634705 P	1	SGR_RS19565
TSS_1118	4773058	SGR_RS20250	-	-89.73	P		TEP_1118	4458699	SGR_RS18885	-	-4.67	S	Unstructured non-motif		TU_1118	4639703	4640838	+	Poly	4639703 P	4640838 P	2	SGR_RS19595,SGR_RS19600
TSS_1119	4775777	SGR_RS20260	-	-10.475	P		TEP_1119	4458860	SGR_RS18885	-	-1045.65	P	Structured non-motif		TU_1119	4639703	4641044	+	Poly	4639703 P	4641044 S	2	SGR_RS19595,SGR_RS19600
TSS_1120	4776440	SGR_RS20265	-	-357.01	S		TEP_1120	4462911	SGR_RS18905	+	10.235	P	Structured non-motif		TU_1120	4650805	4652335	-	Mono	4652335 P	4650805 S	1	SGR_RS19655
TSS_1121	4776442	SGR_RS20265	-	-764.795	P		TEP_1121	4480045	SGR_RS18965	-	-5.92	I	Unstructured non-motif		TU_1121	4651027	4652335	-	Mono	4652335 P	4651027 S	1	SGR_RS19655
TSS_1122	4776458	SGR_RS20270	+	24.395	P		TEP_1122	4480061	SGR_RS18965	-	-11.04	I	Unstructured non-motif		TU_1122	4651207	4652335	-	Mono	4652335 P	4651207 P	1	SGR_RS19655
TSS_1123	4778024	SGR_RS20275	+	28.525	P		TEP_1123	4497063	SGR_RS19010	-	-164.675	P	Motif		TU_1123	4651442	4652335	-	Mono	4652335 P	4651442 I	1	SGR_RS19655
TSS_1124	4779302	SGR_RS20280	+	6.24	P		TEP_1124	4497419	SGR_RS19010	-	-12.065	I	Unstructured non-motif		TU_1124	4652091	4652335	-	Mono	4652335 P	4652091 I	1	SGR_RS19655
TSS_1125	4781845	SGR_RS20290	+	9.02	I		TEP_1125	4499276	SGR_RS19015	-	-10.605	P	Motif		TU_1125	4661655	4662456	+	Mono	4661655 P	4662456 P	1	SGR_RS19725
TSS_1126	4791657	SGR_RS20335	-	-10.925	P		TEP_1126	4510791	SGR_RS19045	-	-11.91	P	Unstructured non-motif		TU_1126	4688434	4689251	-	Mono	4689251 P	4688434 P	1	SGR_RS19870
TSS_1127	4791726	SGR_RS20340	+	6.03	P		TEP_1127	4517974	SGR_RS19075	-	-5.525	P	Unstructured non-motif		TU_1127	4690853	4691973	-	Mono	4691973 P	4690853 P	1	SGR_RS19880
TSS_1128	4794328	SGR_RS20355	+	6.8	P		TEP_1128	4518993	SGR_RS19080	-	-643.165	P	Unstructured non-motif		TU_1128	4694085	4694938	-	Mono	4694938 P	4694085 P	1	SGR_RS19895
TSS_1129	4807308	SGR_RS20415	+	20.825	P		TEP_1129	4519315	SGR_RS19085	+	6341.61	Pre	Motif		TU_1129	4703310	4703874	+	Mono	4703310 P	4703874 P	1	SGR_RS19935
TSS_1130	4808005	SGR_RS20420	+	47.345	P		TEP_1130	4527188	SGR_RS19100	+	5.495	P	Unstructured non-motif		TU_1130	4703310	4705368	+	Poly	4703310 P	4705368 P	2	SGR_RS19935,SGR_RS19940
TSS_1131	4809466	SGR_RS20435	+	8.465	P		TEP_1131	4528289	SGR_RS19105	+	8.76	P	Motif		TU_1131	4703310	4708274	+	Poly	4703310 P	4708274 P	4	SGR_RS19935,SGR_RS19940,SGR_RS19945,SGR_RS19950
TSS_1132	4810586	SGR_RS36400	+	145.93	P		TEP_1132	4528292	SGR_RS19110	-	-2376.44	P	Unstructured non-motif		TU_1132	4703900	4705368	+	Mono	4703900 P	4705368 P	1	SGR_RS19940
TSS_1133	4810682	SGR_RS20445	+	18.6	S		TEP_1133	4532500	SGR_RS19140	-	-1708.35	P	Unstructured non-motif		TU_1133	4703900	4708274	+	Poly	4703900 P	4708274 P	3	SGR_RS19940,SGR_RS19945,SGR_RS19950
TSS_1134	4810808	SGR_RS20445	+	282.71	P		TEP_1134	4533041	SGR_RS19145	-	-6.96	I	Unstructured non-motif		TU_1134	4710851	4712625	-	Mono	4712625 P	4710851 P	1	SGR_RS19970
TSS_1135	4811233	SGR_RS20445	+	12.805	I		TEP_1135	4533211	SGR_RS19145	-	-6.76	I	Unstructured non-motif		TU_1135	4738930	4739631	-	Mono	4739631 P	4738930 P	1	SGR_RS20095
TSS_1136	4822386	SGR_RS20480	-	-19.95	P		TEP_1136	4539342	SGR_RS19175	+	20.295	P	Unstructured non-motif		TU_1136	4739066	4739631	-	Mono	4739631 P	4739066 I	1	SGR_RS20095
TSS_1137	4823671	SGR_RS20490	+	14.155	P		TEP_1137	4542731	SGR_RS19190	+	11.635	I	Unstructured non-motif		TU_1137	4741225	4741436	+	Mono	4741225 P	4741436 I	1	SGR_RS20110
TSS_1138	4825643	SGR_RS20495	-	-7.91	I		TEP_1138	4545196	SGR_RS19200	-	-529	P	Motif		TU_1138	4741225	4742057	+	Mono	4741225 P	4742057 I	1	SGR_RS20110
TSS_1139	4827812	SGR_RS20505	+	16.27	P		TEP_1139	4545239	SGR_RS19195	+	5.41	P	Structured non-motif		TU_1139	4741225	4742547	+	Mono	4741225 P	4742547 I	1	SGR_RS20110
TSS_1140	4830839	SGR_RS20510	-	-18.28	P		TEP_1140	4548256	SGR_RS19210	+	65.355	P	Unstructured non-motif		TU_1140	4741225	4744151	+	Poly	4741225 P	4744151 P	2	SGR_RS20110,SGR_RS20115
TSS_1141	4833546	SGR_RS20530	+	7.355	P		TEP_1141	4548794	SGR_RS19215	+	49.75	S	Unstructured non-motif		TU_1141	4743053	4744151	+	Mono	4743053 P	4744151 P	1	SGR_RS20115
TSS_1142	4840784	SGR_RS20560	+	10.025	P		TEP_1142	4548891	SGR_RS19215	+	52.13	S	Unstructured non-motif		TU_1142	4759343	4760211	-	Mono	4760211 P	4759343 P	1	SGR_RS20185
TSS_1143	4847595	SGR_RS20580	+	7.245	P		TEP_1143	4548914	SGR_RS19215	+	75.56	P	Motif		TU_1143	4761488	4762478	+	Mono	4761488 S	4762478 P	1	SGR_RS20200
TSS_1144	4851595	SGR_RS20600	+	657.39	P		TEP_1144	4548954	SGR_RS19215	+	67.305	S	Unstructured non-motif		TU_1144	4761488	4762718	+	Mono	4761488 S	4762718 S	1	SGR_RS20200
TSS_1145	4851928	SGR_RS36410	+	397.88	P		TEP_1145	4556435	SGR_RS19245	+	2.425	P	Structured non-motif		TU_1145	4761521	4762478	+	Mono	4761521 P	4762478 P	1	SGR_RS20200
TSS_1146	4851930	SGR_RS36410	+	312.1	S		TEP_1146	4556505	SGR_RS19250	-	-3092.48	P	Unstructured non-motif		TU_1146	4761521	4762718	+	Mono	4761521 P	4762718 S	1	SGR_RS20200
TSS_1147	4852202	SGR_RS20605	+	1.56	P		TEP_1147	4556713	SGR_RS19260	-	-940.835	P	Unstructured non-motif		TU_1147	4766371	4767078	+	Mono	4766371 P	4767078 P	1	SGR_RS20220
TSS_1148	4856808	SGR_RS20620	-	-13.94	P		TEP_1148	4560768	SGR_RS19285	+	13.275	S	Unstructured non-motif		TU_1148	4775828	4776442	-	Mono	4776442 P	4775828 P	1	SGR_RS20265
TSS_1149	4858216	SGR_RS20630	+	89.155	P		TEP_1149	4560798	SGR_RS19285	+	18.185	P	Unstructured non-motif		TU_1149	4775828	4776440	-	Mono	4776440 S	4775828 P	1	SGR_RS20265
TSS_1150	4858705	SGR_RS20635	+	8.915	P		TEP_1150	4563160	SGR_RS19290	+	23.77	P	Motif		TU_1150	4775868	4776442	-	Mono	4776442 P	4775868 S	1	SGR_RS20265
TSS_1151	4863851	SGR_RS20655	+	11.375	P		TEP_1151	4566712	SGR_RS19300	+	127.56	P	Unstructured non-motif		TU_1151	4775868	4776440	-	Mono	4776440 S	4775868 S	1	SGR_RS20265
TSS_1152	4865448	SGR_RS20660	-	-27.54	P		TEP_1152	4570726	SGR_RS19325	+	10.145	Pre	Unstructured non-motif		TU_1152	4776458	4778176	+	Mono	4776458 P	4778176 P	1	SGR_RS20270
TSS_1153	4876220	SGR_RS20720	+	0.555	P		TEP_1153	4570750	SGR_RS19320	+	35.32	P	Unstructured non-motif		TU_1153	4776458	4778230	+	Mono	4776458 P	4778230 S	1	SGR_RS20270
TSS_1154	4882213	SGR_RS20745	+	275.635	P		TEP_1154	4570841	SGR_RS19325	+	5.115	I	Unstructured non-motif		TU_1154	4776458	4779372	+	Poly	4776458 P	4779372 S	2	SGR_RS20270,SGR_RS20275
TSS_1155	4890902	SGR_RS20775	-	-355.38	P		TEP_1155	4570944	SGR_RS19325	+	4.1	I	Unstructured non-motif		TU_1155	4776458	4779441	+	Poly	4776458 P	4779441 S	2	SGR_RS20270,SGR_RS20275
TSS_1156	4891930	SGR_RS20785	+	2.115	P		TEP_1156	4571046	SGR_RS19325	+	4.225	I	Motif		TU_1156	4776458	4779504	+	Poly	4776458 P	4779504 P	2	SGR_RS20270,SGR_RS20275
TSS_1157	4896068	SGR_RS20805	+	10.135	P		TEP_1157	4571854	SGR_RS19325	+	23.005	P	Unstructured non-motif		TU_1157	4776458	4779731	+	Poly	4776458 P	4779731 I	3	SGR_RS20270,SGR_RS20275,SGR_RS20280
TSS_1158	4898017	SGR_RS20815	-	-6.24	P		TEP_1158	4593851	SGR_RS19390	+	12.21	P	Unstructured non-motif		TU_1158	4776458	4780951	+	Poly	4776458 P	4780951 P	3	SGR_RS20270,SGR_RS20275,SGR_RS20280
TSS_1159	4908590	SGR_RS20860	-	-7.91	P		TEP_1159	4608858	SGR_RS19455	-	-4.085	P	Unstructured non-motif		TU_1159	4776458	4781352	+	Poly	4776458 P	4781352 P	4	SGR_RS20270,SGR_RS20275,SGR_RS20280,SGR_RS20285
TSS_1160	4908739	SGR_RS20865	+	16.615	P		TEP_1160	4609057	SGR_RS19455	-	-3.825	S	Unstructured non-motif		TU_1160	4776458	4781457	+	Poly	4776458 P	4781457 S	4	SGR_RS20270,SGR_RS20275,SGR_RS20280,SGR_RS20285
TSS_1161	4912769	-	-	-13.92	N		TEP_1161	4614817	SGR_RS19475	+	4.775	Pre	Unstructured non-motif		TU_1161	4776458	4781469	+	Poly	4776458 P	4781469 S	4	SGR_RS20270,SGR_RS20275,SGR_RS20280,SGR_RS20285
TSS_1162	4915213	SGR_RS20900	+	483.95	P		TEP_1162	4614926	SGR_RS19470	+	6.23	P	Unstructured non-motif		TU_1162	4776458	4781541	+	Poly	4776458 P	4781541 S	4	SGR_RS20270,SGR_RS20275,SGR_RS20280,SGR_RS20285
TSS_1163	4915215	SGR_RS20900	+	26.62	S		TEP_1163	4617693	SGR_RS19485	+	4.375	P	Unstructured non-motif		TU_1163	4776458	4781631	+	Poly	4776458 P	4781631 I	5	SGR_RS20270,SGR_RS20275,SGR_RS20280,SGR_RS20285,SGR_RS20290
TSS_1164	4927248	SGR_RS20945	-	-8.915	P		TEP_1164	4617856	SGR_RS19490	+	5.845	S	Unstructured non-motif		TU_1164	4776458	4781694	+	Poly	4776458 P	4781694 I	5	SGR_RS20270,SGR_RS20275,SGR_RS20280,SGR_RS20285,SGR_RS20290
TSS_1165	4944580	SGR_RS21015	+	5.025	P		TEP_1165	4617991	SGR_RS19490	+	8.745	P	Unstructured non-motif		TU_1165	4776458	4781952	+	Poly	4776458 P	4781952 I	5	SGR_RS20270,SGR_RS20275,SGR_RS20280,SGR_RS20285,SGR_RS20290
TSS_1166	4946074	SGR_RS21020	+	4.68	I		TEP_1166	4618619	SGR_RS19500	+	7.155	I	Unstructured non-motif		TU_1166	4776458	4783039	+	Poly	4776458 P	4783039 I	5	SGR_RS20270,SGR_RS20275,SGR_RS20280,SGR_RS20285,SGR_RS20290
TSS_1167	4952023	SGR_RS21035	+	1.005	I		TEP_1167	4620159	SGR_RS19510	-	-87.2	P	Structured non-motif		TU_1167	4778024	4779372	+	Mono	4778024 P	4779372 S	1	SGR_RS20275
TSS_1168	4981682	SGR_RS21145	-	-288.85	P		TEP_1168	4620213	SGR_RS19510	-	-68.045	S	Unstructured non-motif		TU_1168	4778024	4779441	+	Mono	4778024 P	4779441 S	1	SGR_RS20275
TSS_1169	4982637	SGR_RS21150	-	-156.37	P		TEP_1169	4620959	SGR_RS19515	-	-4.96	P	Unstructured non-motif		TU_1169	4778024	4779504	+	Mono	4778024 P	4779504 P	1	SGR_RS20275
TSS_1170	5004368	SGR_RS21240	+	14.475	P		TEP_1170	4622072	SGR_RS19520	-	-4.945	P	Unstructured non-motif		TU_1170	4778024	4779731	+	Poly	4778024 P	4779731 I	2	SGR_RS20275,SGR_RS20280
TSS_1171	5013155	SGR_RS21275	-	-30.235	A		TEP_1171	4623300	SGR_RS19525	-	-79.6	P	Structured non-motif		TU_1171	4778024	4780951	+	Poly	4778024 P	4780951 P	2	SGR_RS20275,SGR_RS20280
TSS_1172	5013327	SGR_RS21275	-	-1.11	A		TEP_1172	4623419	SGR_RS19525	-	-3.535	I	Unstructured non-motif		TU_1172	4778024	4781352	+	Poly	4778024 P	4781352 P	3	SGR_RS20275,SGR_RS20280,SGR_RS20285
TSS_1173	5020076	SGR_RS36430	-	-430.06	P		TEP_1173	4624010	SGR_RS19525	-	-6.235	I	Unstructured non-motif		TU_1173	4778024	4781457	+	Poly	4778024 P	4781457 S	3	SGR_RS20275,SGR_RS20280,SGR_RS20285
TSS_1174	5023534	SGR_RS21335	+	4.575	P		TEP_1174	4624034	SGR_RS19525	-	-3.965	I	Unstructured non-motif		TU_1174	4778024	4781469	+	Poly	4778024 P	4781469 S	3	SGR_RS20275,SGR_RS20280,SGR_RS20285
TSS_1175	5027081	SGR_RS21345	+	8.145	P		TEP_1175	4631600	SGR_RS19560	-	-39.555	P	Motif		TU_1175	4778024	4781541	+	Poly	4778024 P	4781541 S	3	SGR_RS20275,SGR_RS20280,SGR_RS20285
TSS_1176	5031308	SGR_RS21370	+	3.12	I		TEP_1176	4634705	SGR_RS19565	+	33.62	P	Motif		TU_1176	4778024	4781631	+	Poly	4778024 P	4781631 I	4	SGR_RS20275,SGR_RS20280,SGR_RS20285,SGR_RS20290
TSS_1177	5032910	SGR_RS21380	+	3138.93	P		TEP_1177	4640838	SGR_RS19600	+	29.075	P	Motif		TU_1177	4778024	4781694	+	Poly	4778024 P	4781694 I	4	SGR_RS20275,SGR_RS20280,SGR_RS20285,SGR_RS20290
TSS_1178	5033045	SGR_RS21380	-	-8.015	A		TEP_1178	4641044	SGR_RS19600	+	2.96	S	Motif		TU_1178	4778024	4781952	+	Poly	4778024 P	4781952 I	4	SGR_RS20275,SGR_RS20280,SGR_RS20285,SGR_RS20290
TSS_1179	5037288	SGR_RS21395	+	2.565	P		TEP_1179	4641457	SGR_RS19610	-	-95.165	P	Structured non-motif		TU_1179	4778024	4783039	+	Poly	4778024 P	4783039 I	4	SGR_RS20275,SGR_RS20280,SGR_RS20285,SGR_RS20290
TSS_1180	5041508	SGR_RS21410	+	15.585	P		TEP_1180	4643624	SGR_RS19620	-	-3.55	A	Unstructured non-motif		TU_1180	4778024	4783453	+	Poly	4778024 P	4783453 P	4	SGR_RS20275,SGR_RS20280,SGR_RS20285,SGR_RS20290
TSS_1181	5042560	SGR_RS21415	-	-4.02	P		TEP_1181	4644199	SGR_RS19625	-	-3.55	P	Unstructured non-motif		TU_1181	4779302	4779731	+	Mono	4779302 P	4779731 I	1	SGR_RS20280
TSS_1182	5042573	SGR_RS21420	+	2.565	P		TEP_1182	4644375	SGR_RS19625	-	-3.98	I	Unstructured non-motif		TU_1182	4779302	4780951	+	Mono	4779302 P	4780951 P	1	SGR_RS20280
TSS_1183	5051629	SGR_RS21450	-	-2.115	P		TEP_1183	4650805	SGR_RS19655	-	-5.405	S	Unstructured non-motif		TU_1183	4779302	4781352	+	Poly	4779302 P	4781352 P	2	SGR_RS20280,SGR_RS20285
TSS_1184	5051729	SGR_RS21455	+	15.05	P		TEP_1184	4651027	SGR_RS19655	-	-4.945	S	Unstructured non-motif		TU_1184	4779302	4781457	+	Poly	4779302 P	4781457 S	2	SGR_RS20280,SGR_RS20285
TSS_1185	5059532	SGR_RS21490	+	14.605	P		TEP_1185	4651207	SGR_RS19655	-	-6.305	P	Unstructured non-motif		TU_1185	4779302	4781469	+	Poly	4779302 P	4781469 S	2	SGR_RS20280,SGR_RS20285
TSS_1186	5076302	SGR_RS21575	-	-35.92	P		TEP_1186	4651442	SGR_RS19655	-	-3.395	I	Unstructured non-motif		TU_1186	4779302	4781541	+	Poly	4779302 P	4781541 S	2	SGR_RS20280,SGR_RS20285
TSS_1187	5085617	SGR_RS21620	-	-36.01	S		TEP_1187	4652091	SGR_RS19655	-	-6.075	I	Unstructured non-motif		TU_1187	4779302	4781631	+	Poly	4779302 P	4781631 I	3	SGR_RS20280,SGR_RS20285,SGR_RS20290
TSS_1188	5085724	SGR_RS21625	+	9.47	S		TEP_1188	4656545	SGR_RS19675	+	14.655	P	Unstructured non-motif		TU_1188	4779302	4781694	+	Poly	4779302 P	4781694 I	3	SGR_RS20280,SGR_RS20285,SGR_RS20290
TSS_1189	5085753	SGR_RS21620	-	-474.05	P		TEP_1189	4657541	SGR_RS19680	+	5.625	P	Unstructured non-motif		TU_1189	4779302	4781952	+	Poly	4779302 P	4781952 I	3	SGR_RS20280,SGR_RS20285,SGR_RS20290
TSS_1190	5086053	SGR_RS21625	+	13.94	P		TEP_1190	4657944	SGR_RS19685	+	82.51	P	Unstructured non-motif		TU_1190	4779302	4783039	+	Poly	4779302 P	4783039 I	3	SGR_RS20280,SGR_RS20285,SGR_RS20290
TSS_1191	5090858	SGR_RS21650	+	12.27	P		TEP_1191	4662456	SGR_RS19725	+	14.945	P	Unstructured non-motif		TU_1191	4779302	4783453	+	Poly	4779302 P	4783453 P	3	SGR_RS20280,SGR_RS20285,SGR_RS20290
TSS_1192	5107412	SGR_RS21710	+	12.38	P		TEP_1192	4671413	SGR_RS19775	-	-4.085	P	Structured non-motif		TU_1192	4781845	4781952	+	Poly	4781845 I	4781952 I	2	SGR_RS20290,SGR_RS20290
TSS_1193	5110242	SGR_RS21725	+	3.675	P		TEP_1193	4673573	SGR_RS19785	+	4.79	I	Unstructured non-motif		TU_1193	4781845	4783039	+	Poly	4781845 I	4783039 I	2	SGR_RS20290,SGR_RS20290
TSS_1194	5120216	SGR_RS21770	-	-17.17	P		TEP_1194	4674724	SGR_RS19790	+	3.95	P	Unstructured non-motif		TU_1194	4781845	4783453	+	Mono	4781845 I	4783453 P	1	SGR_RS20290
TSS_1195	5121341	SGR_RS21775	-	-19.735	P		TEP_1195	4675175	SGR_RS19795	+	26.965	P	Motif		TU_1195	4791726	4795533	+	Poly	4791726 P	4795533 P	4	SGR_RS20340,SGR_RS20345,SGR_RS20350,SGR_RS20355
TSS_1196	5126011	SGR_RS21795	-	-11.93	P		TEP_1196	4688434	SGR_RS19870	-	-60.525	P	Structured non-motif		TU_1196	4794328	4795533	+	Mono	4794328 P	4795533 P	1	SGR_RS20355
TSS_1197	5130972	SGR_RS21815	+	34.98	P		TEP_1197	4690853	SGR_RS19880	-	-21.265	P	Unstructured non-motif		TU_1197	4807308	4807978	+	Mono	4807308 P	4807978 P	1	SGR_RS20415
TSS_1198	5137353	SGR_RS21840	-	-1.11	P		TEP_1198	4694085	SGR_RS19895	-	-3.795	P	Structured non-motif		TU_1198	4807308	4808267	+	Poly	4807308 P	4808267 P	2	SGR_RS20415,SGR_RS20420
TSS_1199	5144359	SGR_RS21885	+	1.005	P		TEP_1199	4694124	SGR_RS19890	+	33.445	P	Structured non-motif		TU_1199	4807308	4808882	+	Poly	4807308 P	4808882 P	3	SGR_RS20415,SGR_RS20420,SGR_RS20425
TSS_1200	5144777	SGR_RS21885	+	2.01	I		TEP_1200	4695680	SGR_RS19900	+	5.495	I	Unstructured non-motif		TU_1200	4808005	4808267	+	Mono	4808005 P	4808267 P	1	SGR_RS20420
TSS_1201	5165005	SGR_RS21945	-	-351.815	P		TEP_1201	4695903	SGR_RS19900	-	-12.035	A	Unstructured non-motif		TU_1201	4808005	4808882	+	Poly	4808005 P	4808882 P	2	SGR_RS20420,SGR_RS20425
TSS_1202	5190375	SGR_RS22050	+	169.715	P		TEP_1202	4696124	SGR_RS19900	+	204.69	P	Unstructured non-motif		TU_1202	4809466	4810033	+	Mono	4809466 P	4810033 P	1	SGR_RS20435
TSS_1203	5194357	SGR_RS22070	+	784.38	P		TEP_1203	4703874	SGR_RS19935	+	94.665	P	Motif		TU_1203	4809466	4810102	+	Mono	4809466 P	4810102 S	1	SGR_RS20435
TSS_1204	5200982	SGR_RS22085	-	-3.335	P		TEP_1204	4705368	SGR_RS19940	+	5.775	P	Unstructured non-motif		TU_1204	4810586	4811017	+	Mono	4810586 P	4811017 P	1	SGR_RS36400
TSS_1205	5201744	SGR_RS22095	+	414	P		TEP_1205	4708222	SGR_RS19955	-	-4.185	P	Motif		TU_1205	4810586	4811502	+	Poly	4810586 P	4811502 I	2	SGR_RS36400,SGR_RS20445
TSS_1206	5202513	SGR_RS22100	+	12.035	P		TEP_1206	4708274	SGR_RS19950	+	4.095	P	Structured non-motif		TU_1206	4810586	4811703	+	Poly	4810586 P	4811703 I	2	SGR_RS36400,SGR_RS20445
TSS_1207	5206867	SGR_RS22115	-	-20.505	P		TEP_1207	4708878	SGR_RS19960	-	-14.535	P	Unstructured non-motif		TU_1207	4810586	4811763	+	Poly	4810586 P	4811763 I	2	SGR_RS36400,SGR_RS20445
TSS_1208	5206930	SGR_RS22115	-	-13.92	S		TEP_1208	4709232	SGR_RS19965	-	-3.99	P	Unstructured non-motif		TU_1208	4810586	4812081	+	Poly	4810586 P	4812081 I	2	SGR_RS36400,SGR_RS20445
TSS_1209	5206949	SGR_RS22120	+	12.485	P		TEP_1209	4710851	SGR_RS19970	-	-5.335	P	Unstructured non-motif		TU_1209	4810586	4812695	+	Poly	4810586 P	4812695 I	2	SGR_RS36400,SGR_RS20445
TSS_1210	5206987	SGR_RS22115	-	-8.575	S		TEP_1210	4711160	.	+	7.6	N	Unstructured non-motif		TU_1210	4810586	4812765	+	Poly	4810586 P	4812765 I	2	SGR_RS36400,SGR_RS20445
TSS_1211	5210141	SGR_RS22130	-	-2.565	P		TEP_1211	4712821	SGR_RS19975	+	228.245	P	Unstructured non-motif		TU_1211	4810586	4812888	+	Poly	4810586 P	4812888 I	2	SGR_RS36400,SGR_RS20445
TSS_1212	5210251	SGR_RS22135	+	3.225	P		TEP_1212	4712847	SGR_RS19975	+	5.465	S	Unstructured non-motif		TU_1212	4810586	4813238	+	Poly	4810586 P	4813238 I	2	SGR_RS36400,SGR_RS20445
TSS_1213	5220089	SGR_RS22170	+	3.675	P		TEP_1213	4736987	SGR_RS20090	-	-5.25	P	Motif		TU_1213	4810682	4811502	+	Mono	4810682 S	4811502 I	1	SGR_RS20445
TSS_1214	5226076	SGR_RS22190	-	-13.49	I		TEP_1214	4738930	SGR_RS20095	-	-42.49	P	Structured non-motif		TU_1214	4810682	4811703	+	Mono	4810682 S	4811703 I	1	SGR_RS20445
TSS_1215	5226947	SGR_RS22190	-	-479.615	P		TEP_1215	4739066	SGR_RS20095	-	-4.375	I	Unstructured non-motif		TU_1215	4810682	4811763	+	Mono	4810682 S	4811763 I	1	SGR_RS20445
TSS_1216	5237875	SGR_RS22245	+	16.27	P		TEP_1216	4741436	SGR_RS20110	+	42.39	I	Unstructured non-motif		TU_1216	4810682	4812081	+	Mono	4810682 S	4812081 I	1	SGR_RS20445
TSS_1217	5240860	SGR_RS22260	+	3.015	P		TEP_1217	4742057	SGR_RS20110	+	6.33	I	Unstructured non-motif		TU_1217	4810682	4812695	+	Mono	4810682 S	4812695 I	1	SGR_RS20445
TSS_1218	5242734	SGR_RS22270	+	4.23	S		TEP_1218	4742547	SGR_RS20110	+	3.81	I	Unstructured non-motif		TU_1218	4810682	4812765	+	Mono	4810682 S	4812765 I	1	SGR_RS20445
TSS_1219	5242908	SGR_RS22270	+	77.88	P		TEP_1219	4744151	SGR_RS20115	+	10.495	P	Structured non-motif		TU_1219	4810682	4812888	+	Mono	4810682 S	4812888 I	1	SGR_RS20445
TSS_1220	5244992	SGR_RS22280	+	2.565	P		TEP_1220	4759343	SGR_RS20185	-	-3.94	P	Unstructured non-motif		TU_1220	4810682	4813238	+	Mono	4810682 S	4813238 I	1	SGR_RS20445
TSS_1221	5246174	SGR_RS22285	-	-6.905	P		TEP_1221	4762478	SGR_RS20200	+	6.47	P	Unstructured non-motif		TU_1221	4810808	4811502	+	Mono	4810808 P	4811502 I	1	SGR_RS20445
TSS_1222	5249618	SGR_RS22305	+	8.465	P		TEP_1222	4762718	SGR_RS20200	+	4.645	S	Unstructured non-motif		TU_1222	4810808	4811703	+	Mono	4810808 P	4811703 I	1	SGR_RS20445
TSS_1223	5254652	SGR_RS22320	-	-2.115	P		TEP_1223	4765478	SGR_RS20215	+	5.21	I	Unstructured non-motif		TU_1223	4810808	4811763	+	Mono	4810808 P	4811763 I	1	SGR_RS20445
TSS_1224	5256815	SGR_RS22325	-	-20.635	P		TEP_1224	4767078	SGR_RS20220	+	3.52	P	Unstructured non-motif		TU_1224	4810808	4812081	+	Mono	4810808 P	4812081 I	1	SGR_RS20445
TSS_1225	5259634	SGR_RS22340	+	4.23	P		TEP_1225	4768839	SGR_RS20235	-	-16.685	P	Unstructured non-motif		TU_1225	4810808	4812695	+	Mono	4810808 P	4812695 I	1	SGR_RS20445
TSS_1226	5267815	SGR_RS22365	-	-6.135	P		TEP_1226	4773290	SGR_RS20255	+	3.81	I	Unstructured non-motif		TU_1226	4810808	4812765	+	Mono	4810808 P	4812765 I	1	SGR_RS20445
TSS_1227	5280425	SGR_RS22415	+	5.58	P		TEP_1227	4773927	SGR_RS20255	+	3.095	P	Motif		TU_1227	4810808	4812888	+	Mono	4810808 P	4812888 I	1	SGR_RS20445
TSS_1228	5281673	SGR_RS22420	+	19.84	P		TEP_1228	4775828	SGR_RS20265	-	-115.975	P	Motif		TU_1228	4810808	4813238	+	Mono	4810808 P	4813238 I	1	SGR_RS20445
TSS_1229	5282836	SGR_RS22425	+	4.125	S		TEP_1229	4775868	SGR_RS20265	-	-23.205	S	Unstructured non-motif		TU_1229	4811233	4811502	+	Poly	4811233 I	4811502 I	2	SGR_RS20445,SGR_RS20445
TSS_1230	5282943	SGR_RS22425	+	4.23	P		TEP_1230	4778176	SGR_RS20270	+	6.6	P	Unstructured non-motif		TU_1230	4811233	4811703	+	Poly	4811233 I	4811703 I	2	SGR_RS20445,SGR_RS20445
TSS_1231	5287408	+	+	6.03	N		TEP_1231	4778230	SGR_RS20270	+	3.955	S	Unstructured non-motif		TU_1231	4811233	4811763	+	Poly	4811233 I	4811763 I	2	SGR_RS20445,SGR_RS20445
TSS_1232	5298947	SGR_RS22480	-	-27.54	P		TEP_1232	4779372	SGR_RS20275	+	10.33	S	Unstructured non-motif		TU_1232	4811233	4812081	+	Poly	4811233 I	4812081 I	2	SGR_RS20445,SGR_RS20445
TSS_1233	5300203	SGR_RS22490	+	78.99	P		TEP_1233	4779441	SGR_RS20275	+	6.7	S	Unstructured non-motif		TU_1233	4811233	4812695	+	Poly	4811233 I	4812695 I	2	SGR_RS20445,SGR_RS20445
TSS_1234	5305661	SGR_RS22510	+	635.855	S		TEP_1234	4779504	SGR_RS20275	+	11.655	P	Unstructured non-motif		TU_1234	4811233	4812765	+	Poly	4811233 I	4812765 I	2	SGR_RS20445,SGR_RS20445
TSS_1235	5305803	SGR_RS22510	+	687.8	P		TEP_1235	4779731	SGR_RS20280	+	7.645	I	Unstructured non-motif		TU_1235	4811233	4812888	+	Poly	4811233 I	4812888 I	2	SGR_RS20445,SGR_RS20445
TSS_1236	5309715	SGR_RS22530	+	7.91	P		TEP_1236	4780951	SGR_RS20280	+	3.81	P	Unstructured non-motif		TU_1236	4811233	4813238	+	Poly	4811233 I	4813238 I	2	SGR_RS20445,SGR_RS20445
TSS_1237	5313872	SGR_RS22545	+	6.455	P		TEP_1237	4781352	SGR_RS20285	+	10.115	P	Unstructured non-motif		TU_1237	4821507	4822386	-	Mono	4822386 P	4821507 S	1	SGR_RS20480
TSS_1238	5315370	SGR_RS22550	-	-6.35	P		TEP_1238	4781457	SGR_RS20285	+	7.455	S	Unstructured non-motif		TU_1238	4821552	4822386	-	Mono	4822386 P	4821552 P	1	SGR_RS20480
TSS_1239	5315530	SGR_RS22555	+	2.01	P		TEP_1239	4781469	SGR_RS20285	+	4.095	S	Unstructured non-motif		TU_1239	4821649	4822386	-	Mono	4822386 P	4821649 I	1	SGR_RS20480
TSS_1240	5345548	SGR_RS22630	-	-39	P		TEP_1240	4781541	SGR_RS20285	+	7.34	S	Unstructured non-motif		TU_1240	4821775	4822386	-	Mono	4822386 P	4821775 I	1	SGR_RS20480
TSS_1241	5353231	SGR_RS22650	+	94.245	P		TEP_1241	4781631	SGR_RS20290	+	12.04	I	Unstructured non-motif		TU_1241	4821826	4822386	-	Mono	4822386 P	4821826 I	1	SGR_RS20480
TSS_1242	5354518	SGR_RS22655	+	272.73	P		TEP_1242	4781694	SGR_RS20290	+	6.94	I	Unstructured non-motif		TU_1242	4822006	4822386	-	Mono	4822386 P	4822006 I	1	SGR_RS20480
TSS_1243	5354520	SGR_RS22655	+	23.65	S		TEP_1243	4781952	SGR_RS20290	+	4.945	I	Unstructured non-motif		TU_1243	4827812	4828620	+	Mono	4827812 P	4828620 I	1	SGR_RS20505
TSS_1244	5356517	SGR_RS22670	+	4.68	P		TEP_1244	4783039	SGR_RS20290	+	4.65	I	Unstructured non-motif		TU_1244	4827812	4829891	+	Mono	4827812 P	4829891 P	1	SGR_RS20505
TSS_1245	5359161	SGR_RS22680	+	62.975	P		TEP_1245	4783453	SGR_RS20290	+	68.6	P	Motif		TU_1245	4851595	4852147	+	Poly	4851595 P	4852147 P	2	SGR_RS20600,SGR_RS36410
TSS_1246	5363856	SGR_RS22695	+	18.39	P		TEP_1246	4795533	SGR_RS20355	+	4.66	P	Unstructured non-motif		TU_1246	4851928	4852147	+	Mono	4851928 P	4852147 P	1	SGR_RS36410
TSS_1247	5384112	SGR_RS22780	+	30.875	P		TEP_1247	4807978	SGR_RS20415	+	19.115	P	Motif		TU_1247	4851930	4852147	+	Mono	4851930 S	4852147 P	1	SGR_RS36410
TSS_1248	5390243	SGR_RS22810	+	53.715	P		TEP_1248	4808267	SGR_RS20420	+	43.67	P	Structured non-motif		TU_1248	4854438	4856808	-	Poly	4856808 P	4854438 P	2	SGR_RS20615,SGR_RS20620
TSS_1249	5395946	SGR_RS22835	+	0.555	P		TEP_1249	4808882	SGR_RS20425	+	3.53	P	Unstructured non-motif		TU_1249	4854824	4856808	-	Poly	4856808 P	4854824 I	2	SGR_RS20620,SGR_RS20615
TSS_1250	5409319	SGR_RS22885	+	2.115	P		TEP_1250	4810033	SGR_RS20435	+	27.96	P	Structured non-motif		TU_1250	4854937	4856808	-	Poly	4856808 P	4854937 I	2	SGR_RS20620,SGR_RS20615
TSS_1251	5415501	SGR_RS22910	-	-9.815	P		TEP_1251	4810102	SGR_RS20435	+	4.795	S	Unstructured non-motif		TU_1251	4855003	4856808	-	Poly	4856808 P	4855003 I	2	SGR_RS20620,SGR_RS20615
TSS_1252	5419958	SGR_RS22940	+	156.795	P		TEP_1252	4811017	SGR_RS36400	+	5.105	P	Unstructured non-motif		TU_1252	4855031	4856808	-	Poly	4856808 P	4855031 I	2	SGR_RS20620,SGR_RS20615
TSS_1253	5424917	SGR_RS22955	-	-412.23	P		TEP_1253	4811502	SGR_RS20445	+	4.825	I	Unstructured non-motif		TU_1253	4855072	4856808	-	Poly	4856808 P	4855072 I	2	SGR_RS20620,SGR_RS20615
TSS_1254	5425045	SGR_RS22960	+	7.805	P		TEP_1254	4811703	SGR_RS20445	+	9.025	I	Unstructured non-motif		TU_1254	4855837	4856808	-	Mono	4856808 P	4855837 P	1	SGR_RS20620
TSS_1255	5426888	SGR_RS22965	+	17.83	P		TEP_1255	4811763	SGR_RS20445	+	4.535	I	Unstructured non-motif		TU_1255	4856135	4856808	-	Mono	4856808 P	4856135 I	1	SGR_RS20620
TSS_1256	5428231	SGR_RS22975	+	1.005	P		TEP_1256	4812081	SGR_RS20445	+	8.035	I	Unstructured non-motif		TU_1256	4856333	4856808	-	Mono	4856808 P	4856333 I	1	SGR_RS20620
TSS_1257	5432037	SGR_RS22985	-	-3.225	P		TEP_1257	4812695	SGR_RS20445	+	6.8	I	Unstructured non-motif		TU_1257	4856406	4856808	-	Mono	4856808 P	4856406 I	1	SGR_RS20620
TSS_1258	5433571	SGR_RS23000	+	30.085	P		TEP_1258	4812765	SGR_RS20445	+	4.685	I	Unstructured non-motif		TU_1258	4858216	4859198	+	Poly	4858216 P	4859198 I	2	SGR_RS20630,SGR_RS20635
TSS_1259	5436514	SGR_RS23010	+	4.23	P		TEP_1259	4812888	SGR_RS20445	+	5.195	I	Unstructured non-motif		TU_1259	4858216	4863733	+	Poly	4858216 P	4863733 P	5	SGR_RS20630,SGR_RS20635,SGR_RS20640,SGR_RS20645,SGR_RS20650
TSS_1260	5446389	SGR_RS23060	+	4.895	S		TEP_1260	4813238	SGR_RS20445	+	4.91	I	Unstructured non-motif		TU_1260	4858216	4864932	+	Poly	4858216 P	4864932 P	6	SGR_RS20630,SGR_RS20635,SGR_RS20640,SGR_RS20645,SGR_RS20650,SGR_RS20655
TSS_1261	5446512	SGR_RS23060	+	91.935	P		TEP_1261	4818470	SGR_RS20460	+	3.275	P	Unstructured non-motif		TU_1261	4858705	4859198	+	Mono	4858705 P	4859198 I	1	SGR_RS20635
TSS_1262	5447778	SGR_RS23070	+	7.355	P		TEP_1262	4821507	SGR_RS20480	-	-6.765	S	Unstructured non-motif		TU_1262	4858705	4863733	+	Poly	4858705 P	4863733 P	4	SGR_RS20635,SGR_RS20640,SGR_RS20645,SGR_RS20650
TSS_1263	5448413	SGR_RS23075	+	16.74	P		TEP_1263	4821552	SGR_RS20480	-	-7.115	P	Unstructured non-motif		TU_1263	4858705	4864932	+	Poly	4858705 P	4864932 P	5	SGR_RS20635,SGR_RS20640,SGR_RS20645,SGR_RS20650,SGR_RS20655
TSS_1264	5450660	SGR_RS23090	-	-14.69	P		TEP_1264	4821649	SGR_RS20480	-	-4.225	I	Unstructured non-motif		TU_1264	4863851	4864932	+	Mono	4863851 P	4864932 P	1	SGR_RS20655
TSS_1265	5452327	SGR_RS23095	-	-6.69	P		TEP_1265	4821775	SGR_RS20480	-	-4.815	I	Motif		TU_1265	4882213	4883311	+	Poly	4882213 P	4883311 P	2	SGR_RS20745,SGR_RS20750
TSS_1266	5452825	SGR_RS23105	+	3.785	S		TEP_1266	4821826	SGR_RS20480	-	-7.225	I	Unstructured non-motif		TU_1266	4889904	4890902	-	Mono	4890902 P	4889904 P	1	SGR_RS20775
TSS_1267	5452974	SGR_RS23100	-	-53.585	P		TEP_1267	4822006	SGR_RS20480	-	-3.95	I	Unstructured non-motif		TU_1267	4891930	4893289	+	Mono	4891930 P	4893289 P	1	SGR_RS20785
TSS_1268	5453037	SGR_RS23105	+	104.21	P		TEP_1268	4828620	SGR_RS20505	+	6.05	I	Structured non-motif		TU_1268	4897186	4898017	-	Mono	4898017 P	4897186 P	1	SGR_RS20815
TSS_1269	5459440	SGR_RS23135	+	5.9	P		TEP_1269	4829891	SGR_RS20505	+	4.36	P	Unstructured non-motif		TU_1269	4897910	4898017	-	Pre	4898017 P	4897910 Pre	0	.
TSS_1270	5463571	SGR_RS23150	-	-8.81	P		TEP_1270	4850941	SGR_RS20590	+	15.06	P	Unstructured non-motif		TU_1270	4908112	4908590	-	Mono	4908590 P	4908112 P	1	SGR_RS20860
TSS_1271	5467129	SGR_RS23170	-	-1.005	I		TEP_1271	4851144	SGR_RS20595	+	3.535	I	Unstructured non-motif		TU_1271	4915213	4915619	+	Mono	4915213 P	4915619 S	1	SGR_RS20900
TSS_1272	5487822	SGR_RS23245	+	1.005	P		TEP_1272	4851608	SGR_RS20595	+	4.68	P	Unstructured non-motif		TU_1272	4915213	4915653	+	Mono	4915213 P	4915653 P	1	SGR_RS20900
TSS_1273	5491957	SGR_RS23260	-	-6.24	I		TEP_1273	4852147	SGR_RS36410	+	711.41	P	Motif		TU_1273	4915215	4915619	+	Mono	4915215 S	4915619 S	1	SGR_RS20900
TSS_1274	5494238	SGR_RS23265	-	-2.78	P		TEP_1274	4854163	SGR_RS20615	-	-3.805	S	Unstructured non-motif		TU_1274	4915215	4915653	+	Mono	4915215 S	4915653 P	1	SGR_RS20900
TSS_1275	5507663	SGR_RS23325	-	-2.67	P		TEP_1275	4854438	SGR_RS20615	-	-291.22	P	Motif		TU_1275	4944580	4950871	+	Poly	4944580 P	4950871 P	3	SGR_RS21015,SGR_RS21020,SGR_RS21025
TSS_1276	5507720	SGR_RS23330	+	1.665	P		TEP_1276	4854824	SGR_RS20615	-	-5.775	I	Unstructured non-motif		TU_1276	4946074	4950871	+	Poly	4946074 I	4950871 P	2	SGR_RS21025,SGR_RS21020
TSS_1277	5511377	SGR_RS23345	+	135.155	P		TEP_1277	4854937	SGR_RS20615	-	-9.41	I	Unstructured non-motif		TU_1277	4980096	4981682	-	Poly	4981682 P	4980096 S	2	SGR_RS21140,SGR_RS21145
TSS_1278	5520038	SGR_RS23385	+	4.575	P		TEP_1278	4855003	SGR_RS20615	-	-9.345	I	Unstructured non-motif		TU_1278	4980277	4981682	-	Poly	4981682 P	4980277 P	2	SGR_RS21140,SGR_RS21145
TSS_1279	5527013	SGR_RS23405	-	-3.12	P		TEP_1279	4855031	SGR_RS20615	-	-4.225	I	Unstructured non-motif		TU_1279	4980699	4981682	-	Mono	4981682 P	4980699 P	1	SGR_RS21145
TSS_1280	5527431	SGR_RS23415	+	6.24	P		TEP_1280	4855072	SGR_RS20615	-	-8.895	I	Unstructured non-motif		TU_1280	5004368	5005546	+	Mono	5004368 P	5005546 P	1	SGR_RS21240
TSS_1281	5543001	SGR_RS23480	-	-1.56	I		TEP_1281	4855837	SGR_RS20620	-	-22.375	P	Unstructured non-motif		TU_1281	5018546	5020076	-	Poly	5020076 P	5018546 P	2	SGR_RS21310,SGR_RS36430
TSS_1282	5545278	SGR_RS23490	-	-11.48	P		TEP_1282	4856135	SGR_RS20620	-	-8.775	I	Unstructured non-motif		TU_1282	5019625	5020076	-	Mono	5020076 P	5019625 P	1	SGR_RS36430
TSS_1283	5545956	SGR_RS35740	-	-11.93	P		TEP_1283	4856333	SGR_RS20620	-	-5.23	I	Unstructured non-motif		TU_1283	5023534	5026326	+	Mono	5023534 P	5026326 P	1	SGR_RS21335
TSS_1284	5554543	SGR_RS23530	+	4.23	P		TEP_1284	4856406	SGR_RS20620	-	-4.79	I	Unstructured non-motif		TU_1284	5027081	5027590	+	Mono	5027081 P	5027590 I	1	SGR_RS21345
TSS_1285	5572416	SGR_RS23605	-	-10.82	I		TEP_1285	4859198	SGR_RS20635	+	4.67	I	Unstructured non-motif		TU_1285	5027081	5027791	+	Mono	5027081 P	5027791 I	1	SGR_RS21345
TSS_1286	5574103	SGR_RS23610	-	-18.645	P		TEP_1286	4863733	SGR_RS20650	+	4.265	P	Motif		TU_1286	5027081	5028037	+	Mono	5027081 P	5028037 S	1	SGR_RS21345
TSS_1287	5574739	SGR_RS23615	+	1.56	S		TEP_1287	4864932	SGR_RS20655	+	4.36	P	Structured non-motif		TU_1287	5027081	5028067	+	Mono	5027081 P	5028067 P	1	SGR_RS21345
TSS_1288	5574780	SGR_RS23615	+	32.115	P		TEP_1288	4875275	SGR_RS20715	-	-30.885	P	Structured non-motif		TU_1288	5027081	5029475	+	Poly	5027081 P	5029475 P	2	SGR_RS21345,SGR_RS21350
TSS_1289	5582167	SGR_RS23645	+	11.48	A		TEP_1289	4883267	SGR_RS20755	-	-2.57	P	Motif		TU_1289	5027081	5031579	+	Poly	5027081 P	5031579 P	5	SGR_RS21345,SGR_RS21350,SGR_RS21355,SGR_RS21360,SGR_RS21365
TSS_1290	5586810	SGR_RS23665	+	9.47	P		TEP_1290	4883311	SGR_RS20750	+	18.61	P	Motif		TU_1290	5027081	5031729	+	Poly	5027081 P	5031729 I	6	SGR_RS21345,SGR_RS21350,SGR_RS21355,SGR_RS21360,SGR_RS21365,SGR_RS21370
TSS_1291	5594854	SGR_RS23695	-	-16.955	P		TEP_1291	4884914	SGR_RS20755	-	-1.695	I	Unstructured non-motif		TU_1291	5027081	5032610	+	Poly	5027081 P	5032610 P	6	SGR_RS21345,SGR_RS21350,SGR_RS21355,SGR_RS21360,SGR_RS21365,SGR_RS21370
TSS_1292	5608390	SGR_RS23760	+	15.82	P		TEP_1292	4889904	SGR_RS20775	-	-33.125	P	Motif		TU_1292	5027081	5032694	+	Poly	5027081 P	5032694 P	7	SGR_RS21345,SGR_RS21350,SGR_RS21355,SGR_RS21360,SGR_RS21365,SGR_RS21370,SGR_RS21375
TSS_1293	5627812	SGR_RS23855	+	2.01	P		TEP_1293	4893289	SGR_RS20785	+	7.855	P	Structured non-motif		TU_1293	5027081	5032768	+	Poly	5027081 P	5032768 S	7	SGR_RS21345,SGR_RS21350,SGR_RS21355,SGR_RS21360,SGR_RS21365,SGR_RS21370,SGR_RS21375
TSS_1294	5632391	SGR_RS23865	+	28.525	P		TEP_1294	4897186	SGR_RS20815	-	-3.95	P	Unstructured non-motif		TU_1294	5031308	5031579	+	Mono	5031308 I	5031579 P	1	SGR_RS21370
TSS_1295	5633329	SGR_RS23865	+	16.38	I		TEP_1295	4897910	SGR_RS20815	-	-5.07	Pre	Unstructured non-motif		TU_1295	5031308	5031729	+	Poly	5031308 I	5031729 I	2	SGR_RS21370,SGR_RS21370
TSS_1296	5637504	SGR_RS23880	-	-6.24	I		TEP_1296	4900249	SGR_RS20825	+	8.195	P	Motif		TU_1296	5031308	5032610	+	Mono	5031308 I	5032610 P	1	SGR_RS21370
TSS_1297	5664600	SGR_RS23975	+	2.565	P		TEP_1297	4904504	SGR_RS20840	+	6.26	P	Unstructured non-motif		TU_1297	5031308	5032694	+	Poly	5031308 I	5032694 P	2	SGR_RS21375,SGR_RS21370
TSS_1298	5672115	SGR_RS24015	+	0.555	P		TEP_1298	4908111	SGR_RS20855	+	4.645	S	Unstructured non-motif		TU_1298	5031308	5032768	+	Poly	5031308 I	5032768 S	2	SGR_RS21375,SGR_RS21370
TSS_1299	5680211	SGR_RS24035	-	-16.145	P		TEP_1299	4908112	SGR_RS20860	-	-15.765	P	Structured non-motif		TU_1299	5032910	5033313	+	Mono	5032910 P	5033313 P	1	SGR_RS21380
TSS_1300	5681085	SGR_RS24045	+	4.895	P		TEP_1300	4908153	SGR_RS20855	+	8.445	P	Structured non-motif		TU_1300	5032910	5033587	+	Mono	5032910 P	5033587 S	1	SGR_RS21380
TSS_1301	5685966	SGR_RS24065	+	4.575	P		TEP_1301	4914566	SGR_RS20890	+	18.52	P	Motif		TU_1301	5037288	5038732	+	Mono	5037288 P	5038732 P	1	SGR_RS21395
TSS_1302	5690941	SGR_RS24085	+	3.12	P		TEP_1302	4915619	SGR_RS20900	+	13.465	S	Unstructured non-motif		TU_1302	5051729	5054891	+	Poly	5051729 P	5054891 P	2	SGR_RS21455,SGR_RS21460
TSS_1303	5700405	SGR_RS24120	+	1.56	P		TEP_1303	4915653	SGR_RS20900	+	15.725	P	Motif		TU_1303	5085437	5085753	-	Mono	5085753 P	5085437 I	1	SGR_RS21620
TSS_1304	5709662	SGR_RS24160	+	2.565	P		TEP_1304	4915961	SGR_RS20900	+	4.095	S	Unstructured non-motif		TU_1304	5085437	5085617	-	Mono	5085617 S	5085437 I	1	SGR_RS21620
TSS_1305	5711317	SGR_RS24165	+	21.275	P		TEP_1305	4950871	SGR_RS21025	+	1.725	P	Structured non-motif		TU_1305	5085479	5085753	-	Mono	5085753 P	5085479 I	1	SGR_RS21620
TSS_1306	5711450	SGR_RS24165	-	-12.7	A		TEP_1306	4980096	SGR_RS21140	-	-4.375	S	Unstructured non-motif		TU_1306	5085479	5085617	-	Mono	5085617 S	5085479 I	1	SGR_RS21620
TSS_1307	5726426	SGR_RS24210	-	-13.6	P		TEP_1307	4980277	SGR_RS21140	-	-147.445	P	Unstructured non-motif		TU_1307	5085532	5085753	-	Pre	5085753 P	5085532 Pre	0	.
TSS_1308	5736075	SGR_RS24245	-	-47.745	P		TEP_1308	4980699	SGR_RS21145	-	-56.475	P	Unstructured non-motif		TU_1308	5085532	5085617	-	Pre	5085617 S	5085532 Pre	0	.
TSS_1309	5748422	SGR_RS24295	+	3.57	P		TEP_1309	4981779	SGR_RS21150	-	-34.2	P	Structured non-motif		TU_1309	5086053	5086287	+	Mono	5086053 P	5086287 I	1	SGR_RS21625
TSS_1310	5751303	SGR_RS24305	+	54.38	P		TEP_1310	4982259	SGR_RS21150	-	-3.805	I	Unstructured non-motif		TU_1310	5086053	5086373	+	Mono	5086053 P	5086373 I	1	SGR_RS21625
TSS_1311	5761577	SGR_RS24345	-	-12.035	I		TEP_1311	4982517	SGR_RS21150	-	-4.24	I	Unstructured non-motif		TU_1311	5086053	5086747	+	Mono	5086053 P	5086747 P	1	SGR_RS21625
TSS_1312	5767505	SGR_RS24355	-	-2.67	P		TEP_1312	4991473	SGR_RS21180	-	-4427.23	P	Unstructured non-motif		TU_1312	5119413	5121341	-	Poly	5121341 P	5119413 P	2	SGR_RS21770,SGR_RS21775
TSS_1313	5768935	SGR_RS24370	+	5.795	P		TEP_1313	4991511	SGR_RS21185	-	-28.69	P	Unstructured non-motif		TU_1313	5119413	5120216	-	Mono	5120216 P	5119413 P	1	SGR_RS21770
TSS_1314	5772620	SGR_RS24390	+	3.015	P		TEP_1314	4999596	SGR_RS21215	+	7.505	P	Unstructured non-motif		TU_1314	5119950	5121341	-	Mono	5121341 P	5119950 S	1	SGR_RS21775
TSS_1315	5774723	SGR_RS24400	+	53.375	P		TEP_1315	5005546	SGR_RS21240	+	80.11	P	Motif		TU_1315	5120189	5121341	-	Mono	5121341 P	5120189 P	1	SGR_RS21775
TSS_1316	5780503	SGR_RS24435	-	-597.405	P		TEP_1316	5008344	SGR_RS21255	-	-12.165	P	Structured non-motif		TU_1316	5125618	5126011	-	Mono	5126011 P	5125618 I	1	SGR_RS21795
TSS_1317	5791635	SGR_RS24475	-	-3.015	P		TEP_1317	5018546	SGR_RS21310	-	-12.945	P	Structured non-motif		TU_1317	5130972	5132298	+	Mono	5130972 P	5132298 P	1	SGR_RS21815
TSS_1318	5791721	SGR_RS24480	+	162.57	P		TEP_1318	5019625	SGR_RS36430	-	-52.275	P	Structured non-motif		TU_1318	5132253	5137353	-	Poly	5137353 P	5132253 P	5	SGR_RS21820,SGR_RS21825,SGR_RS21830,SGR_RS21835,SGR_RS21840
TSS_1319	5793197	-	-	-2.67	N		TEP_1319	5026326	SGR_RS21335	+	6.065	P	Unstructured non-motif		TU_1319	5164708	5165005	-	Mono	5165005 P	5164708 P	1	SGR_RS21945
TSS_1320	5798942	SGR_RS24525	+	377.28	P		TEP_1320	5027181	SGR_RS21345	+	4.92	I	Unstructured non-motif		TU_1320	5190375	5191783	+	Mono	5190375 P	5191783 P	1	SGR_RS22050
TSS_1321	5800669	SGR_RS24530	+	92.895	P		TEP_1321	5027590	SGR_RS21345	+	3.685	I	Unstructured non-motif		TU_1321	5190375	5193949	+	Poly	5190375 P	5193949 P	4	SGR_RS22050,SGR_RS22055,SGR_RS22060,SGR_RS22065
TSS_1322	5800722	SGR_RS24530	+	24.955	S		TEP_1322	5027791	SGR_RS21345	+	4.92	I	Unstructured non-motif		TU_1322	5194357	5194490	+	Mono	5194357 P	5194490 I	1	SGR_RS22070
TSS_1323	5802187	SGR_RS24540	+	24.63	P		TEP_1323	5028037	SGR_RS21345	+	4.925	S	Unstructured non-motif		TU_1323	5194357	5194667	+	Mono	5194357 P	5194667 I	1	SGR_RS22070
TSS_1324	5804838	SGR_RS24550	+	36.8	P		TEP_1324	5028067	SGR_RS21345	+	8.475	P	Unstructured non-motif		TU_1324	5194357	5195399	+	Mono	5194357 P	5195399 I	1	SGR_RS22070
TSS_1325	5807594	SGR_RS24555	+	3.12	P		TEP_1325	5029475	SGR_RS21350	+	4.775	P	Unstructured non-motif		TU_1325	5194357	5195430	+	Mono	5194357 P	5195430 I	1	SGR_RS22070
TSS_1326	5811589	-	-	-2.67	N		TEP_1326	5031579	SGR_RS21365	+	196.4	P	Unstructured non-motif		TU_1326	5194357	5195830	+	Mono	5194357 P	5195830 P	1	SGR_RS22070
TSS_1327	5818444	SGR_RS24600	+	3.57	P		TEP_1327	5031729	SGR_RS21370	+	3.97	I	Structured non-motif		TU_1327	5202513	5202739	+	Pre	5202513 P	5202739 Pre	0	.
TSS_1328	5836933	SGR_RS24650	-	-10.69	I		TEP_1328	5032610	SGR_RS21370	+	6.91	P	Unstructured non-motif		TU_1328	5203050	5206987	-	Poly	5206987 S	5203050 P	3	SGR_RS22105,SGR_RS22110,SGR_RS22115
TSS_1329	5842586	SGR_RS24670	-	-1.005	P		TEP_1329	5032694	SGR_RS21375	+	466.24	P	Unstructured non-motif		TU_1329	5203050	5206930	-	Poly	5206930 S	5203050 P	3	SGR_RS22105,SGR_RS22110,SGR_RS22115
TSS_1330	5843593	SGR_RS24675	+	14.71	P		TEP_1330	5032768	SGR_RS21375	+	28.38	S	Motif		TU_1330	5203050	5206867	-	Poly	5206867 P	5203050 P	3	SGR_RS22105,SGR_RS22110,SGR_RS22115
TSS_1331	5846178	SGR_RS24690	+	3.785	S		TEP_1331	5033313	SGR_RS21380	+	751.37	P	Motif		TU_1331	5206949	5208665	+	Mono	5206949 P	5208665 P	1	SGR_RS22120
TSS_1332	5846215	SGR_RS24690	+	5.235	P		TEP_1332	5033587	SGR_RS21380	+	4.26	S	Unstructured non-motif		TU_1332	5206949	5208719	+	Mono	5206949 P	5208719 S	1	SGR_RS22120
TSS_1333	5850211	SGR_RS24700	+	4.68	P		TEP_1333	5038732	SGR_RS21395	+	20.735	P	Structured non-motif		TU_1333	5206949	5208736	+	Mono	5206949 P	5208736 S	1	SGR_RS22120
TSS_1334	5861020	SGR_RS24735	-	-4.445	P		TEP_1334	5048173	SGR_RS21445	+	110.09	P	Structured non-motif		TU_1334	5209457	5210141	-	Mono	5210141 P	5209457 P	1	SGR_RS22130
TSS_1335	5861061	SGR_RS24750	+	1.665	S		TEP_1335	5054891	SGR_RS21460	+	5.495	P	Motif		TU_1335	5210251	5214699	+	Poly	5210251 P	5214699 P	2	SGR_RS22135,SGR_RS36460
TSS_1336	5861209	SGR_RS24735	-	-2.01	S		TEP_1336	5077329	SGR_RS37215	+	14.52	P	Unstructured non-motif		TU_1336	5210251	5214795	+	Poly	5210251 P	5214795 S	2	SGR_RS22135,SGR_RS36460
TSS_1337	5861287	SGR_RS24750	+	19.18	S		TEP_1337	5078420	SGR_RS21590	-	-4.395	I	Unstructured non-motif		TU_1337	5225784	5226076	-	Mono	5226076 I	5225784 P	1	SGR_RS22190
TSS_1338	5861529	SGR_RS24750	+	32.115	P		TEP_1338	5085437	SGR_RS21620	-	-4349.53	I	Structured non-motif		TU_1338	5225784	5226947	-	Mono	5226947 P	5225784 P	1	SGR_RS22190
TSS_1339	5866464	SGR_RS24785	+	27.005	P		TEP_1339	5085479	SGR_RS21620	-	-23.575	I	Unstructured non-motif		TU_1339	5226255	5226947	-	Mono	5226947 P	5226255 I	1	SGR_RS22190
TSS_1340	5878518	SGR_RS24830	+	2.565	P		TEP_1340	5085532	SGR_RS21620	-	-25.64	Pre	Unstructured non-motif		TU_1340	5226531	5226947	-	Mono	5226947 P	5226531 I	1	SGR_RS22190
TSS_1341	5880256	SGR_RS24840	+	1.56	P		TEP_1341	5086287	SGR_RS21625	+	3.825	I	Unstructured non-motif		TU_1341	5226827	5226947	-	Mono	5226947 P	5226827 I	1	SGR_RS22190
TSS_1342	5886569	SGR_RS24860	+	3.675	P		TEP_1342	5086373	SGR_RS21625	+	4.685	I	Unstructured non-motif		TU_1342	5237875	5241193	+	Poly	5237875 P	5241193 P	3	SGR_RS22245,SGR_RS22250,SGR_RS22255
TSS_1343	5899176	SGR_RS24905	+	26.215	P		TEP_1343	5086747	SGR_RS21625	+	26.505	P	Structured non-motif		TU_1343	5237875	5241297	+	Poly	5237875 P	5241297 P	4	SGR_RS22245,SGR_RS22250,SGR_RS22255,SGR_RS22260
TSS_1344	5902772	SGR_RS24925	+	15.715	P		TEP_1344	5103261	SGR_RS21685	+	28.545	P	Motif		TU_1344	5240860	5241297	+	Mono	5240860 P	5241297 P	1	SGR_RS22260
TSS_1345	5910855	SGR_RS24965	+	31.54	P		TEP_1345	5113278	SGR_RS21745	-	-8.165	P	Unstructured non-motif		TU_1345	5242734	5244216	+	Mono	5242734 S	5244216 P	1	SGR_RS22270
TSS_1346	5913533	SGR_RS24980	+	41.01	P		TEP_1346	5118227	SGR_RS21755	+	37.74	P	Motif		TU_1346	5242908	5244216	+	Mono	5242908 P	5244216 P	1	SGR_RS22270
TSS_1347	5917027	SGR_RS24995	+	33.015	P		TEP_1347	5119413	SGR_RS21770	-	-12.41	P	Structured non-motif		TU_1347	5254857	5256815	-	Mono	5256815 P	5254857 P	1	SGR_RS22325
TSS_1348	5921666	SGR_RS25020	+	429.61	P		TEP_1348	5119950	SGR_RS21775	-	-4.24	S	Unstructured non-motif		TU_1348	5259634	5261825	+	Poly	5259634 P	5261825 I	2	SGR_RS22340,SGR_RS22345
TSS_1349	5921711	SGR_RS25020	+	8.25	I		TEP_1349	5120189	SGR_RS21775	-	-29.8	P	Unstructured non-motif		TU_1349	5280425	5282821	+	Poly	5280425 P	5282821 P	2	SGR_RS22415,SGR_RS22420
TSS_1350	5923515	SGR_RS25030	+	3.785	P		TEP_1350	5122937	SGR_RS36445	-	-274.53	P	Unstructured non-motif		TU_1350	5280425	5283017	+	Poly	5280425 P	5283017 S	2	SGR_RS22415,SGR_RS22420
TSS_1351	5926345	SGR_RS25060	+	12.485	P		TEP_1351	5125618	SGR_RS21795	-	-4.67	I	Unstructured non-motif		TU_1351	5280425	5283159	+	Poly	5280425 P	5283159 S	2	SGR_RS22415,SGR_RS22420
TSS_1352	5927771	SGR_RS25065	-	-15.14	P		TEP_1352	5132253	SGR_RS21820	-	-2.395	P	Structured non-motif		TU_1352	5280425	5284583	+	Poly	5280425 P	5284583 P	3	SGR_RS22415,SGR_RS22420,SGR_RS22425
TSS_1353	5929739	SGR_RS25085	+	111.115	P		TEP_1353	5132298	SGR_RS21815	+	25.835	P	Structured non-motif		TU_1353	5281673	5282821	+	Mono	5281673 P	5282821 P	1	SGR_RS22420
TSS_1354	5940900	SGR_RS25150	+	1.005	P		TEP_1354	5164708	SGR_RS21945	-	-458.155	P	Motif		TU_1354	5281673	5283017	+	Mono	5281673 P	5283017 S	1	SGR_RS22420
TSS_1355	5942626	SGR_RS25155	+	3.225	P		TEP_1355	5167803	SGR_RS21960	-	-4.375	I	Unstructured non-motif		TU_1355	5281673	5283159	+	Mono	5281673 P	5283159 S	1	SGR_RS22420
TSS_1356	5947238	SGR_RS25165	+	13.49	P		TEP_1356	5183254	SGR_RS22020	+	6.52	I	Unstructured non-motif		TU_1356	5281673	5284583	+	Poly	5281673 P	5284583 P	2	SGR_RS22420,SGR_RS22425
TSS_1357	5949029	SGR_RS25170	-	-193.13	P		TEP_1357	5189010	SGR_RS22040	+	4.535	P	Unstructured non-motif		TU_1357	5282836	5284583	+	Mono	5282836 S	5284583 P	1	SGR_RS22425
TSS_1358	5954558	+	+	1.56	N		TEP_1358	5190210	SGR_RS22045	+	48.505	P	Structured non-motif		TU_1358	5282943	5284583	+	Mono	5282943 P	5284583 P	1	SGR_RS22425
TSS_1359	5957052	SGR_RS25215	+	2.565	P		TEP_1359	5191783	SGR_RS22050	+	90.405	P	Structured non-motif		TU_1359	5297535	5298947	-	Mono	5298947 P	5297535 P	1	SGR_RS22480
TSS_1360	5971545	SGR_RS25265	-	-21.96	P		TEP_1360	5193949	SGR_RS22065	+	3.95	P	Structured non-motif		TU_1360	5300203	5300784	+	Mono	5300203 P	5300784 I	1	SGR_RS22490
TSS_1361	5972025	SGR_RS25270	-	-77.515	P		TEP_1361	5194490	SGR_RS22070	+	4.52	I	Unstructured non-motif		TU_1361	5305661	5306704	+	Mono	5305661 S	5306704 P	1	SGR_RS22510
TSS_1362	5972094	SGR_RS25270	-	-5.025	S		TEP_1362	5194667	SGR_RS22070	+	5.555	I	Unstructured non-motif		TU_1362	5305661	5307785	+	Poly	5305661 S	5307785 P	2	SGR_RS22510,SGR_RS22515
TSS_1363	5973060	SGR_RS25290	+	5.13	P		TEP_1363	5195399	SGR_RS22070	+	4.67	I	Unstructured non-motif		TU_1363	5305661	5305918	+	Pre	5305661 S	5305918 Pre	0	.
TSS_1364	5975894	SGR_RS25300	+	10.26	P		TEP_1364	5195430	SGR_RS22070	+	5.61	I	Unstructured non-motif		TU_1364	5305803	5306704	+	Mono	5305803 P	5306704 P	1	SGR_RS22510
TSS_1365	5994782	SGR_RS25355	-	-42.555	P		TEP_1365	5195830	SGR_RS22070	+	32.625	P	Structured non-motif		TU_1365	5305803	5307785	+	Poly	5305803 P	5307785 P	2	SGR_RS22510,SGR_RS22515
TSS_1366	5998117	SGR_RS25365	-	-4.68	P		TEP_1366	5201571	SGR_RS22090	+	40.52	P	Unstructured non-motif		TU_1366	5305803	5305918	+	Pre	5305803 P	5305918 Pre	0	.
TSS_1367	6016317	SGR_RS25450	+	14.475	P		TEP_1367	5201577	.	-	-4.505	N	Unstructured non-motif		TU_1367	5309715	5312599	+	Mono	5309715 P	5312599 P	1	SGR_RS22530
TSS_1368	6042656	SGR_RS25575	+	3.675	P		TEP_1368	5201913	SGR_RS22090	+	3.26	S	Unstructured non-motif		TU_1368	5314505	5315370	-	Mono	5315370 P	5314505 P	1	SGR_RS22550
TSS_1369	6047927	SGR_RS25585	-	-2.01	P		TEP_1369	5202739	SGR_RS22100	+	24.01	Pre	Motif		TU_1369	5315530	5320801	+	Mono	5315530 P	5320801 P	1	SGR_RS22555
TSS_1370	6047951	SGR_RS25590	+	5.345	S		TEP_1370	5203050	SGR_RS22105	-	-8.455	P	Structured non-motif		TU_1370	5341702	5345548	-	Poly	5345548 P	5341702 P	3	SGR_RS22620,SGR_RS22625,SGR_RS22630
TSS_1371	6048061	SGR_RS25590	+	26.875	P		TEP_1371	5208665	SGR_RS22120	+	1895.15	P	Structured non-motif		TU_1371	5353231	5354387	+	Mono	5353231 P	5354387 P	1	SGR_RS22650
TSS_1372	6048858	SGR_RS25595	+	651.79	P		TEP_1372	5208719	SGR_RS22120	+	53.17	S	Unstructured non-motif		TU_1372	5354518	5355677	+	Mono	5354518 P	5355677 P	1	SGR_RS22655
TSS_1373	6049459	SGR_RS25600	+	137.375	P		TEP_1373	5208736	SGR_RS22120	+	57.955	S	Motif		TU_1373	5354520	5355677	+	Mono	5354520 S	5355677 P	1	SGR_RS22655
TSS_1374	6058924	SGR_RS25640	+	5.9	P		TEP_1374	5209457	SGR_RS22130	-	-25.43	P	Unstructured non-motif		TU_1374	5356517	5359838	+	Poly	5356517 P	5359838 S	3	SGR_RS22670,SGR_RS22675,SGR_RS22680
TSS_1375	6075206	SGR_RS25740	-	-36.8	P		TEP_1375	5214699	SGR_RS36460	+	36.02	P	Structured non-motif		TU_1375	5356517	5359886	+	Poly	5356517 P	5359886 P	3	SGR_RS22670,SGR_RS22675,SGR_RS22680
TSS_1376	6112718	SGR_RS25905	-	-4.23	P		TEP_1376	5214795	SGR_RS36460	+	4.705	S	Structured non-motif		TU_1376	5359161	5359838	+	Mono	5359161 P	5359838 S	1	SGR_RS22680
TSS_1377	6118265	SGR_RS25930	-	-37.46	P		TEP_1377	5225784	SGR_RS22190	-	-89.075	P	Structured non-motif		TU_1377	5359161	5359886	+	Mono	5359161 P	5359886 P	1	SGR_RS22680
TSS_1378	6142364	SGR_RS35695	+	865.645	P		TEP_1378	5226255	SGR_RS22190	-	-4.37	I	Unstructured non-motif		TU_1378	5384112	5386385	+	Poly	5384112 P	5386385 P	2	SGR_RS22780,SGR_RS22785
TSS_1379	6150513	SGR_RS26075	+	39.025	P		TEP_1379	5226531	SGR_RS22190	-	-6.355	I	Unstructured non-motif		TU_1379	5390243	5390600	+	Mono	5390243 P	5390600 P	1	SGR_RS22810
TSS_1380	6158197	SGR_RS26100	-	-2.22	P		TEP_1380	5226827	SGR_RS22190	-	-6.085	I	Unstructured non-motif		TU_1380	5409319	5411247	+	Mono	5409319 P	5411247 P	1	SGR_RS22885
TSS_1381	6159209	SGR_RS26110	+	3.57	P		TEP_1381	5234638	.	-	-3.665	N	Unstructured non-motif		TU_1381	5419958	5421167	+	Mono	5419958 P	5421167 P	1	SGR_RS22940
TSS_1382	6170379	SGR_RS26160	+	473.965	P		TEP_1382	5237612	SGR_RS22240	-	-6.05	I	Unstructured non-motif		TU_1382	5424047	5424917	-	Mono	5424917 P	5424047 P	1	SGR_RS22955
TSS_1383	6179585	SGR_RS26195	-	-12.035	P		TEP_1383	5241193	SGR_RS22255	+	4.68	P	Unstructured non-motif		TU_1383	5425045	5426801	+	Mono	5425045 P	5426801 P	1	SGR_RS22960
TSS_1384	6180750	SGR_RS26200	-	-8.7	P		TEP_1384	5241297	SGR_RS22260	+	51.535	P	Motif		TU_1384	5425045	5430775	+	Poly	5425045 P	5430775 P	3	SGR_RS22960,SGR_RS22965,SGR_RS22975
TSS_1385	6180902	SGR_RS26205	+	4.895	P		TEP_1385	5244216	SGR_RS22270	+	6.55	P	Structured non-motif		TU_1385	5426888	5430775	+	Poly	5426888 P	5430775 P	2	SGR_RS22965,SGR_RS22975
TSS_1386	6183496	SGR_RS26215	+	7.91	P		TEP_1386	5248126	SGR_RS22300	-	-7.33	P	Motif		TU_1386	5428231	5430775	+	Mono	5428231 P	5430775 P	1	SGR_RS22975
TSS_1387	6189773	+	+	8.25	N		TEP_1387	5254857	SGR_RS22325	-	-5.505	P	Unstructured non-motif		TU_1387	5446389	5446857	+	Mono	5446389 S	5446857 P	1	SGR_RS23060
TSS_1388	6192928	SGR_RS26255	+	23.52	P		TEP_1388	5261825	SGR_RS22345	+	16.795	I	Unstructured non-motif		TU_1388	5446512	5446857	+	Mono	5446512 P	5446857 P	1	SGR_RS23060
TSS_1389	6194554	-	-	-31.11	N		TEP_1389	5268422	.	-	-57.64	N	Unstructured non-motif		TU_1389	5449069	5452327	-	Poly	5452327 P	5449069 P	4	SGR_RS23080,SGR_RS23085,SGR_RS23090,SGR_RS23095
TSS_1390	6195531	SGR_RS26260	-	-9.9	P		TEP_1390	5269198	SGR_RS22375	+	52.235	I	Unstructured non-motif		TU_1390	5449069	5450660	-	Poly	5450660 P	5449069 P	3	SGR_RS23080,SGR_RS23085,SGR_RS23090
TSS_1391	6201316	SGR_RS26295	+	5.45	P		TEP_1391	5269433	SGR_RS22375	+	30.465	S	Unstructured non-motif		TU_1391	5449069	5452974	-	Poly	5452974 P	5449069 P	5	SGR_RS23080,SGR_RS23085,SGR_RS23090,SGR_RS23095,SGR_RS23100
TSS_1392	6206912	SGR_RS26310	+	0.555	P		TEP_1392	5269472	SGR_RS22375	+	56.725	P	Unstructured non-motif		TU_1392	5452153	5452974	-	Mono	5452974 P	5452153 S	1	SGR_RS23100
TSS_1393	6213222	-	-	-13.365	N		TEP_1393	5269833	.	+	53.3	N	Unstructured non-motif		TU_1393	5452285	5452974	-	Mono	5452974 P	5452285 P	1	SGR_RS23100
TSS_1394	6224966	SGR_RS26360	+	3.57	P		TEP_1394	5276672	SGR_RS22395	+	4.68	I	Unstructured non-motif		TU_1394	5452825	5453380	+	Mono	5452825 S	5453380 I	1	SGR_RS23105
TSS_1395	6253422	SGR_RS26475	-	-23.715	P		TEP_1395	5278751	SGR_RS22405	+	3.99	P	Unstructured non-motif		TU_1395	5453037	5453380	+	Mono	5453037 P	5453380 I	1	SGR_RS23105
TSS_1396	6253503	SGR_RS26480	+	21.85	P		TEP_1396	5282821	SGR_RS22420	+	11.655	P	Motif		TU_1396	5506831	5507663	-	Mono	5507663 P	5506831 I	1	SGR_RS23325
TSS_1397	6258274	SGR_RS26505	-	-189.795	P		TEP_1397	5283017	SGR_RS22420	+	7.73	S	Unstructured non-motif		TU_1397	5506945	5507663	-	Mono	5507663 P	5506945 I	1	SGR_RS23325
TSS_1398	6258365	SGR_RS26505	-	-1.11	S		TEP_1398	5283159	SGR_RS22420	+	4.97	S	Unstructured non-motif		TU_1398	5511377	5519032	+	Poly	5511377 P	5519032 P	7	SGR_RS23345,SGR_RS23350,SGR_RS23355,SGR_RS23360,SGR_RS23365,SGR_RS23370,SGR_RS23375
TSS_1399	6258422	SGR_RS26510	+	2.565	P		TEP_1399	5284583	SGR_RS22425	+	11.35	P	Unstructured non-motif		TU_1399	5520038	5521427	+	Poly	5520038 P	5521427 P	2	SGR_RS23385,SGR_RS23390
TSS_1400	6259729	SGR_RS26515	-	-39.795	P		TEP_1400	5294821	SGR_RS22465	+	4.67	A	Unstructured non-motif		TU_1400	5522753	5527013	-	Poly	5527013 P	5522753 P	2	SGR_RS23400,SGR_RS23405
TSS_1401	6260668	SGR_RS26525	-	-5.235	I		TEP_1401	5297535	SGR_RS22480	-	-3.375	P	Unstructured non-motif		TU_1401	5527431	5528763	+	Mono	5527431 P	5528763 I	1	SGR_RS23415
TSS_1402	6261281	SGR_RS26525	-	-27.97	S		TEP_1402	5300784	SGR_RS22490	+	5.085	I	Unstructured non-motif		TU_1402	5527431	5531759	+	Poly	5527431 P	5531759 S	3	SGR_RS23415,SGR_RS23420,SGR_RS23425
TSS_1403	6261343	SGR_RS26525	-	-60.69	P		TEP_1403	5305918	SGR_RS22510	+	4.54	Pre	Unstructured non-motif		TU_1403	5527431	5531907	+	Poly	5527431 P	5531907 S	3	SGR_RS23415,SGR_RS23420,SGR_RS23425
TSS_1404	6262424	SGR_RS26530	-	-18.515	P		TEP_1404	5306704	SGR_RS22510	+	136.195	P	Motif		TU_1404	5527431	5531970	+	Poly	5527431 P	5531970 P	3	SGR_RS23415,SGR_RS23420,SGR_RS23425
TSS_1405	6267972	SGR_RS26555	-	-13.6	P		TEP_1405	5307785	SGR_RS22515	+	6.25	P	Unstructured non-motif		TU_1405	5541515	5543001	-	Mono	5543001 I	5541515 P	1	SGR_RS23480
TSS_1406	6272768	SGR_RS26570	-	-0.555	P		TEP_1406	5312599	SGR_RS22530	+	8.3	P	Motif		TU_1406	5545193	5545956	-	Poly	5545956 P	5545193 P	2	SGR_RS23490,SGR_RS35740
TSS_1407	6283314	SGR_RS26615	+	69.09	P		TEP_1407	5314505	SGR_RS22550	-	-3.705	P	Unstructured non-motif		TU_1407	5545232	5545956	-	Mono	5545956 P	5545232 P	1	SGR_RS35740
TSS_1408	6286293	SGR_RS26630	-	-18.28	P		TEP_1408	5320801	SGR_RS22555	+	10.905	P	Motif		TU_1408	5571813	5574103	-	Poly	5574103 P	5571813 P	3	SGR_RS23600,SGR_RS23605,SGR_RS23610
TSS_1409	6294685	SGR_RS26660	-	-236.865	P		TEP_1409	5331643	SGR_RS22595	+	6.355	P	Structured non-motif		TU_1409	5571813	5572416	-	Poly	5572416 I	5571813 P	2	SGR_RS23600,SGR_RS23605
TSS_1410	6294740	SGR_RS26665	+	5.685	S		TEP_1410	5341702	SGR_RS22620	-	-7.355	P	Structured non-motif		TU_1410	5571846	5574103	-	Poly	5574103 P	5571846 P	2	SGR_RS23605,SGR_RS23610
TSS_1411	6294780	SGR_RS26665	+	342.08	P		TEP_1411	5350092	SGR_RS22640	+	7.855	I	Unstructured non-motif		TU_1411	5571846	5572416	-	Mono	5572416 I	5571846 P	1	SGR_RS23605
TSS_1412	6297228	SGR_RS26680	+	7.245	P		TEP_1412	5351756	SGR_RS22640	+	3.555	S	Unstructured non-motif		TU_1412	5574739	5574954	+	Mono	5574739 S	5574954 I	1	SGR_RS23615
TSS_1413	6297446	SGR_RS26680	+	20.055	I		TEP_1413	5352046	SGR_RS22640	+	11.88	P	Unstructured non-motif		TU_1413	5574739	5575048	+	Mono	5574739 S	5575048 I	1	SGR_RS23615
TSS_1414	6299820	SGR_RS26690	+	5.56	P		TEP_1414	5354387	SGR_RS22650	+	39.01	P	Motif		TU_1414	5574739	5575145	+	Mono	5574739 S	5575145 I	1	SGR_RS23615
TSS_1415	6300271	SGR_RS26690	-	-6.24	A		TEP_1415	5355677	SGR_RS22655	+	61.48	P	Motif		TU_1415	5574739	5575548	+	Mono	5574739 S	5575548 P	1	SGR_RS23615
TSS_1416	6303157	SGR_RS26705	+	9.47	P		TEP_1416	5357030	SGR_RS22665	+	5.97	P	Unstructured non-motif		TU_1416	5574739	5574815	+	Pre	5574739 S	5574815 Pre	0	.
TSS_1417	6303796	SGR_RS26705	+	20.27	I		TEP_1417	5359838	SGR_RS22680	+	190.93	S	Unstructured non-motif		TU_1417	5574780	5574954	+	Mono	5574780 P	5574954 I	1	SGR_RS23615
TSS_1418	6304911	SGR_RS26710	-	-7.035	P		TEP_1418	5359886	SGR_RS22680	+	333.82	P	Unstructured non-motif		TU_1418	5574780	5575048	+	Mono	5574780 P	5575048 I	1	SGR_RS23615
TSS_1419	6305081	SGR_RS26715	+	39.47	I		TEP_1419	5360034	SGR_RS22680	+	44.435	S	Unstructured non-motif		TU_1419	5574780	5575145	+	Mono	5574780 P	5575145 I	1	SGR_RS23615
TSS_1420	6312599	SGR_RS26745	-	-65.71	P		TEP_1420	5360088	SGR_RS22680	+	85.225	S	Unstructured non-motif		TU_1420	5574780	5575548	+	Mono	5574780 P	5575548 P	1	SGR_RS23615
TSS_1421	6313397	SGR_RS26755	+	67.125	P		TEP_1421	5372642	SGR_RS22730	+	6.055	P	Unstructured non-motif		TU_1421	5574780	5574815	+	Pre	5574780 P	5574815 Pre	0	.
TSS_1422	6315309	SGR_RS26765	+	9.15	P		TEP_1422	5372701	SGR_RS22730	+	4.96	S	Unstructured non-motif		TU_1422	5608390	5608824	+	Mono	5608390 P	5608824 S	1	SGR_RS23760
TSS_1423	6316636	SGR_RS26770	+	2.67	P		TEP_1423	5373234	SGR_RS22735	+	4.97	P	Unstructured non-motif		TU_1423	5608390	5608858	+	Mono	5608390 P	5608858 P	1	SGR_RS23760
TSS_1424	6320356	SGR_RS26785	+	4.445	P		TEP_1424	5373294	SGR_RS22735	+	4.54	S	Unstructured non-motif		TU_1424	5632391	5634026	+	Mono	5632391 P	5634026 P	1	SGR_RS23865
TSS_1425	6323558	SGR_RS26790	-	-1.005	P		TEP_1425	5383937	SGR_RS22775	+	313.67	P	Unstructured non-motif		TU_1425	5633329	5634026	+	Mono	5633329 I	5634026 P	1	SGR_RS23865
TSS_1426	6326866	SGR_RS26815	+	5.795	P		TEP_1426	5386385	SGR_RS22785	+	288.745	P	Structured non-motif		TU_1426	5636804	5637504	-	Mono	5637504 I	5636804 P	1	SGR_RS23880
TSS_1427	6330329	SGR_RS26835	+	9.13	P		TEP_1427	5387814	SGR_RS22800	-	-16.975	P	Structured non-motif		TU_1427	5679732	5680211	-	Mono	5680211 P	5679732 P	1	SGR_RS24035
TSS_1428	6333148	SGR_RS26850	+	132.18	P		TEP_1428	5390600	SGR_RS22810	+	47.475	P	Structured non-motif		TU_1428	5685966	5688493	+	Poly	5685966 P	5688493 P	2	SGR_RS24065,SGR_RS24070
TSS_1429	6336420	SGR_RS26860	+	6.35	P		TEP_1429	5407250	SGR_RS22875	-	-13.905	S	Motif		TU_1429	5685966	5692648	+	Poly	5685966 P	5692648 P	5	SGR_RS24065,SGR_RS24070,SGR_RS24075,SGR_RS24080,SGR_RS24085
TSS_1430	6337887	SGR_RS26865	+	23.885	P		TEP_1430	5407292	SGR_RS22875	-	-817.655	P	Unstructured non-motif		TU_1430	5690941	5692648	+	Mono	5690941 P	5692648 P	1	SGR_RS24085
TSS_1431	6338717	SGR_RS26870	-	-276.255	P		TEP_1431	5411247	SGR_RS22885	+	3.375	P	Motif		TU_1431	5709662	5712384	+	Poly	5709662 P	5712384 I	2	SGR_RS24160,SGR_RS24165
TSS_1432	6346772	SGR_RS26915	+	15.715	P		TEP_1432	5419270	SGR_RS22935	-	-9.235	P	Unstructured non-motif		TU_1432	5709662	5713052	+	Poly	5709662 P	5713052 P	2	SGR_RS24160,SGR_RS24165
TSS_1433	6347990	SGR_RS26925	+	6.135	P		TEP_1433	5421167	SGR_RS22940	+	4.085	P	Motif		TU_1433	5711317	5712384	+	Mono	5711317 P	5712384 I	1	SGR_RS24165
TSS_1434	6352229	+	+	103.31	N		TEP_1434	5424047	SGR_RS22955	-	-5.51	P	Unstructured non-motif		TU_1434	5711317	5713052	+	Mono	5711317 P	5713052 P	1	SGR_RS24165
TSS_1435	6355990	SGR_RS26955	-	-2.565	P		TEP_1435	5426801	SGR_RS22960	+	4.81	P	Unstructured non-motif		TU_1435	5751303	5751598	+	Mono	5751303 P	5751598 P	1	SGR_RS24305
TSS_1436	6356087	SGR_RS26960	+	7.245	P		TEP_1436	5430775	SGR_RS22975	+	61.81	P	Motif		TU_1436	5759773	5761577	-	Mono	5761577 I	5759773 P	1	SGR_RS24345
TSS_1437	6357592	SGR_RS26970	+	6.69	P		TEP_1437	5440401	SGR_RS37230	+	12.325	P	Unstructured non-motif		TU_1437	5768935	5769433	+	Mono	5768935 P	5769433 P	1	SGR_RS24370
TSS_1438	6368211	-	-	-3.57	N		TEP_1438	5441297	SGR_RS23035	-	-5.195	A	Unstructured non-motif		TU_1438	5779706	5780503	-	Mono	5780503 P	5779706 P	1	SGR_RS24435
TSS_1439	6377282	SGR_RS27045	+	458.31	P		TEP_1439	5442917	SGR_RS23045	+	4.1	I	Unstructured non-motif		TU_1439	5780168	5780503	-	Mono	5780503 P	5780168 I	1	SGR_RS24435
TSS_1440	6378000	SGR_RS27045	+	21.85	I		TEP_1440	5444996	SGR_RS23055	-	-13.55	P	Motif		TU_1440	5789990	5791635	-	Mono	5791635 P	5789990 P	1	SGR_RS24475
TSS_1441	6386268	SGR_RS27075	-	-88.02	P		TEP_1441	5446857	SGR_RS23060	+	113.6	P	Structured non-motif		TU_1441	5791721	5792263	+	Mono	5791721 P	5792263 P	1	SGR_RS24480
TSS_1442	6386417	SGR_RS27080	+	3.57	P		TEP_1442	5449069	SGR_RS23080	-	-912.43	P	Unstructured non-motif		TU_1442	5798942	5800536	+	Mono	5798942 P	5800536 P	1	SGR_RS24525
TSS_1443	6386984	SGR_RS27085	+	5.795	P		TEP_1443	5452153	SGR_RS23100	-	-4.385	S	Unstructured non-motif		TU_1443	5800669	5801879	+	Poly	5800669 P	5801879 I	2	SGR_RS24530,SGR_RS24535
TSS_1444	6396190	SGR_RS27125	-	-1.11	P		TEP_1444	5452285	SGR_RS23100	-	-31.065	P	Unstructured non-motif		TU_1444	5800669	5802322	+	Poly	5800669 P	5802322 P	2	SGR_RS24530,SGR_RS24535
TSS_1445	6396209	SGR_RS27130	+	1.005	P		TEP_1445	5453380	SGR_RS23105	+	3.95	I	Unstructured non-motif		TU_1445	5800669	5802652	+	Poly	5800669 P	5802652 I	3	SGR_RS24530,SGR_RS24535,SGR_RS24540
TSS_1446	6400113	SGR_RS27135	-	-7.355	P		TEP_1446	5469414	SGR_RS36475	-	-186.765	P	Motif		TU_1446	5800669	5803556	+	Poly	5800669 P	5803556 I	3	SGR_RS24530,SGR_RS24535,SGR_RS24540
TSS_1447	6408759	SGR_RS27175	-	-14.58	P		TEP_1447	5486773	SGR_RS35645	-	-4.52	P	Unstructured non-motif		TU_1447	5800669	5803656	+	Poly	5800669 P	5803656 P	3	SGR_RS24530,SGR_RS24535,SGR_RS24540
TSS_1448	6408917	SGR_RS27180	+	4.68	P		TEP_1448	5494434	SGR_RS23275	-	-4.505	P	Unstructured non-motif		TU_1448	5800722	5801879	+	Poly	5800722 S	5801879 I	2	SGR_RS24530,SGR_RS24535
TSS_1449	6426943	SGR_RS27275	+	3.89	P		TEP_1449	5494717	SGR_RS23275	-	-5.91	I	Unstructured non-motif		TU_1449	5800722	5802322	+	Poly	5800722 S	5802322 P	2	SGR_RS24530,SGR_RS24535
TSS_1450	6440717	SGR_RS27340	+	5.235	P		TEP_1450	5506831	SGR_RS23325	-	-10.62	I	Unstructured non-motif		TU_1450	5800722	5802652	+	Poly	5800722 S	5802652 I	3	SGR_RS24530,SGR_RS24535,SGR_RS24540
TSS_1451	6441658	SGR_RS27345	+	2.22	P		TEP_1451	5506945	SGR_RS23325	-	-4.37	I	Unstructured non-motif		TU_1451	5800722	5803556	+	Poly	5800722 S	5803556 I	3	SGR_RS24530,SGR_RS24535,SGR_RS24540
TSS_1452	6456875	SGR_RS27405	+	5.685	P		TEP_1452	5519032	SGR_RS23375	+	17.415	P	Structured non-motif		TU_1452	5800722	5803656	+	Poly	5800722 S	5803656 P	3	SGR_RS24530,SGR_RS24535,SGR_RS24540
TSS_1453	6463920	SGR_RS27440	+	2.67	P		TEP_1453	5521427	SGR_RS23390	+	88.3	P	Structured non-motif		TU_1453	5802187	5802652	+	Mono	5802187 P	5802652 I	1	SGR_RS24540
TSS_1454	6464754	SGR_RS27445	+	1.56	P		TEP_1454	5522753	SGR_RS23400	-	-3.39	P	Motif		TU_1454	5802187	5803556	+	Mono	5802187 P	5803556 I	1	SGR_RS24540
TSS_1455	6466101	SGR_RS27450	-	-12.38	P		TEP_1455	5528763	SGR_RS23415	+	5.665	I	Unstructured non-motif		TU_1455	5802187	5803656	+	Mono	5802187 P	5803656 P	1	SGR_RS24540
TSS_1456	6467250	SGR_RS27460	+	1.005	P		TEP_1456	5531759	SGR_RS23425	+	8.28	S	Unstructured non-motif		TU_1456	5804838	5807517	+	Mono	5804838 P	5807517 P	1	SGR_RS24550
TSS_1457	6471920	SGR_RS27480	+	2.115	P		TEP_1457	5531907	SGR_RS23425	+	2.555	S	Unstructured non-motif		TU_1457	5804838	5807721	+	Mono	5804838 P	5807721 S	1	SGR_RS24550
TSS_1458	6475068	SGR_RS27485	-	-9.92	P		TEP_1458	5531970	SGR_RS23425	+	35.56	P	Structured non-motif		TU_1458	5804838	5810243	+	Poly	5804838 P	5810243 P	4	SGR_RS24550,SGR_RS24555,SGR_RS24560,SGR_RS24565
TSS_1459	6481602	SGR_RS27510	+	276.085	P		TEP_1459	5533743	SGR_RS23440	-	-5.775	I	Unstructured non-motif		TU_1459	5804838	5813655	+	Poly	5804838 P	5813655 P	7	SGR_RS24550,SGR_RS24555,SGR_RS24560,SGR_RS24565,SGR_RS24570,SGR_RS24575,SGR_RS24580
TSS_1460	6490589	SGR_RS27550	-	-254.465	P		TEP_1460	5534109	SGR_RS23445	-	-5.615	P	Unstructured non-motif		TU_1460	5804838	5814821	+	Poly	5804838 P	5814821 I	8	SGR_RS24550,SGR_RS24555,SGR_RS24560,SGR_RS24565,SGR_RS24570,SGR_RS24575,SGR_RS24580,SGR_RS24585
TSS_1461	6491603	SGR_RS27555	-	-5.235	P		TEP_1461	5541515	SGR_RS23480	-	-11.05	P	Motif		TU_1461	5804838	5815025	+	Poly	5804838 P	5815025 I	8	SGR_RS24550,SGR_RS24555,SGR_RS24560,SGR_RS24565,SGR_RS24570,SGR_RS24575,SGR_RS24580,SGR_RS24585
TSS_1462	6494742	SGR_RS27565	-	-56.065	P		TEP_1462	5545193	SGR_RS23490	-	-59.325	P	Unstructured non-motif		TU_1462	5804838	5816953	+	Poly	5804838 P	5816953 P	9	SGR_RS24550,SGR_RS24555,SGR_RS24560,SGR_RS24565,SGR_RS24570,SGR_RS24575,SGR_RS24580,SGR_RS24585,SGR_RS24590
TSS_1463	6494817	SGR_RS27570	+	3.57	P		TEP_1463	5545232	SGR_RS35740	-	-23.12	P	Unstructured non-motif		TU_1463	5804838	5820459	+	Poly	5804838 P	5820459 P	11	SGR_RS24550,SGR_RS24555,SGR_RS24560,SGR_RS24565,SGR_RS24570,SGR_RS24575,SGR_RS24580,SGR_RS24585,SGR_RS24590,SGR_RS24595,SGR_RS24600
TSS_1464	6498571	SGR_RS27580	+	4.02	P		TEP_1464	5571813	SGR_RS23600	-	-2778.18	P	Unstructured non-motif		TU_1464	5807594	5810243	+	Poly	5807594 P	5810243 P	3	SGR_RS24555,SGR_RS24560,SGR_RS24565
TSS_1465	6505303	SGR_RS27600	+	36.925	P		TEP_1465	5571846	SGR_RS23605	-	-22.935	P	Unstructured non-motif		TU_1465	5807594	5813655	+	Poly	5807594 P	5813655 P	6	SGR_RS24555,SGR_RS24560,SGR_RS24565,SGR_RS24570,SGR_RS24575,SGR_RS24580
TSS_1466	6508327	SGR_RS27610	+	73.135	P		TEP_1466	5574815	SGR_RS23615	+	3.535	Pre	Unstructured non-motif		TU_1466	5807594	5814821	+	Poly	5807594 P	5814821 I	7	SGR_RS24555,SGR_RS24560,SGR_RS24565,SGR_RS24570,SGR_RS24575,SGR_RS24580,SGR_RS24585
TSS_1467	6511033	SGR_RS27630	+	2.115	P		TEP_1467	5574954	SGR_RS23615	+	120.675	I	Unstructured non-motif		TU_1467	5807594	5815025	+	Poly	5807594 P	5815025 I	7	SGR_RS24555,SGR_RS24560,SGR_RS24565,SGR_RS24570,SGR_RS24575,SGR_RS24580,SGR_RS24585
TSS_1468	6518478	SGR_RS27660	+	0.555	I		TEP_1468	5575048	SGR_RS23615	+	11.2	I	Unstructured non-motif		TU_1468	5807594	5816953	+	Poly	5807594 P	5816953 P	8	SGR_RS24555,SGR_RS24560,SGR_RS24565,SGR_RS24570,SGR_RS24575,SGR_RS24580,SGR_RS24585,SGR_RS24590
TSS_1469	6529564	SGR_RS27710	-	-22.965	P		TEP_1469	5575145	SGR_RS23615	+	4.23	I	Unstructured non-motif		TU_1469	5807594	5820459	+	Poly	5807594 P	5820459 P	10	SGR_RS24555,SGR_RS24560,SGR_RS24565,SGR_RS24570,SGR_RS24575,SGR_RS24580,SGR_RS24585,SGR_RS24590,SGR_RS24595,SGR_RS24600
TSS_1470	6529747	SGR_RS27715	+	2.01	P		TEP_1470	5575548	SGR_RS23615	+	27.385	P	Structured non-motif		TU_1470	5818444	5820459	+	Mono	5818444 P	5820459 P	1	SGR_RS24600
TSS_1471	6530058	SGR_RS27715	-	-1.005	A		TEP_1471	5589037	SGR_RS23675	+	8.37	P	Structured non-motif		TU_1471	5836347	5842586	-	Poly	5842586 P	5836347 I	5	SGR_RS24655,SGR_RS24660,SGR_RS24665,SGR_RS24670,SGR_RS24650
TSS_1472	6530635	SGR_RS27720	+	6.455	P		TEP_1472	5608824	SGR_RS23760	+	9.25	S	Unstructured non-motif		TU_1472	5836347	5836933	-	Poly	5836933 I	5836347 I	2	SGR_RS24650,SGR_RS24650
TSS_1473	6532959	SGR_RS27725	+	76.45	P		TEP_1473	5608858	SGR_RS23760	+	26.585	P	Structured non-motif		TU_1473	5836990	5842586	-	Poly	5842586 P	5836990 P	4	SGR_RS24655,SGR_RS24660,SGR_RS24665,SGR_RS24670
TSS_1474	6535834	SGR_RS27735	+	9.58	P		TEP_1474	5630098	SGR_RS23855	-	-3.94	A	Unstructured non-motif		TU_1474	5843593	5844438	+	Poly	5843593 P	5844438 P	2	SGR_RS24675,SGR_RS24680
TSS_1475	6537801	SGR_RS27740	-	-6.585	P		TEP_1475	5634026	SGR_RS23865	+	43.485	P	Structured non-motif		TU_1475	5846178	5851779	+	Poly	5846178 S	5851779 P	3	SGR_RS24690,SGR_RS24695,SGR_RS24700
TSS_1476	6538501	SGR_RS27745	-	-20.525	P		TEP_1476	5634714	SGR_RS23875	-	-9.765	P	Structured non-motif		TU_1476	5846178	5856090	+	Poly	5846178 S	5856090 P	5	SGR_RS24690,SGR_RS24695,SGR_RS24700,SGR_RS24705,SGR_RS24710
TSS_1477	6538588	SGR_RS27750	+	3.335	P		TEP_1477	5636804	SGR_RS23880	-	-5.635	P	Motif		TU_1477	5846178	5856136	+	Poly	5846178 S	5856136 S	5	SGR_RS24690,SGR_RS24695,SGR_RS24700,SGR_RS24705,SGR_RS24710
TSS_1478	6545291	SGR_RS27775	+	1.665	P		TEP_1478	5645631	.	+	313.92	N	Structured non-motif		TU_1478	5846178	5856436	+	Poly	5846178 S	5856436 S	6	SGR_RS24690,SGR_RS24695,SGR_RS24700,SGR_RS24705,SGR_RS24710,SGR_RS24715
TSS_1479	6547306	SGR_RS27780	+	10.82	P		TEP_1479	5664443	SGR_RS23970	+	114.78	P	Structured non-motif		TU_1479	5846178	5856489	+	Poly	5846178 S	5856489 S	6	SGR_RS24690,SGR_RS24695,SGR_RS24700,SGR_RS24705,SGR_RS24710,SGR_RS24715
TSS_1480	6550620	SGR_RS27795	+	1151.74	P		TEP_1480	5676078	SGR_RS24025	+	8.195	I	Unstructured non-motif		TU_1480	5846178	5856514	+	Poly	5846178 S	5856514 P	6	SGR_RS24690,SGR_RS24695,SGR_RS24700,SGR_RS24705,SGR_RS24710,SGR_RS24715
TSS_1481	6555408	SGR_RS27820	+	18.815	I		TEP_1481	5676952	SGR_RS24030	-	-234.57	P	Motif		TU_1481	5846178	5856836	+	Poly	5846178 S	5856836 S	6	SGR_RS24690,SGR_RS24695,SGR_RS24700,SGR_RS24705,SGR_RS24710,SGR_RS24715
TSS_1482	6558536	SGR_RS27835	+	1.11	P		TEP_1482	5679732	SGR_RS24035	-	-14.335	P	Motif		TU_1482	5846178	5858873	+	Poly	5846178 S	5858873 P	8	SGR_RS24690,SGR_RS24695,SGR_RS24700,SGR_RS24705,SGR_RS24710,SGR_RS24715,SGR_RS24720,SGR_RS24725
TSS_1483	6559759	SGR_RS27840	-	-11.03	P		TEP_1483	5684461	SGR_RS24055	-	-2.855	P	Structured non-motif		TU_1483	5846215	5851779	+	Poly	5846215 P	5851779 P	3	SGR_RS24690,SGR_RS24695,SGR_RS24700
TSS_1484	6567539	SGR_RS27870	-	-1.56	P		TEP_1484	5688493	SGR_RS24070	+	102.46	P	Unstructured non-motif		TU_1484	5846215	5856090	+	Poly	5846215 P	5856090 P	5	SGR_RS24690,SGR_RS24695,SGR_RS24700,SGR_RS24705,SGR_RS24710
TSS_1485	6567554	SGR_RS27875	+	9.15	P		TEP_1485	5692648	SGR_RS24085	+	2.985	P	Structured non-motif		TU_1485	5846215	5856136	+	Poly	5846215 P	5856136 S	5	SGR_RS24690,SGR_RS24695,SGR_RS24700,SGR_RS24705,SGR_RS24710
TSS_1486	6569961	SGR_RS27885	-	-2.01	I		TEP_1486	5703507	SGR_RS24135	-	-6.035	P	Unstructured non-motif		TU_1486	5846215	5856436	+	Poly	5846215 P	5856436 S	6	SGR_RS24690,SGR_RS24695,SGR_RS24700,SGR_RS24705,SGR_RS24710,SGR_RS24715
TSS_1487	6570209	SGR_RS27885	-	-4.02	I		TEP_1487	5705055	SGR_RS24140	-	-192.87	P	Unstructured non-motif		TU_1487	5846215	5856489	+	Poly	5846215 P	5856489 S	6	SGR_RS24690,SGR_RS24695,SGR_RS24700,SGR_RS24705,SGR_RS24710,SGR_RS24715
TSS_1488	6572013	SGR_RS27895	-	-1.005	P		TEP_1488	5712384	SGR_RS24165	+	4.37	I	Unstructured non-motif		TU_1488	5846215	5856514	+	Poly	5846215 P	5856514 P	6	SGR_RS24690,SGR_RS24695,SGR_RS24700,SGR_RS24705,SGR_RS24710,SGR_RS24715
TSS_1489	6576476	SGR_RS27925	+	8.465	P		TEP_1489	5713052	SGR_RS24165	+	5.22	P	Unstructured non-motif		TU_1489	5846215	5856836	+	Poly	5846215 P	5856836 S	6	SGR_RS24690,SGR_RS24695,SGR_RS24700,SGR_RS24705,SGR_RS24710,SGR_RS24715
TSS_1490	6578225	SGR_RS27935	+	51.6	P		TEP_1490	5723210	SGR_RS24200	-	-10.12	P	Structured non-motif		TU_1490	5846215	5858873	+	Poly	5846215 P	5858873 P	8	SGR_RS24690,SGR_RS24695,SGR_RS24700,SGR_RS24705,SGR_RS24710,SGR_RS24715,SGR_RS24720,SGR_RS24725
TSS_1491	6581722	SGR_RS27960	+	7.035	P		TEP_1491	5743137	SGR_RS24280	-	-5.055	P	Unstructured non-motif		TU_1491	5850211	5851779	+	Mono	5850211 P	5851779 P	1	SGR_RS24700
TSS_1492	6587975	SGR_RS27990	+	34.125	P		TEP_1492	5744594	SGR_RS24285	+	7.025	I	Unstructured non-motif		TU_1492	5850211	5856090	+	Poly	5850211 P	5856090 P	3	SGR_RS24700,SGR_RS24705,SGR_RS24710
TSS_1493	6589793	+	+	30.19	N		TEP_1493	5747917	SGR_RS24290	-	-5.375	I	Unstructured non-motif		TU_1493	5850211	5856136	+	Poly	5850211 P	5856136 S	3	SGR_RS24700,SGR_RS24705,SGR_RS24710
TSS_1494	6600582	SGR_RS28055	+	2.115	P		TEP_1494	5751598	SGR_RS24305	+	104.855	P	Motif		TU_1494	5850211	5856436	+	Poly	5850211 P	5856436 S	4	SGR_RS24700,SGR_RS24705,SGR_RS24710,SGR_RS24715
TSS_1495	6600631	SGR_RS28050	-	-1.005	P		TEP_1495	5755195	SGR_RS24330	-	-7.225	P	Motif		TU_1495	5850211	5856489	+	Poly	5850211 P	5856489 S	4	SGR_RS24700,SGR_RS24705,SGR_RS24710,SGR_RS24715
TSS_1496	6602976	SGR_RS28065	+	3.015	P		TEP_1496	5759773	SGR_RS24345	-	-62.645	P	Motif		TU_1496	5850211	5856514	+	Poly	5850211 P	5856514 P	4	SGR_RS24700,SGR_RS24705,SGR_RS24710,SGR_RS24715
TSS_1497	6605523	SGR_RS28080	+	1.005	P		TEP_1497	5769433	SGR_RS24370	+	8.17	P	Unstructured non-motif		TU_1497	5850211	5856836	+	Poly	5850211 P	5856836 S	4	SGR_RS24700,SGR_RS24705,SGR_RS24710,SGR_RS24715
TSS_1498	6611059	SGR_RS28105	-	-18.475	P		TEP_1498	5779706	SGR_RS24435	-	-264.105	P	Motif		TU_1498	5850211	5858873	+	Poly	5850211 P	5858873 P	6	SGR_RS24700,SGR_RS24705,SGR_RS24710,SGR_RS24715,SGR_RS24720,SGR_RS24725
TSS_1499	6612552	SGR_RS28115	+	5.345	P		TEP_1499	5780168	SGR_RS24435	-	-6.21	I	Unstructured non-motif		TU_1499	5861061	5865448	+	Poly	5861061 S	5865448 P	4	SGR_RS24750,SGR_RS24755,SGR_RS24760,SGR_RS24765
TSS_1500	6613879	SGR_RS28120	+	5.9	P		TEP_1500	5786069	SGR_RS24460	-	-1.84	P	Unstructured non-motif		TU_1500	5861061	5865483	+	Poly	5861061 S	5865483 P	5	SGR_RS24750,SGR_RS24755,SGR_RS24760,SGR_RS24765,SGR_RS24770
TSS_1501	6626136	SGR_RS28165	-	-3.225	P		TEP_1501	5789990	SGR_RS24475	-	-3.805	P	Motif		TU_1501	5861061	5865520	+	Poly	5861061 S	5865520 S	5	SGR_RS24750,SGR_RS24755,SGR_RS24760,SGR_RS24765,SGR_RS24770
TSS_1502	6631323	SGR_RS28190	+	4.23	P		TEP_1502	5792263	SGR_RS24480	+	19.07	P	Structured non-motif		TU_1502	5861061	5865847	+	Poly	5861061 S	5865847 P	6	SGR_RS24750,SGR_RS24755,SGR_RS24760,SGR_RS24765,SGR_RS24770,SGR_RS36510
TSS_1503	6633317	SGR_RS28200	+	122.985	P		TEP_1503	5796500	SGR_RS24505	-	-2.955	P	Structured non-motif		TU_1503	5861287	5865448	+	Poly	5861287 S	5865448 P	4	SGR_RS24750,SGR_RS24755,SGR_RS24760,SGR_RS24765
TSS_1504	6635356	SGR_RS28210	+	96.785	P		TEP_1504	5798557	SGR_RS36505	+	18.49	P	Structured non-motif		TU_1504	5861287	5865483	+	Poly	5861287 S	5865483 P	5	SGR_RS24750,SGR_RS24755,SGR_RS24760,SGR_RS24765,SGR_RS24770
TSS_1505	6641198	SGR_RS28245	-	-0.555	P		TEP_1505	5798561	SGR_RS24515	-	-1806.2	P	Unstructured non-motif		TU_1505	5861287	5865520	+	Poly	5861287 S	5865520 S	5	SGR_RS24750,SGR_RS24755,SGR_RS24760,SGR_RS24765,SGR_RS24770
TSS_1506	6641510	SGR_RS28250	-	-10.025	P		TEP_1506	5798889	SGR_RS24520	+	53	P	Unstructured non-motif		TU_1506	5861287	5865847	+	Poly	5861287 S	5865847 P	6	SGR_RS24750,SGR_RS24755,SGR_RS24760,SGR_RS24765,SGR_RS24770,SGR_RS36510
TSS_1507	6649959	SGR_RS28280	-	-6.69	P		TEP_1507	5799095	SGR_RS24520	+	4.96	S	Unstructured non-motif		TU_1507	5861529	5865448	+	Poly	5861529 P	5865448 P	4	SGR_RS24750,SGR_RS24755,SGR_RS24760,SGR_RS24765
TSS_1508	6652403	SGR_RS28295	+	16.165	I		TEP_1508	5799193	SGR_RS24520	+	4.52	S	Unstructured non-motif		TU_1508	5861529	5865483	+	Poly	5861529 P	5865483 P	5	SGR_RS24750,SGR_RS24755,SGR_RS24760,SGR_RS24765,SGR_RS24770
TSS_1509	6654481	SGR_RS28305	-	-3.225	P		TEP_1509	5800536	SGR_RS24525	+	49.72	P	Motif		TU_1509	5861529	5865520	+	Poly	5861529 P	5865520 S	5	SGR_RS24750,SGR_RS24755,SGR_RS24760,SGR_RS24765,SGR_RS24770
TSS_1510	6654628	SGR_RS28310	+	108.87	P		TEP_1510	5801879	SGR_RS24535	+	4.385	I	Unstructured non-motif		TU_1510	5861529	5865847	+	Poly	5861529 P	5865847 P	6	SGR_RS24750,SGR_RS24755,SGR_RS24760,SGR_RS24765,SGR_RS24770,SGR_RS36510
TSS_1511	6659349	SGR_RS28325	-	-4.02	P		TEP_1511	5802322	SGR_RS24535	+	7.59	P	Unstructured non-motif		TU_1511	5866464	5869575	+	Mono	5866464 P	5869575 P	1	SGR_RS24785
TSS_1512	6659441	SGR_RS28330	+	62.27	P		TEP_1512	5802652	SGR_RS24540	+	4.26	I	Unstructured non-motif		TU_1512	5880256	5880597	+	Mono	5880256 P	5880597 I	1	SGR_RS24840
TSS_1513	6664330	SGR_RS28360	+	848.945	P		TEP_1513	5803556	SGR_RS24540	+	9.085	I	Unstructured non-motif		TU_1513	5880256	5882253	+	Mono	5880256 P	5882253 P	1	SGR_RS24840
TSS_1514	6666375	SGR_RS28365	-	-2.67	P		TEP_1514	5803656	SGR_RS24540	+	48.395	P	Motif		TU_1514	5913533	5915570	+	Mono	5913533 P	5915570 P	1	SGR_RS24980
TSS_1515	6666730	SGR_RS28370	+	13.6	P		TEP_1515	5807517	SGR_RS24550	+	9.73	P	Motif		TU_1515	5913533	5913619	+	Pre	5913533 P	5913619 Pre	0	.
TSS_1516	6674735	SGR_RS28400	+	11.245	P		TEP_1516	5807721	SGR_RS24550	+	6.99	S	Unstructured non-motif		TU_1516	5913533	5913647	+	Pre	5913533 P	5913647 Pre	0	.
TSS_1517	6676068	SGR_RS28410	+	13.04	P		TEP_1517	5810243	SGR_RS24565	+	15.955	P	Structured non-motif		TU_1517	5921666	5923140	+	Mono	5921666 P	5923140 P	1	SGR_RS25020
TSS_1518	6680816	SGR_RS28435	-	-177.965	P		TEP_1518	5813655	SGR_RS24580	+	4.26	P	Unstructured non-motif		TU_1518	5921666	5923647	+	Poly	5921666 P	5923647 P	2	SGR_RS25020,SGR_RS25025
TSS_1519	6681662	SGR_RS28440	-	-169.43	P		TEP_1519	5814821	SGR_RS24585	+	5.395	I	Unstructured non-motif		TU_1519	5921666	5923698	+	Poly	5921666 P	5923698 S	2	SGR_RS25020,SGR_RS25025
TSS_1520	6691540	SGR_RS28480	+	9.235	P		TEP_1520	5815025	SGR_RS24585	+	5.51	I	Unstructured non-motif		TU_1520	5921666	5923932	+	Poly	5921666 P	5923932 P	3	SGR_RS25020,SGR_RS25025,SGR_RS25030
TSS_1521	6694465	SGR_RS28495	+	7.245	P		TEP_1521	5816953	SGR_RS24590	+	3.54	P	Unstructured non-motif		TU_1521	5921711	5923140	+	Mono	5921711 I	5923140 P	1	SGR_RS25020
TSS_1522	6696626	SGR_RS28510	+	33.53	I		TEP_1522	5820459	SGR_RS24600	+	12.26	P	Motif		TU_1522	5921711	5923647	+	Poly	5921711 I	5923647 P	2	SGR_RS25025,SGR_RS25020
TSS_1523	6704809	SGR_RS28535	-	-1.005	P		TEP_1523	5821780	SGR_RS24605	+	21.12	P	Unstructured non-motif		TU_1523	5921711	5923698	+	Poly	5921711 I	5923698 S	2	SGR_RS25025,SGR_RS25020
TSS_1524	6704961	SGR_RS28540	+	0.555	P		TEP_1524	5836347	SGR_RS24650	-	-10.91	I	Unstructured non-motif		TU_1524	5921711	5923932	+	Poly	5921711 I	5923932 P	3	SGR_RS25025,SGR_RS25030,SGR_RS25020
TSS_1525	6709828	SGR_RS28555	+	3.12	P		TEP_1525	5836990	SGR_RS24655	-	-5.505	P	Unstructured non-motif		TU_1525	5923515	5923932	+	Mono	5923515 P	5923932 P	1	SGR_RS25030
TSS_1526	6711291	SGR_RS28560	+	3.57	P		TEP_1526	5844438	SGR_RS24680	+	275.1	P	Motif		TU_1526	5926345	5926684	+	Mono	5926345 P	5926684 P	1	SGR_RS25060
TSS_1527	6728062	SGR_RS28650	-	-2.67	P		TEP_1527	5851779	SGR_RS24700	+	6.945	P	Unstructured non-motif		TU_1527	5942626	5945464	+	Mono	5942626 P	5945464 P	1	SGR_RS25155
TSS_1528	6733539	SGR_RS28675	-	-4.79	P		TEP_1528	5856090	SGR_RS24710	+	6.12	P	Unstructured non-motif		TU_1528	5942626	5945528	+	Mono	5942626 P	5945528 S	1	SGR_RS25155
TSS_1529	6733959	SGR_RS28680	+	3.225	P		TEP_1529	5856136	SGR_RS24710	+	4.52	S	Unstructured non-motif		TU_1529	5947753	5949029	-	Mono	5949029 P	5947753 S	1	SGR_RS25170
TSS_1530	6735809	SGR_RS28685	+	1.11	P		TEP_1530	5856436	SGR_RS24715	+	6.535	S	Motif		TU_1530	5947777	5949029	-	Mono	5949029 P	5947777 P	1	SGR_RS25170
TSS_1531	6737694	SGR_RS28690	-	-55.17	S		TEP_1531	5856489	SGR_RS24715	+	4.085	S	Unstructured non-motif		TU_1531	5971367	5972094	-	Mono	5972094 S	5971367 P	1	SGR_RS25270
TSS_1532	6737696	SGR_RS28690	-	-542.7	P		TEP_1532	5856514	SGR_RS24715	+	35.8	P	Structured non-motif		TU_1532	5971367	5972025	-	Mono	5972025 P	5971367 P	1	SGR_RS25270
TSS_1533	6748651	SGR_RS28740	+	4.23	P		TEP_1533	5856836	SGR_RS24715	+	6.345	S	Unstructured non-motif		TU_1533	6016317	6016614	+	Mono	6016317 P	6016614 I	1	SGR_RS25450
TSS_1534	6750035	SGR_RS28745	+	19.265	I		TEP_1534	5858873	SGR_RS24725	+	54.75	P	Unstructured non-motif		TU_1534	6016317	6016935	+	Mono	6016317 P	6016935 S	1	SGR_RS25450
TSS_1535	6762883	SGR_RS28785	+	8.575	P		TEP_1535	5865448	SGR_RS24765	+	3.63	P	Unstructured non-motif		TU_1535	6016317	6017004	+	Mono	6016317 P	6017004 P	1	SGR_RS25450
TSS_1536	6765224	SGR_RS28790	-	-1.11	P		TEP_1536	5865483	SGR_RS24770	+	33.215	P	Unstructured non-motif		TU_1536	6042656	6044350	+	Mono	6042656 P	6044350 P	1	SGR_RS25575
TSS_1537	6767633	SGR_RS28800	-	-1.005	P		TEP_1537	5865520	SGR_RS24770	+	7.36	S	Motif		TU_1537	6044993	6047927	-	Mono	6047927 P	6044993 P	1	SGR_RS25585
TSS_1538	6768532	SGR_RS28810	+	2.67	P		TEP_1538	5865847	SGR_RS36510	+	6.555	P	Unstructured non-motif		TU_1538	6047951	6048651	+	Mono	6047951 S	6048651 I	1	SGR_RS25590
TSS_1539	6774579	SGR_RS28835	-	-2.565	I		TEP_1539	5869575	SGR_RS24785	+	13.91	P	Structured non-motif		TU_1539	6047951	6048773	+	Mono	6047951 S	6048773 P	1	SGR_RS25590
TSS_1540	6776409	SGR_RS28850	+	2.78	P		TEP_1540	5879661	SGR_RS24835	-	-63.475	P	Unstructured non-motif		TU_1540	6047951	6048965	+	Mono	6047951 S	6048965 S	1	SGR_RS25590
TSS_1541	6777471	SGR_RS28855	+	55.13	P		TEP_1541	5879740	SGR_RS24835	-	-5.34	S	Unstructured non-motif		TU_1541	6047951	6050180	+	Poly	6047951 S	6050180 S	3	SGR_RS25590,SGR_RS25595,SGR_RS25600
TSS_1542	6782753	SGR_RS28875	-	-3.57	P		TEP_1542	5879751	SGR_RS24835	-	-6.68	S	Unstructured non-motif		TU_1542	6047951	6050211	+	Poly	6047951 S	6050211 S	3	SGR_RS25590,SGR_RS25595,SGR_RS25600
TSS_1543	6797889	SGR_RS28945	-	-0.555	P		TEP_1543	5879799	SGR_RS24835	-	-4.23	S	Unstructured non-motif		TU_1543	6047951	6050222	+	Poly	6047951 S	6050222 S	3	SGR_RS25590,SGR_RS25595,SGR_RS25600
TSS_1544	6799173	SGR_RS28955	-	-27.5	P		TEP_1544	5879824	SGR_RS24835	-	-27.27	S	Unstructured non-motif		TU_1544	6047951	6050259	+	Poly	6047951 S	6050259 P	3	SGR_RS25590,SGR_RS25595,SGR_RS25600
TSS_1545	6801071	SGR_RS28965	+	0.555	P		TEP_1545	5880597	SGR_RS24840	+	3.405	I	Unstructured non-motif		TU_1545	6047951	6050882	+	Poly	6047951 S	6050882 P	4	SGR_RS25590,SGR_RS25595,SGR_RS25600,SGR_RS25605
TSS_1546	6808376	SGR_RS28995	+	8.23	P		TEP_1546	5882253	SGR_RS24840	+	12.65	P	Motif		TU_1546	6047951	6048170	+	Pre	6047951 S	6048170 Pre	0	.
TSS_1547	6809759	SGR_RS29000	+	2.67	P		TEP_1547	5886691	SGR_RS24855	+	4.37	P	Unstructured non-motif		TU_1547	6048061	6048651	+	Mono	6048061 P	6048651 I	1	SGR_RS25590
TSS_1548	6812351	SGR_RS29020	+	2.01	P		TEP_1548	5895716	SGR_RS24885	+	4.095	I	Unstructured non-motif		TU_1548	6048061	6048773	+	Mono	6048061 P	6048773 P	1	SGR_RS25590
TSS_1549	6814657	SGR_RS29025	-	-29.185	P		TEP_1549	5897252	SGR_RS24890	+	23.73	P	Motif		TU_1549	6048061	6048965	+	Mono	6048061 P	6048965 S	1	SGR_RS25590
TSS_1550	6814821	SGR_RS29030	+	2.01	P		TEP_1550	5899519	SGR_RS24900	+	5.085	P	Unstructured non-motif		TU_1550	6048061	6050180	+	Poly	6048061 P	6050180 S	3	SGR_RS25590,SGR_RS25595,SGR_RS25600
TSS_1551	6820340	SGR_RS29055	+	118.795	P		TEP_1551	5904579	SGR_RS24925	+	3.81	S	Unstructured non-motif		TU_1551	6048061	6050211	+	Poly	6048061 P	6050211 S	3	SGR_RS25590,SGR_RS25595,SGR_RS25600
TSS_1552	6823223	SGR_RS29070	-	-1.665	P		TEP_1552	5904646	SGR_RS24925	+	5.67	P	Unstructured non-motif		TU_1552	6048061	6050222	+	Poly	6048061 P	6050222 S	3	SGR_RS25590,SGR_RS25595,SGR_RS25600
TSS_1553	6823350	SGR_RS29075	+	20.975	P		TEP_1553	5904783	SGR_RS24925	+	5.525	S	Unstructured non-motif		TU_1553	6048061	6050259	+	Poly	6048061 P	6050259 P	3	SGR_RS25590,SGR_RS25595,SGR_RS25600
TSS_1554	6826312	SGR_RS29090	-	-1.665	P		TEP_1554	5904984	SGR_RS24930	+	5.68	I	Unstructured non-motif		TU_1554	6048061	6050882	+	Poly	6048061 P	6050882 P	4	SGR_RS25590,SGR_RS25595,SGR_RS25600,SGR_RS25605
TSS_1555	6826359	SGR_RS29095	+	7.245	P		TEP_1555	5905683	SGR_RS24930	+	3.405	P	Unstructured non-motif		TU_1555	6048061	6048170	+	Pre	6048061 P	6048170 Pre	0	.
TSS_1556	6830636	SGR_RS29110	+	2.115	P		TEP_1556	5913619	SGR_RS24980	+	5.785	Pre	Unstructured non-motif		TU_1556	6048858	6050180	+	Poly	6048858 P	6050180 S	2	SGR_RS25595,SGR_RS25600
TSS_1557	6831886	SGR_RS29115	+	45.48	P		TEP_1557	5913647	SGR_RS24980	+	5.775	Pre	Unstructured non-motif		TU_1557	6048858	6050211	+	Poly	6048858 P	6050211 S	2	SGR_RS25595,SGR_RS25600
TSS_1558	6833742	SGR_RS29120	-	-16.29	I		TEP_1558	5915570	SGR_RS24980	+	53.305	P	Motif		TU_1558	6048858	6050222	+	Poly	6048858 P	6050222 S	2	SGR_RS25595,SGR_RS25600
TSS_1559	6833806	SGR_RS29125	+	2.22	P		TEP_1559	5923140	SGR_RS25020	+	13.845	P	Motif		TU_1559	6048858	6050259	+	Poly	6048858 P	6050259 P	2	SGR_RS25595,SGR_RS25600
TSS_1560	6833811	SGR_RS29120	-	-1.11	P		TEP_1560	5923647	SGR_RS25025	+	7.425	P	Unstructured non-motif		TU_1560	6048858	6050882	+	Poly	6048858 P	6050882 P	3	SGR_RS25595,SGR_RS25600,SGR_RS25605
TSS_1561	6838525	SGR_RS29145	-	-44.775	P		TEP_1561	5923698	SGR_RS25025	+	5.1	S	Unstructured non-motif		TU_1561	6049459	6050180	+	Mono	6049459 P	6050180 S	1	SGR_RS25600
TSS_1562	6839776	SGR_RS29150	-	-1.665	P		TEP_1562	5923932	SGR_RS25030	+	18.51	P	Motif		TU_1562	6049459	6050211	+	Mono	6049459 P	6050211 S	1	SGR_RS25600
TSS_1563	6844013	SGR_RS29165	-	-0.555	P		TEP_1563	5926684	SGR_RS25060	+	185.78	P	Motif		TU_1563	6049459	6050222	+	Mono	6049459 P	6050222 S	1	SGR_RS25600
TSS_1564	6845244	SGR_RS29175	+	3.785	P		TEP_1564	5929702	SGR_RS25080	+	15.14	P	Motif		TU_1564	6049459	6050259	+	Mono	6049459 P	6050259 P	1	SGR_RS25600
TSS_1565	6848885	SGR_RS29180	+	1.56	P		TEP_1565	5940715	SGR_RS25145	+	29.475	P	Unstructured non-motif		TU_1565	6049459	6050882	+	Poly	6049459 P	6050882 P	2	SGR_RS25600,SGR_RS25605
TSS_1566	6849965	SGR_RS29185	+	3.57	P		TEP_1566	5945464	SGR_RS25155	+	27.185	P	Structured non-motif		TU_1566	6111729	6118265	-	Poly	6118265 P	6111729 P	6	SGR_RS25905,SGR_RS25910,SGR_RS25915,SGR_RS25920,SGR_RS25925,SGR_RS25930
TSS_1567	6850736	SGR_RS29185	+	6.8	I		TEP_1567	5945528	SGR_RS25155	+	3.65	S	Structured non-motif		TU_1567	6111729	6112718	-	Mono	6112718 P	6111729 P	1	SGR_RS25905
TSS_1568	6853173	SGR_RS29200	+	1.005	P		TEP_1568	5945782	.	-	-1309.07	N	Structured non-motif		TU_1568	6150513	6152295	+	Mono	6150513 P	6152295 P	1	SGR_RS26075
TSS_1569	6853295	SGR_RS29195	-	-1.11	P		TEP_1569	5945853	.	-	-5.495	N	Unstructured non-motif		TU_1569	6179660	6180750	-	Mono	6180750 P	6179660 P	1	SGR_RS26200
TSS_1570	6856839	SGR_RS29215	-	-23.07	P		TEP_1570	5947753	SGR_RS25170	-	-23.545	S	Structured non-motif		TU_1570	6192928	6194270	+	Mono	6192928 P	6194270 I	1	SGR_RS26255
TSS_1571	6856848	SGR_RS29220	+	3.015	S		TEP_1571	5947777	SGR_RS25170	-	-53.89	P	Structured non-motif		TU_1571	6192928	6194429	+	Mono	6192928 P	6194429 P	1	SGR_RS26255
TSS_1572	6856896	SGR_RS29220	+	318	P		TEP_1572	5953789	SGR_RS25195	-	-4.975	P	Structured non-motif		TU_1572	6192928	6194460	+	Mono	6192928 P	6194460 S	1	SGR_RS26255
TSS_1573	6858916	SGR_RS29225	+	6.455	P		TEP_1573	5954781	.	+	9.86	N	Unstructured non-motif		TU_1573	6194439	6195531	-	Mono	6195531 P	6194439 P	1	SGR_RS26260
TSS_1574	6860628	SGR_RS29230	+	220.435	P		TEP_1574	5963334	SGR_RS25240	+	10.35	P	Unstructured non-motif		TU_1574	6206912	6208350	+	Mono	6206912 P	6208350 P	1	SGR_RS26310
TSS_1575	6861034	SGR_RS36580	+	6.135	P		TEP_1575	5971367	SGR_RS25270	-	-14.52	P	Structured non-motif		TU_1575	6224966	6225292	+	Pre	6224966 P	6225292 Pre	0	.
TSS_1576	6864048	SGR_RS29250	+	0.555	P		TEP_1576	5972249	SGR_RS25275	+	5909.42	P	Unstructured non-motif		TU_1576	6253503	6253918	+	Mono	6253503 P	6253918 P	1	SGR_RS26480
TSS_1577	6865377	SGR_RS29255	+	37.55	P		TEP_1577	5972327	SGR_RS25280	+	4975.67	P	Unstructured non-motif		TU_1577	6256688	6258365	-	Mono	6258365 S	6256688 P	1	SGR_RS26505
TSS_1578	6867836	SGR_RS29265	+	148.84	P		TEP_1578	5972359	SGR_RS25280	+	20.655	S	Unstructured non-motif		TU_1578	6256688	6258274	-	Mono	6258274 P	6256688 P	1	SGR_RS26505
TSS_1579	6868381	SGR_RS29270	+	97.41	P		TEP_1579	5972636	SGR_RS25285	+	251.87	P	Unstructured non-motif		TU_1579	6257698	6258365	-	Mono	6258365 S	6257698 I	1	SGR_RS26505
TSS_1580	6871006	SGR_RS29290	+	32.03	S		TEP_1580	5973192	SGR_RS25290	+	5.455	I	Unstructured non-motif		TU_1580	6257698	6258274	-	Mono	6258274 P	6257698 I	1	SGR_RS26505
TSS_1581	6871094	SGR_RS29290	+	74.31	P		TEP_1581	6012559	SGR_RS25425	+	30.07	P	Unstructured non-motif		TU_1581	6258119	6258365	-	Mono	6258365 S	6258119 I	1	SGR_RS26505
TSS_1582	6871411	SGR_RS29295	+	6.905	P		TEP_1582	6016367	.	+	5.61	N	Unstructured non-motif		TU_1582	6258119	6258274	-	Mono	6258274 P	6258119 I	1	SGR_RS26505
TSS_1583	6873492	SGR_RS29305	+	3.785	P		TEP_1583	6016614	SGR_RS25450	+	5.67	I	Motif		TU_1583	6258960	6262424	-	Poly	6262424 P	6258960 P	4	SGR_RS26515,SGR_RS26520,SGR_RS26525,SGR_RS26530
TSS_1584	6877113	SGR_RS29310	-	-8.465	P		TEP_1584	6016935	SGR_RS25450	+	4.245	S	Unstructured non-motif		TU_1584	6258960	6261343	-	Poly	6261343 P	6258960 P	3	SGR_RS26515,SGR_RS26520,SGR_RS26525
TSS_1585	6889031	SGR_RS29375	+	3.015	P		TEP_1585	6016962	SGR_RS25455	-	-33.4	P	Motif		TU_1585	6258960	6261281	-	Poly	6261281 S	6258960 P	3	SGR_RS26515,SGR_RS26520,SGR_RS26525
TSS_1586	6890918	SGR_RS29380	-	-15.265	P		TEP_1586	6017004	SGR_RS25450	+	30.89	P	Structured non-motif		TU_1586	6258960	6260668	-	Poly	6260668 I	6258960 P	3	SGR_RS26515,SGR_RS26520,SGR_RS26525
TSS_1587	6891859	SGR_RS29385	-	-2.565	P		TEP_1587	6018208	SGR_RS25460	-	-186.225	P	Unstructured non-motif		TU_1587	6258960	6259729	-	Mono	6259729 P	6258960 P	1	SGR_RS26515
TSS_1588	6892003	SGR_RS29390	+	24.865	P		TEP_1588	6018435	SGR_RS25465	-	-4.085	P	Unstructured non-motif		TU_1588	6259437	6262424	-	Poly	6262424 P	6259437 S	3	SGR_RS26520,SGR_RS26525,SGR_RS26530
TSS_1589	6909269	SGR_RS29460	-	-6.585	P		TEP_1589	6019776	SGR_RS25470	-	-4.96	I	Unstructured non-motif		TU_1589	6259437	6261343	-	Poly	6261343 P	6259437 S	2	SGR_RS26520,SGR_RS26525
TSS_1590	6909381	SGR_RS29465	+	2.78	P		TEP_1590	6044350	SGR_RS25575	+	46.745	P	Structured non-motif		TU_1590	6259437	6261281	-	Poly	6261281 S	6259437 S	2	SGR_RS26520,SGR_RS26525
TSS_1591	6913502	SGR_RS29490	+	35.345	P		TEP_1591	6044993	SGR_RS25585	-	-60.065	P	Motif		TU_1591	6259437	6260668	-	Poly	6260668 I	6259437 S	2	SGR_RS26520,SGR_RS26525
TSS_1592	6921318	SGR_RS29510	-	-2.01	P		TEP_1592	6048170	SGR_RS25590	+	5.495	Pre	Unstructured non-motif		TU_1592	6259518	6262424	-	Poly	6262424 P	6259518 P	3	SGR_RS26520,SGR_RS26525,SGR_RS26530
TSS_1593	6921491	SGR_RS29515	+	4.02	P		TEP_1593	6048651	SGR_RS25590	+	6.075	I	Unstructured non-motif		TU_1593	6259518	6261343	-	Poly	6261343 P	6259518 P	2	SGR_RS26520,SGR_RS26525
TSS_1594	6925055	SGR_RS29525	+	113.3	P		TEP_1594	6048773	SGR_RS25590	+	113.825	P	Motif		TU_1594	6259518	6261281	-	Poly	6261281 S	6259518 P	2	SGR_RS26520,SGR_RS26525
TSS_1595	6929641	SGR_RS29550	+	1.005	P		TEP_1595	6048965	SGR_RS25590	+	3.805	S	Unstructured non-motif		TU_1595	6259518	6260668	-	Poly	6260668 I	6259518 P	2	SGR_RS26520,SGR_RS26525
TSS_1596	6933391	SGR_RS29560	-	-3.225	P		TEP_1596	6050180	SGR_RS25600	+	67.245	S	Unstructured non-motif		TU_1596	6259831	6262424	-	Poly	6262424 P	6259831 P	2	SGR_RS26525,SGR_RS26530
TSS_1597	6933503	SGR_RS29565	+	22.3	P		TEP_1597	6050211	SGR_RS25600	+	105.48	S	Structured non-motif		TU_1597	6259831	6261343	-	Mono	6261343 P	6259831 P	1	SGR_RS26525
TSS_1598	6937490	SGR_RS29580	-	-7.91	P		TEP_1598	6050222	SGR_RS25600	+	37	S	Unstructured non-motif		TU_1598	6259831	6261281	-	Mono	6261281 S	6259831 P	1	SGR_RS26525
TSS_1599	6939446	SGR_RS29590	-	-1.005	P		TEP_1599	6050259	SGR_RS25600	+	380.015	P	Structured non-motif		TU_1599	6259831	6260668	-	Mono	6260668 I	6259831 P	1	SGR_RS26525
TSS_1600	6939606	SGR_RS29595	+	4.02	S		TEP_1600	6050882	SGR_RS25605	+	59.685	P	Unstructured non-motif		TU_1600	6260171	6262424	-	Poly	6262424 P	6260171 S	2	SGR_RS26525,SGR_RS26530
TSS_1601	6939639	SGR_RS29595	+	142.1	P		TEP_1601	6052238	SGR_RS25610	+	52.89	P	Unstructured non-motif		TU_1601	6260171	6261343	-	Mono	6261343 P	6260171 S	1	SGR_RS26525
TSS_1602	6942095	SGR_RS29605	+	6.8	P		TEP_1602	6062479	SGR_RS25655	+	534.37	P	Unstructured non-motif		TU_1602	6260171	6261281	-	Mono	6261281 S	6260171 S	1	SGR_RS26525
TSS_1603	6953603	SGR_RS29650	-	-62.395	P		TEP_1603	6069259	SGR_RS25705	+	9.02	P	Unstructured non-motif		TU_1603	6260171	6260668	-	Mono	6260668 I	6260171 S	1	SGR_RS26525
TSS_1604	6953678	SGR_RS29655	+	16.59	P		TEP_1604	6069326	SGR_RS25705	+	3.955	S	Unstructured non-motif		TU_1604	6261212	6262424	-	Mono	6262424 P	6261212 P	1	SGR_RS26530
TSS_1605	6956404	SGR_RS29670	+	2.67	P		TEP_1605	6076802	SGR_RS25755	-	-4.955	S	Unstructured non-motif		TU_1605	6283696	6286293	-	Poly	6286293 P	6283696 P	3	SGR_RS26620,SGR_RS26625,SGR_RS26630
TSS_1606	6961637	SGR_RS29680	-	-237.85	P		TEP_1606	6076939	SGR_RS25755	-	-16.09	P	Unstructured non-motif		TU_1606	6283745	6286293	-	Poly	6286293 P	6283745 I	3	SGR_RS26625,SGR_RS26630,SGR_RS26620
TSS_1607	6962703	SGR_RS29690	+	52.86	P		TEP_1607	6111729	SGR_RS25905	-	-67.1	P	Motif		TU_1607	6293356	6294685	-	Mono	6294685 P	6293356 P	1	SGR_RS26660
TSS_1608	6964349	SGR_RS29700	-	-5.795	P		TEP_1608	6131894	SGR_RS25985	-	-89.68	P	Motif		TU_1608	6294740	6295017	+	Mono	6294740 S	6295017 I	1	SGR_RS26665
TSS_1609	6964408	SGR_RS29705	+	1.11	P		TEP_1609	6133113	SGR_RS25985	-	-5.25	I	Unstructured non-motif		TU_1609	6294740	6295196	+	Mono	6294740 S	6295196 I	1	SGR_RS26665
TSS_1610	6970980	SGR_RS29740	+	3.015	P		TEP_1610	6148869	SGR_RS26065	-	-19.475	P	Unstructured non-motif		TU_1610	6294780	6295017	+	Mono	6294780 P	6295017 I	1	SGR_RS26665
TSS_1611	6983212	SGR_RS29790	+	1.56	P		TEP_1611	6152295	SGR_RS26075	+	45.03	P	Unstructured non-motif		TU_1611	6294780	6295196	+	Mono	6294780 P	6295196 I	1	SGR_RS26665
TSS_1612	6986216	SGR_RS29800	-	-3.12	P		TEP_1612	6168543	SGR_RS26150	-	-73.215	P	Structured non-motif		TU_1612	6297228	6298315	+	Mono	6297228 P	6298315 P	1	SGR_RS26680
TSS_1613	6986328	SGR_RS29800	-	-1.005	S		TEP_1613	6169238	SGR_RS26155	-	-4.505	S	Unstructured non-motif		TU_1613	6297446	6298315	+	Mono	6297446 I	6298315 P	1	SGR_RS26680
TSS_1614	6986365	SGR_RS29805	+	1.005	P		TEP_1614	6169435	SGR_RS26155	-	-14.105	P	Unstructured non-motif		TU_1614	6299820	6300499	+	Mono	6299820 P	6300499 I	1	SGR_RS26690
TSS_1615	6988226	SGR_RS29815	+	152.9	P		TEP_1615	6173078	SGR_RS26170	+	16.81	P	Unstructured non-motif		TU_1615	6299820	6300981	+	Mono	6299820 P	6300981 P	1	SGR_RS26690
TSS_1616	6989942	SGR_RS29830	+	7.14	P		TEP_1616	6173360	SGR_RS26175	+	9.74	P	Unstructured non-motif		TU_1616	6299820	6301707	+	Poly	6299820 P	6301707 I	2	SGR_RS26690,SGR_RS26695
TSS_1617	7006203	SGR_RS29915	+	0.555	P		TEP_1617	6179660	SGR_RS26200	-	-6.75	P	Structured non-motif		TU_1617	6299820	6302095	+	Poly	6299820 P	6302095 I	2	SGR_RS26690,SGR_RS26695
TSS_1618	7007231	SGR_RS29920	+	5.795	P		TEP_1618	6186187	SGR_RS26225	-	-3.26	P	Structured non-motif		TU_1618	6299820	6303103	+	Poly	6299820 P	6303103 P	3	SGR_RS26690,SGR_RS26695,SGR_RS26700
TSS_1619	7009509	SGR_RS29930	-	-2.01	I		TEP_1619	6189753	SGR_RS26235	-	-8.07	P	Unstructured non-motif		TU_1619	6303157	6305220	+	Poly	6303157 P	6305220 I	2	SGR_RS26705,SGR_RS26715
TSS_1620	7009591	SGR_RS29935	+	0.555	P		TEP_1620	6190373	SGR_RS26240	-	-12.415	P	Motif		TU_1620	6303157	6305469	+	Poly	6303157 P	6305469 I	2	SGR_RS26705,SGR_RS26715
TSS_1621	7011919	SGR_RS29950	+	22.945	P		TEP_1621	6194270	SGR_RS26255	+	5.25	I	Unstructured non-motif		TU_1621	6303157	6305502	+	Poly	6303157 P	6305502 I	2	SGR_RS26705,SGR_RS26715
TSS_1622	7011965	SGR_RS29950	+	18.39	S		TEP_1622	6194429	SGR_RS26255	+	29.49	P	Structured non-motif		TU_1622	6303796	6305220	+	Poly	6303796 I	6305220 I	2	SGR_RS26705,SGR_RS26715
TSS_1623	7016330	SGR_RS29970	-	-2.01	P		TEP_1623	6194439	SGR_RS26260	-	-152.575	P	Unstructured non-motif		TU_1623	6303796	6305469	+	Poly	6303796 I	6305469 I	2	SGR_RS26705,SGR_RS26715
TSS_1624	7018418	SGR_RS29985	+	8.145	P		TEP_1624	6194460	SGR_RS26255	+	5.635	S	Unstructured non-motif		TU_1624	6303796	6305502	+	Poly	6303796 I	6305502 I	2	SGR_RS26705,SGR_RS26715
TSS_1625	7021227	SGR_RS29995	+	20.61	I		TEP_1625	6208350	SGR_RS26310	+	4.405	P	Structured non-motif		TU_1625	6304162	6304911	-	Mono	6304911 P	6304162 P	1	SGR_RS26710
TSS_1626	7023553	SGR_RS30000	-	-13.705	S		TEP_1626	6213146	.	-	-136.055	N	Unstructured non-motif		TU_1626	6305081	6305220	+	Poly	6305081 I	6305220 I	2	SGR_RS26715,SGR_RS26715
TSS_1627	7023587	SGR_RS30000	-	-60.41	P		TEP_1627	6225292	SGR_RS26360	+	4.11	Pre	Unstructured non-motif		TU_1627	6305081	6305469	+	Poly	6305081 I	6305469 I	2	SGR_RS26715,SGR_RS26715
TSS_1628	7029778	SGR_RS30030	+	1.11	P		TEP_1628	6244766	SGR_RS26440	-	-6.07	P	Unstructured non-motif		TU_1628	6305081	6305502	+	Poly	6305081 I	6305502 I	2	SGR_RS26715,SGR_RS26715
TSS_1629	7031358	SGR_RS30040	+	208.76	P		TEP_1629	6245477	SGR_RS26445	-	-6.365	S	Unstructured non-motif		TU_1629	6305081	6305772	+	Mono	6305081 I	6305772 P	1	SGR_RS26715
TSS_1630	7034714	SGR_RS30060	+	2.01	P		TEP_1630	6245858	SGR_RS26445	-	-77.8	P	Unstructured non-motif		TU_1630	6305081	6306250	+	Poly	6305081 I	6306250 I	2	SGR_RS26715,SGR_RS26720
TSS_1631	7043059	SGR_RS30085	-	-31.305	P		TEP_1631	6246071	SGR_RS26445	-	-5.655	I	Unstructured non-motif		TU_1631	6305081	6306266	+	Poly	6305081 I	6306266 I	2	SGR_RS26715,SGR_RS26720
TSS_1632	7044031	SGR_RS30090	-	-6.8	S		TEP_1632	6253918	SGR_RS26480	+	5.23	P	Structured non-motif		TU_1632	6305081	6307050	+	Poly	6305081 I	6307050 P	2	SGR_RS26720,SGR_RS26715
TSS_1633	7044049	SGR_RS30095	+	1.005	P		TEP_1633	6256688	SGR_RS26505	-	-90.345	P	Motif		TU_1633	6305081	6307763	+	Poly	6305081 I	6307763 P	3	SGR_RS26720,SGR_RS26725,SGR_RS26715
TSS_1634	7044121	SGR_RS30090	-	-47.17	P		TEP_1634	6257698	SGR_RS26505	-	-4.845	I	Unstructured non-motif		TU_1634	6305081	6309311	+	Poly	6305081 I	6309311 P	4	SGR_RS26720,SGR_RS26725,SGR_RS26730,SGR_RS26715
TSS_1635	7046308	SGR_RS30105	+	1.005	P		TEP_1635	6258119	SGR_RS26505	-	-8.435	I	Unstructured non-motif		TU_1635	6312231	6312599	-	Mono	6312599 P	6312231 P	1	SGR_RS26745
TSS_1636	7049219	SGR_RS30120	+	13.04	P		TEP_1636	6258960	SGR_RS26515	-	-24.125	P	Motif		TU_1636	6313397	6315673	+	Poly	6313397 P	6315673 I	3	SGR_RS26755,SGR_RS26760,SGR_RS26765
TSS_1637	7049404	SGR_RS30115	-	-5.9	P		TEP_1637	6259437	SGR_RS26520	-	-19.515	S	Unstructured non-motif		TU_1637	6313397	6315689	+	Poly	6313397 P	6315689 I	3	SGR_RS26755,SGR_RS26760,SGR_RS26765
TSS_1638	7052334	SGR_RS30130	+	3.57	S		TEP_1638	6259518	SGR_RS26520	-	-102.315	P	Unstructured non-motif		TU_1638	6313397	6315718	+	Poly	6313397 P	6315718 I	3	SGR_RS26755,SGR_RS26760,SGR_RS26765
TSS_1639	7052404	SGR_RS30130	+	9.47	P		TEP_1639	6259831	SGR_RS26525	-	-48.68	P	Unstructured non-motif		TU_1639	6315309	6315673	+	Mono	6315309 P	6315673 I	1	SGR_RS26765
TSS_1640	7056502	SGR_RS30150	+	128.03	P		TEP_1640	6260171	SGR_RS26525	-	-15.075	S	Unstructured non-motif		TU_1640	6315309	6315689	+	Mono	6315309 P	6315689 I	1	SGR_RS26765
TSS_1641	7059276	SGR_RS30160	+	2.22	P		TEP_1641	6261212	SGR_RS26530	-	-5.795	P	Unstructured non-motif		TU_1641	6315309	6315718	+	Mono	6315309 P	6315718 I	1	SGR_RS26765
TSS_1642	7066724	SGR_RS30195	-	-25.08	P		TEP_1642	6267751	SGR_RS26560	-	-4.405	P	Unstructured non-motif		TU_1642	6315309	6316567	+	Mono	6315309 P	6316567 P	1	SGR_RS26765
TSS_1643	7066845	SGR_RS30200	+	1.005	P		TEP_1643	6272780	SGR_RS26575	-	-10.955	P	Motif		TU_1643	6330329	6333324	+	Poly	6330329 P	6333324 P	3	SGR_RS26835,SGR_RS26840,SGR_RS26845
TSS_1644	7078124	SGR_RS30250	+	166.205	P		TEP_1644	6274676	SGR_RS26580	-	-9.955	P	Unstructured non-motif		TU_1644	6336420	6337830	+	Mono	6336420 P	6337830 P	1	SGR_RS26860
TSS_1645	7078579	SGR_RS30255	+	3.785	P		TEP_1645	6276444	SGR_RS26585	-	-13.115	P	Motif		TU_1645	6337788	6338717	-	Mono	6338717 P	6337788 P	1	SGR_RS26870
TSS_1646	7087189	SGR_RS30285	+	2.565	P		TEP_1646	6283696	SGR_RS26620	-	-4.135	P	Unstructured non-motif		TU_1646	6346772	6347192	+	Mono	6346772 P	6347192 P	1	SGR_RS26915
TSS_1647	7087941	SGR_RS30290	+	22.41	P		TEP_1647	6283745	SGR_RS26620	-	-6.055	I	Unstructured non-motif		TU_1647	6352229	6352361	+	N	6352229 N	6352361 N	0	.
TSS_1648	7090322	SGR_RS30300	+	2.115	P		TEP_1648	6286903	SGR_RS26635	+	5.1	I	Unstructured non-motif		TU_1648	6352229	6352381	+	N	6352229 N	6352381 N	0	.
TSS_1649	7092033	SGR_RS30305	+	5.685	P		TEP_1649	6287776	SGR_RS26640	+	28.605	P	Unstructured non-motif		TU_1649	6352229	6352397	+	N	6352229 N	6352397 N	0	.
TSS_1650	7097516	SGR_RS30325	+	11.715	P		TEP_1650	6293356	SGR_RS26660	-	-15.34	P	Motif		TU_1650	6356087	6356909	+	Mono	6356087 P	6356909 P	1	SGR_RS26960
TSS_1651	7100904	SGR_RS30330	+	2.01	P		TEP_1651	6295017	SGR_RS26665	+	8.085	I	Unstructured non-motif		TU_1651	6356087	6357784	+	Poly	6356087 P	6357784 S	2	SGR_RS26960,SGR_RS26965
TSS_1652	7101566	+	+	28.65	N		TEP_1652	6295196	SGR_RS26665	+	50.775	I	Unstructured non-motif		TU_1652	6356087	6357918	+	Poly	6356087 P	6357918 P	2	SGR_RS26960,SGR_RS26965
TSS_1653	7152211	SGR_RS30360	+	7.91	I		TEP_1653	6296773	SGR_RS26675	-	-12.765	S	Structured non-motif		TU_1653	6377282	6377951	+	Mono	6377282 P	6377951 I	1	SGR_RS27045
TSS_1654	7160899	SGR_RS30375	-	-54.25	P		TEP_1654	6296832	SGR_RS26675	-	-32.9	P	Unstructured non-motif		TU_1654	6377282	6378417	+	Mono	6377282 P	6378417 I	1	SGR_RS27045
TSS_1655	7160974	SGR_RS30380	+	15.03	P		TEP_1655	6296885	SGR_RS26675	-	-12.34	S	Motif		TU_1655	6377282	6378804	+	Mono	6377282 P	6378804 P	1	SGR_RS27045
TSS_1656	7179501	SGR_RS30415	+	32.78	P		TEP_1656	6298315	SGR_RS26680	+	8.825	P	Unstructured non-motif		TU_1656	6377282	6380548	+	Poly	6377282 P	6380548 S	3	SGR_RS27045,SGR_RS27050,SGR_RS27055
TSS_1657	7191385	SGR_RS30475	+	0.555	P		TEP_1657	6300499	SGR_RS26690	+	6.44	I	Unstructured non-motif		TU_1657	6377282	6380677	+	Poly	6377282 P	6380677 P	3	SGR_RS27045,SGR_RS27050,SGR_RS27055
TSS_1658	7194171	SGR_RS30485	+	7.12	P		TEP_1658	6300981	SGR_RS26690	+	4.81	P	Unstructured non-motif		TU_1658	6377282	6380914	+	Poly	6377282 P	6380914 I	4	SGR_RS27045,SGR_RS27050,SGR_RS27055,SGR_RS27060
TSS_1659	7196584	SGR_RS30495	+	0.555	P		TEP_1659	6301707	SGR_RS26695	+	3.965	I	Unstructured non-motif		TU_1659	6377282	6381097	+	Poly	6377282 P	6381097 P	4	SGR_RS27045,SGR_RS27050,SGR_RS27055,SGR_RS27060
TSS_1660	7198770	SGR_RS30500	-	-6.905	P		TEP_1660	6302095	SGR_RS26695	+	5.1	I	Unstructured non-motif		TU_1660	6377282	6382071	+	Poly	6377282 P	6382071 I	6	SGR_RS27045,SGR_RS27050,SGR_RS27055,SGR_RS27060,SGR_RS27065,SGR_RS27070
TSS_1661	7198926	SGR_RS30505	+	9.365	P		TEP_1661	6303103	SGR_RS26700	+	42.505	P	Motif		TU_1661	6377282	6382234	+	Poly	6377282 P	6382234 I	6	SGR_RS27045,SGR_RS27050,SGR_RS27055,SGR_RS27060,SGR_RS27065,SGR_RS27070
TSS_1662	7201227	SGR_RS30515	+	2.22	P		TEP_1662	6304162	SGR_RS26710	-	-4.535	P	Unstructured non-motif		TU_1662	6377282	6382307	+	Poly	6377282 P	6382307 I	6	SGR_RS27045,SGR_RS27050,SGR_RS27055,SGR_RS27060,SGR_RS27065,SGR_RS27070
TSS_1663	7203754	SGR_RS30525	-	-1025.25	P		TEP_1663	6305220	SGR_RS26715	+	7.17	I	Unstructured non-motif		TU_1663	6377282	6382592	+	Poly	6377282 P	6382592 P	6	SGR_RS27045,SGR_RS27050,SGR_RS27055,SGR_RS27060,SGR_RS27065,SGR_RS27070
TSS_1664	7203933	SGR_RS30525	-	-20.29	S		TEP_1664	6305469	SGR_RS26715	+	10.795	I	Unstructured non-motif		TU_1664	6377282	6377471	+	Pre	6377282 P	6377471 Pre	0	.
TSS_1665	7206911	SGR_RS30545	+	4.02	P		TEP_1665	6305502	SGR_RS26715	+	5.105	I	Unstructured non-motif		TU_1665	6378000	6378417	+	Poly	6378000 I	6378417 I	2	SGR_RS27045,SGR_RS27045
TSS_1666	7211323	SGR_RS30570	+	14.605	P		TEP_1666	6305772	SGR_RS26715	+	5.94	P	Unstructured non-motif		TU_1666	6378000	6378804	+	Mono	6378000 I	6378804 P	1	SGR_RS27045
TSS_1667	7225690	SGR_RS30600	-	-66.805	P		TEP_1667	6306250	SGR_RS26720	+	5.495	I	Unstructured non-motif		TU_1667	6378000	6380548	+	Poly	6378000 I	6380548 S	3	SGR_RS27050,SGR_RS27055,SGR_RS27045
TSS_1668	7225889	SGR_RS30605	+	1.005	P		TEP_1668	6306266	SGR_RS26720	+	5.755	I	Unstructured non-motif		TU_1668	6378000	6380677	+	Poly	6378000 I	6380677 P	3	SGR_RS27050,SGR_RS27055,SGR_RS27045
TSS_1669	7232850	SGR_RS30635	-	-2.565	P		TEP_1669	6307050	SGR_RS26720	+	4.99	P	Unstructured non-motif		TU_1669	6378000	6380914	+	Poly	6378000 I	6380914 I	4	SGR_RS27050,SGR_RS27055,SGR_RS27045,SGR_RS27060
TSS_1670	7233788	SGR_RS30640	-	-1.665	P		TEP_1670	6307763	SGR_RS26725	+	3.53	P	Unstructured non-motif		TU_1670	6378000	6381097	+	Poly	6378000 I	6381097 P	4	SGR_RS27050,SGR_RS27055,SGR_RS27060,SGR_RS27045
TSS_1671	7237246	SGR_RS30655	+	1.56	P		TEP_1671	6309311	SGR_RS26730	+	159.79	P	Motif		TU_1671	6378000	6382071	+	Poly	6378000 I	6382071 I	6	SGR_RS27050,SGR_RS27055,SGR_RS27060,SGR_RS27065,SGR_RS27045,SGR_RS27070
TSS_1672	7242659	SGR_RS30670	-	-8.915	P		TEP_1672	6310752	SGR_RS26735	+	6.15	S	Unstructured non-motif		TU_1672	6378000	6382234	+	Poly	6378000 I	6382234 I	6	SGR_RS27050,SGR_RS27055,SGR_RS27060,SGR_RS27065,SGR_RS27045,SGR_RS27070
TSS_1673	7248584	SGR_RS30690	+	3.015	P		TEP_1673	6310811	SGR_RS26735	+	6.22	P	Unstructured non-motif		TU_1673	6378000	6382307	+	Poly	6378000 I	6382307 I	6	SGR_RS27050,SGR_RS27055,SGR_RS27060,SGR_RS27065,SGR_RS27045,SGR_RS27070
TSS_1674	7248791	SGR_RS30690	-	-14.045	A		TEP_1674	6312231	SGR_RS26745	-	-11.765	P	Structured non-motif		TU_1674	6378000	6382592	+	Poly	6378000 I	6382592 P	6	SGR_RS27050,SGR_RS27055,SGR_RS27060,SGR_RS27065,SGR_RS27070,SGR_RS27045
TSS_1675	7249182	SGR_RS30695	+	422.255	P		TEP_1675	6315673	SGR_RS26765	+	6.345	I	Unstructured non-motif		TU_1675	6386417	6386624	+	Mono	6386417 P	6386624 I	1	SGR_RS27080
TSS_1676	7249450	SGR_RS30695	+	17.94	I		TEP_1676	6315689	SGR_RS26765	+	5.93	I	Unstructured non-motif		TU_1676	6386417	6387378	+	Mono	6386417 P	6387378 P	1	SGR_RS27080
TSS_1677	7254087	SGR_RS30715	+	112.42	P		TEP_1677	6315718	SGR_RS26765	+	5.945	I	Unstructured non-motif		TU_1677	6392954	6396190	-	Poly	6396190 P	6392954 P	3	SGR_RS27115,SGR_RS27120,SGR_RS27125
TSS_1678	7256422	SGR_RS30730	+	12.25	P		TEP_1678	6316567	SGR_RS26765	+	47.97	P	Motif		TU_1678	6399819	6400113	-	Mono	6400113 P	6399819 P	1	SGR_RS27135
TSS_1679	7258989	SGR_RS30740	-	-2.565	P		TEP_1679	6325092	SGR_RS26800	+	4.705	P	Structured non-motif		TU_1679	6426943	6430326	+	Poly	6426943 P	6430326 P	4	SGR_RS27275,SGR_RS27280,SGR_RS27285,SGR_RS27290
TSS_1680	7262640	SGR_RS30750	-	-69.54	P		TEP_1680	6327187	SGR_RS26810	+	7.445	P	Unstructured non-motif		TU_1680	6440717	6448036	+	Poly	6440717 P	6448036 S	3	SGR_RS27340,SGR_RS27345,SGR_RS27350
TSS_1681	7263594	SGR_RS30755	-	-22.535	P		TEP_1681	6328606	SGR_RS26825	-	-6.65	P	Structured non-motif		TU_1681	6440717	6448115	+	Poly	6440717 P	6448115 P	3	SGR_RS27340,SGR_RS27345,SGR_RS27350
TSS_1682	7263910	SGR_RS30760	+	140.155	P		TEP_1682	6333324	SGR_RS26845	+	6.23	P	Unstructured non-motif		TU_1682	6441658	6448036	+	Poly	6441658 P	6448036 S	2	SGR_RS27345,SGR_RS27350
TSS_1683	7267414	SGR_RS30765	-	-2.01	P		TEP_1683	6337788	SGR_RS26870	-	-14.145	P	Structured non-motif		TU_1683	6441658	6448115	+	Poly	6441658 P	6448115 P	2	SGR_RS27345,SGR_RS27350
TSS_1684	7269165	SGR_RS30775	-	-12.36	P		TEP_1684	6337830	SGR_RS26860	+	15.73	P	Structured non-motif		TU_1684	6456875	6457260	+	Mono	6456875 P	6457260 P	1	SGR_RS27405
TSS_1685	7272230	SGR_RS30790	-	-4.445	P		TEP_1685	6347192	SGR_RS26915	+	120.04	P	Structured non-motif		TU_1685	6467250	6468305	+	Mono	6467250 P	6468305 P	1	SGR_RS27460
TSS_1686	7275411	SGR_RS30815	+	75.125	P		TEP_1686	6352303	.	+	328.32	N	Unstructured non-motif		TU_1686	6484764	6490589	-	Poly	6490589 P	6484764 P	5	SGR_RS27530,SGR_RS27535,SGR_RS27540,SGR_RS27545,SGR_RS27550
TSS_1687	7276632	SGR_RS30820	-	-2.22	P		TEP_1687	6352361	.	+	455.75	N	Unstructured non-motif		TU_1687	6489164	6490589	-	Mono	6490589 P	6489164 P	1	SGR_RS27550
TSS_1688	7277121	SGR_RS30830	+	2.01	P		TEP_1688	6352381	.	+	82.88	N	Unstructured non-motif		TU_1688	6498571	6500446	+	Mono	6498571 P	6500446 P	1	SGR_RS27580
TSS_1689	7280723	SGR_RS30850	+	2.01	P		TEP_1689	6352397	.	+	381.4	N	Unstructured non-motif		TU_1689	6505303	6505605	+	Mono	6505303 P	6505605 I	1	SGR_RS27600
TSS_1690	7280724	SGR_RS30845	-	-6.585	P		TEP_1690	6356909	SGR_RS26960	+	5.41	P	Unstructured non-motif		TU_1690	6505303	6506362	+	Mono	6505303 P	6506362 I	1	SGR_RS27600
TSS_1691	7285992	SGR_RS30875	+	40.585	P		TEP_1691	6357784	SGR_RS26965	+	4.975	S	Unstructured non-motif		TU_1691	6505303	6506527	+	Mono	6505303 P	6506527 I	1	SGR_RS27600
TSS_1692	7355409	SGR_RS30915	-	-5.345	P		TEP_1692	6357918	SGR_RS26965	+	5.325	P	Unstructured non-motif		TU_1692	6505303	6507094	+	Mono	6505303 P	6507094 P	1	SGR_RS27600
TSS_1693	7355583	SGR_RS30920	+	32.65	I		TEP_1693	6363831	SGR_RS26990	-	-4.245	I	Unstructured non-motif		TU_1693	6528609	6529564	-	Mono	6529564 P	6528609 P	1	SGR_RS27710
TSS_1694	7362303	SGR_RS30950	+	12.805	P		TEP_1694	6364476	.	+	52.06	N	Unstructured non-motif		TU_1694	6530635	6533704	+	Poly	6530635 P	6533704 P	2	SGR_RS27720,SGR_RS27725
TSS_1695	7369151	SGR_RS30985	+	1.11	P		TEP_1695	6371017	SGR_RS27015	+	4.36	I	Unstructured non-motif		TU_1695	6532959	6533704	+	Mono	6532959 P	6533704 P	1	SGR_RS27725
TSS_1696	7373326	SGR_RS30995	-	-8.23	P		TEP_1696	6375213	SGR_RS27030	+	41.865	I	Unstructured non-motif		TU_1696	6535834	6537092	+	Mono	6535834 P	6537092 P	1	SGR_RS27735
TSS_1697	7377723	SGR_RS31015	-	-2.67	P		TEP_1697	6376240	SGR_RS27035	+	5.685	I	Unstructured non-motif		TU_1697	6538588	6539008	+	Mono	6538588 P	6539008 I	1	SGR_RS27750
TSS_1698	7378211	SGR_RS31020	+	5	P		TEP_1698	6377070	SGR_RS27040	+	3.665	I	Unstructured non-motif		TU_1698	6538588	6540538	+	Mono	6538588 P	6540538 I	1	SGR_RS27750
TSS_1699	7380058	SGR_RS31025	+	562.225	P		TEP_1699	6377471	SGR_RS27045	+	5.485	Pre	Structured non-motif		TU_1699	6538588	6541800	+	Mono	6538588 P	6541800 S	1	SGR_RS27750
TSS_1700	7384483	-	-	-0.555	N		TEP_1700	6377563	SGR_RS27040	+	53.455	P	Unstructured non-motif		TU_1700	6538588	6541848	+	Mono	6538588 P	6541848 P	1	SGR_RS27750
TSS_1701	7388411	SGR_RS31060	+	129.845	P		TEP_1701	6377951	SGR_RS27045	+	8.91	I	Unstructured non-motif		TU_1701	6545291	6550910	+	Poly	6545291 P	6550910 P	4	SGR_RS27775,SGR_RS27780,SGR_RS27785,SGR_RS27790
TSS_1702	7389832	SGR_RS31070	+	5.685	P		TEP_1702	6378417	SGR_RS27045	+	4.375	I	Unstructured non-motif		TU_1702	6547306	6550910	+	Poly	6547306 P	6550910 P	3	SGR_RS27780,SGR_RS27785,SGR_RS27790
TSS_1703	7391560	SGR_RS31080	+	46.74	P		TEP_1703	6378804	SGR_RS27045	+	85.215	P	Unstructured non-motif		TU_1703	6550620	6551384	+	Mono	6550620 P	6551384 I	1	SGR_RS27795
TSS_1704	7393229	SGR_RS31085	+	19.285	P		TEP_1704	6379465	SGR_RS27055	-	-12.33	A	Unstructured non-motif		TU_1704	6550620	6553879	+	Poly	6550620 P	6553879 P	3	SGR_RS27795,SGR_RS27800,SGR_RS27805
TSS_1705	7395258	SGR_RS31100	+	2.67	P		TEP_1705	6380548	SGR_RS27055	+	3.795	S	Unstructured non-motif		TU_1705	6550620	6553964	+	Poly	6550620 P	6553964 S	3	SGR_RS27795,SGR_RS27800,SGR_RS27805
TSS_1706	7407145	SGR_RS31150	-	-1.005	P		TEP_1706	6380677	SGR_RS27055	+	7.355	P	Unstructured non-motif		TU_1706	6550620	6554021	+	Poly	6550620 P	6554021 S	3	SGR_RS27795,SGR_RS27800,SGR_RS27805
TSS_1707	7411629	SGR_RS31160	+	4.575	P		TEP_1707	6380914	SGR_RS27060	+	3.845	I	Unstructured non-motif		TU_1707	6550620	6554671	+	Poly	6550620 P	6554671 P	5	SGR_RS27795,SGR_RS27800,SGR_RS27805,SGR_RS27810,SGR_RS27815
TSS_1708	7414140	SGR_RS31170	-	-1.665	P		TEP_1708	6381097	SGR_RS27060	+	13.035	P	Unstructured non-motif		TU_1708	6563984	6567539	-	Poly	6567539 P	6563984 P	2	SGR_RS27865,SGR_RS27870
TSS_1709	7418436	SGR_RS31190	-	-4.125	P		TEP_1709	6382071	SGR_RS27070	+	4.97	I	Unstructured non-motif		TU_1709	6567554	6567912	+	Mono	6567554 P	6567912 I	1	SGR_RS27875
TSS_1710	7418543	SGR_RS31195	+	16.615	P		TEP_1710	6382234	SGR_RS27070	+	14.12	I	Unstructured non-motif		TU_1710	6567554	6568590	+	Mono	6567554 P	6568590 P	1	SGR_RS27875
TSS_1711	7419683	SGR_RS31200	-	-1.005	P		TEP_1711	6382307	SGR_RS27070	+	5.65	I	Unstructured non-motif		TU_1711	6576476	6578813	+	Poly	6576476 P	6578813 P	3	SGR_RS27925,SGR_RS27930,SGR_RS27935
TSS_1712	7421320	SGR_RS31215	+	1.56	P		TEP_1712	6382592	SGR_RS27070	+	14.51	P	Structured non-motif		TU_1712	6578225	6578813	+	Mono	6578225 P	6578813 P	1	SGR_RS27935
TSS_1713	7423223	SGR_RS31225	-	-2.01	P		TEP_1713	6386624	SGR_RS27080	+	5.64	I	Unstructured non-motif		TU_1713	6581722	6582798	+	Mono	6581722 P	6582798 P	1	SGR_RS27960
TSS_1714	7423298	SGR_RS31230	+	5.58	P		TEP_1714	6387378	SGR_RS27080	+	23.395	P	Unstructured non-motif		TU_1714	6587975	6590102	+	Mono	6587975 P	6590102 P	1	SGR_RS27990
TSS_1715	7432802	SGR_RS31275	+	28.33	P		TEP_1715	6392954	SGR_RS27115	-	-22.54	P	Structured non-motif		TU_1715	6587975	6590161	+	Mono	6587975 P	6590161 S	1	SGR_RS27990
TSS_1716	7435379	SGR_RS31280	-	-28.525	P		TEP_1716	6392973	SGR_RS27110	+	3.965	P	Unstructured non-motif		TU_1716	6587975	6588073	+	Pre	6587975 P	6588073 Pre	0	.
TSS_1717	7441295	SGR_RS31295	-	-14.495	P		TEP_1717	6392984	SGR_RS27110	+	3.965	S	Structured non-motif		TU_1717	6607669	6611059	-	Poly	6611059 P	6607669 P	4	SGR_RS28090,SGR_RS28095,SGR_RS28100,SGR_RS28105
TSS_1718	7445831	SGR_RS31320	+	81.625	P		TEP_1718	6399819	SGR_RS27135	-	-455.965	P	Structured non-motif		TU_1718	6612552	6614034	+	Mono	6612552 P	6614034 P	1	SGR_RS28115
TSS_1719	7453837	SGR_RS31355	-	-14.045	P		TEP_1719	6426184	SGR_RS27265	+	80.54	P	Motif		TU_1719	6624547	6626136	-	Poly	6626136 P	6624547 P	2	SGR_RS28160,SGR_RS28165
TSS_1720	7457959	SGR_RS31375	-	-2.115	I		TEP_1720	6430326	SGR_RS27290	+	15.54	P	Structured non-motif		TU_1720	6631323	6633715	+	Poly	6631323 P	6633715 S	2	SGR_RS28190,SGR_RS28195
TSS_1721	7462804	SGR_RS31405	-	-2.115	P		TEP_1721	6448036	SGR_RS27350	+	17.345	S	Structured non-motif		TU_1721	6631323	6633862	+	Poly	6631323 P	6633862 S	2	SGR_RS28190,SGR_RS28195
TSS_1722	7465455	SGR_RS31420	+	97.495	P		TEP_1722	6448115	SGR_RS27350	+	40.19	P	Unstructured non-motif		TU_1722	6631323	6634009	+	Poly	6631323 P	6634009 S	2	SGR_RS28190,SGR_RS28195
TSS_1723	7469675	SGR_RS31445	-	-3.015	P		TEP_1723	6457153	SGR_RS27400	+	6.55	P	Unstructured non-motif		TU_1723	6633317	6634162	+	Mono	6633317 P	6634162 I	1	SGR_RS28200
TSS_1724	7469714	SGR_RS31450	+	3.225	P		TEP_1724	6457260	SGR_RS27405	+	102.68	P	Unstructured non-motif		TU_1724	6633317	6633664	+	Pre	6633317 P	6633664 Pre	0	.
TSS_1725	7471188	SGR_RS31460	+	2.01	P		TEP_1725	6468305	SGR_RS27460	+	13.12	P	Structured non-motif		TU_1725	6635356	6635589	+	Mono	6635356 P	6635589 I	1	SGR_RS28210
TSS_1726	7471914	SGR_RS31465	+	22.085	P		TEP_1726	6483925	SGR_RS27520	-	-32.26	P	Unstructured non-motif		TU_1726	6635356	6636041	+	Mono	6635356 P	6636041 P	1	SGR_RS28210
TSS_1727	7471973	SGR_RS31465	+	16.72	S		TEP_1727	6484764	SGR_RS27530	-	-3.395	P	Unstructured non-motif		TU_1727	6635356	6636154	+	Poly	6635356 P	6636154 P	2	SGR_RS28210,SGR_RS28215
TSS_1728	7476670	SGR_RS31495	+	23.415	P		TEP_1728	6489164	SGR_RS27550	-	-86.655	P	Structured non-motif		TU_1728	6641190	6641510	-	Mono	6641510 P	6641190 P	1	SGR_RS28250
TSS_1729	7480537	SGR_RS31505	-	-45.89	P		TEP_1729	6500446	SGR_RS27580	+	40.19	P	Structured non-motif		TU_1729	6652403	6652547	+	Mono	6652403 I	6652547 P	1	SGR_RS28295
TSS_1730	7482763	SGR_RS31520	-	-2.565	P		TEP_1730	6505605	SGR_RS27600	+	12.47	I	Unstructured non-motif		TU_1730	6652403	6652739	+	Mono	6652403 I	6652739 S	1	SGR_RS28295
TSS_1731	7485027	SGR_RS31530	-	-2.01	P		TEP_1731	6506362	SGR_RS27600	+	5.825	I	Unstructured non-motif		TU_1731	6653769	6654481	-	Mono	6654481 P	6653769 S	1	SGR_RS28305
TSS_1732	7486211	SGR_RS31540	-	-2.01	P		TEP_1732	6506527	SGR_RS27600	+	4.52	I	Unstructured non-motif		TU_1732	6653922	6654481	-	Mono	6654481 P	6653922 P	1	SGR_RS28305
TSS_1733	7486339	SGR_RS31545	+	5.235	P		TEP_1733	6507054	SGR_RS27605	-	-3.08	P	Structured non-motif		TU_1733	6654628	6654999	+	Mono	6654628 P	6654999 P	1	SGR_RS28310
TSS_1734	7488179	SGR_RS31550	-	-19.5	P		TEP_1734	6507094	SGR_RS27600	+	25.76	P	Motif		TU_1734	6654954	6659349	-	Poly	6659349 P	6654954 P	3	SGR_RS28315,SGR_RS28320,SGR_RS28325
TSS_1735	7495556	SGR_RS31580	-	-4.23	P		TEP_1735	6511573	SGR_RS27635	-	-7.36	P	Unstructured non-motif		TU_1735	6656122	6659349	-	Poly	6659349 P	6656122 P	2	SGR_RS28320,SGR_RS28325
TSS_1736	7498806	SGR_RS31595	-	-5.685	I		TEP_1736	6528609	SGR_RS27710	-	-60.995	P	Unstructured non-motif		TU_1736	6664330	6664946	+	Mono	6664330 P	6664946 P	1	SGR_RS28360
TSS_1737	7512500	SGR_RS31635	+	16.27	P		TEP_1737	6530683	SGR_RS27720	-	-3.12	A	Unstructured non-motif		TU_1737	6666730	6669479	+	Mono	6666730 P	6669479 P	1	SGR_RS28370
TSS_1738	7520175	SGR_RS31670	+	5.235	P		TEP_1738	6530701	SGR_RS27720	-	-11.64	A	Structured non-motif		TU_1738	6674735	6675094	+	Mono	6674735 P	6675094 P	1	SGR_RS28400
TSS_1739	7521344	SGR_RS31680	+	73.925	P		TEP_1739	6533704	SGR_RS27725	+	3.98	P	Unstructured non-motif		TU_1739	6680190	6681662	-	Poly	6681662 P	6680190 P	2	SGR_RS28435,SGR_RS28440
TSS_1740	7526548	SGR_RS31690	+	1.665	P		TEP_1740	6535543	SGR_RS27730	-	-5.38	A	Unstructured non-motif		TU_1740	6680190	6680816	-	Mono	6680816 P	6680190 P	1	SGR_RS28435
TSS_1741	7530930	SGR_RS31710	+	2.01	P		TEP_1741	6537092	SGR_RS27735	+	3.705	P	Motif		TU_1741	6702769	6704809	-	Mono	6704809 P	6702769 P	1	SGR_RS28535
TSS_1742	7542023	SGR_RS31730	-	-8.465	P		TEP_1742	6539008	SGR_RS27750	+	6.42	I	Unstructured non-motif		TU_1742	6703119	6704809	-	Mono	6704809 P	6703119 I	1	SGR_RS28535
TSS_1743	7542042	SGR_RS31735	+	1.005	P		TEP_1743	6540538	SGR_RS27750	+	3.965	I	Unstructured non-motif		TU_1743	6711291	6711582	+	Mono	6711291 P	6711582 I	1	SGR_RS28560
TSS_1744	7545609	SGR_RS31745	+	393.92	P		TEP_1744	6541800	SGR_RS27750	+	34.53	S	Structured non-motif		TU_1744	6711291	6711649	+	Mono	6711291 P	6711649 I	1	SGR_RS28560
TSS_1745	7548481	SGR_RS31760	+	57.395	I		TEP_1745	6541848	SGR_RS27750	+	95.24	P	Motif		TU_1745	6711291	6711798	+	Mono	6711291 P	6711798 I	1	SGR_RS28560
TSS_1746	7570874	SGR_RS31785	-	-11.375	P		TEP_1746	6550910	SGR_RS27790	+	11.35	P	Unstructured non-motif		TU_1746	6711291	6712078	+	Mono	6711291 P	6712078 I	1	SGR_RS28560
TSS_1747	7574700	SGR_RS31810	+	1.11	A		TEP_1747	6551384	SGR_RS27795	+	4.67	I	Unstructured non-motif		TU_1747	6711291	6712330	+	Mono	6711291 P	6712330 I	1	SGR_RS28560
TSS_1748	7575204	SGR_RS31815	+	5.9	P		TEP_1748	6553879	SGR_RS27805	+	64.505	P	Structured non-motif		TU_1748	6711291	6713228	+	Poly	6711291 P	6713228 S	2	SGR_RS28560,SGR_RS28565
TSS_1749	7577092	SGR_RS31820	+	92.64	P		TEP_1749	6553964	SGR_RS27805	+	3.82	S	Unstructured non-motif		TU_1749	6711291	6713325	+	Poly	6711291 P	6713325 P	2	SGR_RS28560,SGR_RS28565
TSS_1750	7578346	SGR_RS31830	+	8.25	P		TEP_1750	6554021	SGR_RS27805	+	4.84	S	Unstructured non-motif		TU_1750	6726719	6728062	-	Poly	6728062 P	6726719 P	2	SGR_RS28645,SGR_RS28650
TSS_1751	7622486	SGR_RS31860	-	-1.665	P		TEP_1751	6554671	SGR_RS27815	+	63.505	P	Structured non-motif		TU_1751	6732400	6733539	-	Mono	6733539 P	6732400 P	1	SGR_RS28675
TSS_1752	7624803	SGR_RS31875	-	-8.7	P		TEP_1752	6563984	SGR_RS27865	-	-26.025	P	Structured non-motif		TU_1752	6736751	6737696	-	Mono	6737696 P	6736751 P	1	SGR_RS28690
TSS_1753	7624920	SGR_RS31880	+	74.25	P		TEP_1753	6567912	SGR_RS27875	+	3.965	I	Unstructured non-motif		TU_1753	6736751	6737694	-	Mono	6737694 S	6736751 P	1	SGR_RS28690
TSS_1754	7626337	SGR_RS31885	+	30.32	P		TEP_1754	6568590	SGR_RS27875	+	5.2	P	Unstructured non-motif		TU_1754	6737281	6737696	-	Mono	6737696 P	6737281 I	1	SGR_RS28690
TSS_1755	7626881	SGR_RS31890	+	20.185	P		TEP_1755	6572990	SGR_RS27900	+	4.775	P	Unstructured non-motif		TU_1755	6737281	6737694	-	Mono	6737694 S	6737281 I	1	SGR_RS28690
TSS_1756	7629508	SGR_RS31895	-	-110.39	P		TEP_1756	6578813	SGR_RS27935	+	35.91	P	Motif		TU_1756	6748651	6750677	+	Poly	6748651 P	6750677 P	2	SGR_RS28740,SGR_RS28745
TSS_1757	7630086	SGR_RS31900	+	10.37	P		TEP_1757	6582798	SGR_RS27960	+	34.9	P	Structured non-motif		TU_1757	6750035	6750677	+	Mono	6750035 I	6750677 P	1	SGR_RS28745
TSS_1758	7632419	SGR_RS31910	+	13.04	P		TEP_1758	6587928	SGR_RS27985	+	4.225	S	Unstructured non-motif		TU_1758	6762883	6764087	+	Mono	6762883 P	6764087 P	1	SGR_RS28785
TSS_1759	7655148	SGR_RS32005	+	0.555	I		TEP_1759	6588073	SGR_RS27990	+	302.405	Pre	Unstructured non-motif		TU_1759	6776409	6777317	+	Mono	6776409 P	6777317 P	1	SGR_RS28850
TSS_1760	7670997	SGR_RS32060	+	1.11	P		TEP_1760	6589729	SGR_RS28000	-	-4.415	P	Motif		TU_1760	6776409	6777927	+	Poly	6776409 P	6777927 P	2	SGR_RS28850,SGR_RS28855
TSS_1761	7673460	SGR_RS32070	-	-2.115	P		TEP_1761	6590102	SGR_RS27990	+	82.635	P	Structured non-motif		TU_1761	6777471	6777927	+	Mono	6777471 P	6777927 P	1	SGR_RS28855
TSS_1762	7684028	SGR_RS32120	+	33.655	P		TEP_1762	6590161	SGR_RS27990	+	23.07	S	Unstructured non-motif		TU_1762	6814821	6817517	+	Poly	6814821 P	6817517 P	2	SGR_RS29030,SGR_RS29035
TSS_1763	7692944	SGR_RS32170	+	9.58	P		TEP_1763	6607669	SGR_RS28090	-	-102.11	P	Motif		TU_1763	6823350	6825125	+	Poly	6823350 P	6825125 P	2	SGR_RS29075,SGR_RS29080
TSS_1764	7692965	SGR_RS32165	-	-0.555	P		TEP_1764	6614034	SGR_RS28115	+	6.2	P	Unstructured non-motif		TU_1764	6823350	6826121	+	Poly	6823350 P	6826121 P	3	SGR_RS29075,SGR_RS29080,SGR_RS29085
TSS_1765	7701031	SGR_RS32200	-	-1.11	P		TEP_1765	6614919	SGR_RS28125	-	-4.11	P	Structured non-motif		TU_1765	6830636	6831786	+	Mono	6830636 P	6831786 P	1	SGR_RS29110
TSS_1766	7705247	SGR_RS32230	-	-318.75	P		TEP_1766	6615313	SGR_RS28120	+	11.89	P	Unstructured non-motif		TU_1766	6830636	6832310	+	Poly	6830636 P	6832310 I	2	SGR_RS29110,SGR_RS29115
TSS_1767	7706228	SGR_RS32235	-	-8.7	P		TEP_1767	6624547	SGR_RS28160	-	-5.375	P	Motif		TU_1767	6830636	6832821	+	Poly	6830636 P	6832821 P	2	SGR_RS29110,SGR_RS29115
TSS_1768	7706347	SGR_RS32240	+	10.025	P		TEP_1768	6628518	SGR_RS28175	+	6.635	P	Unstructured non-motif		TU_1768	6831886	6832310	+	Mono	6831886 P	6832310 I	1	SGR_RS29115
TSS_1769	7708889	SGR_RS32255	+	3.57	P		TEP_1769	6633664	SGR_RS28200	+	107.405	Pre	Structured non-motif		TU_1769	6831886	6832821	+	Mono	6831886 P	6832821 P	1	SGR_RS29115
TSS_1770	7737276	SGR_RS32355	+	3.12	P		TEP_1770	6633715	SGR_RS28195	+	78.18	S	Unstructured non-motif		TU_1770	6833806	6837424	+	Poly	6833806 P	6837424 P	4	SGR_RS29125,SGR_RS29130,SGR_RS29135,SGR_RS29140
TSS_1771	7742769	SGR_RS32380	-	-80.9	P		TEP_1771	6633862	SGR_RS28195	+	36.61	S	Unstructured non-motif		TU_1771	6853173	6853543	+	Mono	6853173 P	6853543 I	1	SGR_RS29200
TSS_1772	7744398	SGR_RS32395	+	34.235	P		TEP_1772	6634009	SGR_RS28195	+	21.375	S	Unstructured non-motif		TU_1772	6856330	6856839	-	Mono	6856839 P	6856330 P	1	SGR_RS29215
TSS_1773	7747411	SGR_RS32405	-	-3.675	P		TEP_1773	6634162	SGR_RS28200	+	76.82	I	Unstructured non-motif		TU_1773	6856562	6856839	-	Mono	6856839 P	6856562 I	1	SGR_RS29215
TSS_1774	7750251	SGR_RS32415	-	-6.905	P		TEP_1774	6635589	SGR_RS28210	+	4.375	I	Unstructured non-motif		TU_1774	6856848	6857919	+	Mono	6856848 S	6857919 I	1	SGR_RS29220
TSS_1775	7758682	SGR_RS32440	+	61.715	I		TEP_1775	6636041	SGR_RS28210	+	4.52	P	Structured non-motif		TU_1775	6856848	6858019	+	Mono	6856848 S	6858019 I	1	SGR_RS29220
TSS_1776	7762642	SGR_RS32460	+	6.135	P		TEP_1776	6636154	SGR_RS28215	+	5.78	P	Structured non-motif		TU_1776	6856848	6858382	+	Mono	6856848 S	6858382 I	1	SGR_RS29220
TSS_1777	7765265	SGR_RS32470	+	1.11	P		TEP_1777	6641190	SGR_RS28250	-	-50.305	P	Structured non-motif		TU_1777	6856848	6858910	+	Mono	6856848 S	6858910 P	1	SGR_RS29220
TSS_1778	7766040	SGR_RS32475	+	4.79	P		TEP_1778	6652547	SGR_RS28290	+	5.925	P	Unstructured non-motif		TU_1778	6856848	6860996	+	Poly	6856848 S	6860996 P	3	SGR_RS29220,SGR_RS29225,SGR_RS29230
TSS_1779	7770122	SGR_RS32490	-	-16.485	P		TEP_1779	6652739	SGR_RS28290	+	5.54	S	Unstructured non-motif		TU_1779	6856848	6861033	+	Poly	6856848 S	6861033 S	3	SGR_RS29220,SGR_RS29225,SGR_RS29230
TSS_1780	7775906	SGR_RS32520	-	-1.11	P		TEP_1780	6653769	SGR_RS28305	-	-3.965	S	Unstructured non-motif		TU_1780	6856848	6861099	+	Poly	6856848 S	6861099 S	3	SGR_RS29220,SGR_RS29225,SGR_RS29230
TSS_1781	7775951	SGR_RS32525	+	30.215	P		TEP_1781	6653922	SGR_RS28305	-	-20.71	P	Unstructured non-motif		TU_1781	6856848	6861309	+	Poly	6856848 S	6861309 P	4	SGR_RS29220,SGR_RS29225,SGR_RS29230,SGR_RS36580
TSS_1782	7781401	SGR_RS32550	+	24.995	P		TEP_1782	6654954	SGR_RS28315	-	-3.43	P	Motif		TU_1782	6856848	6862100	+	Poly	6856848 S	6862100 P	5	SGR_RS29220,SGR_RS29225,SGR_RS29230,SGR_RS29235,SGR_RS36580
TSS_1783	7783037	SGR_RS32560	+	81.475	P		TEP_1783	6654999	SGR_RS28310	+	103.67	P	Structured non-motif		TU_1783	6856848	6862423	+	Poly	6856848 S	6862423 S	5	SGR_RS29220,SGR_RS29225,SGR_RS29230,SGR_RS29235,SGR_RS36580
TSS_1784	7787938	SGR_RS32580	-	-8.25	P		TEP_1784	6656122	SGR_RS28320	-	-22.895	P	Unstructured non-motif		TU_1784	6856848	6862944	+	Poly	6856848 S	6862944 P	6	SGR_RS29220,SGR_RS29225,SGR_RS29230,SGR_RS29235,SGR_RS29240,SGR_RS36580
TSS_1785	7789132	SGR_RS32595	+	10.925	S		TEP_1785	6664110	SGR_RS28350	+	5.245	P	Unstructured non-motif		TU_1785	6856896	6857919	+	Mono	6856896 P	6857919 I	1	SGR_RS29220
TSS_1786	7789286	SGR_RS32595	+	191.91	P		TEP_1786	6664616	SGR_RS28355	+	3.795	P	Unstructured non-motif		TU_1786	6856896	6858019	+	Mono	6856896 P	6858019 I	1	SGR_RS29220
TSS_1787	7791233	SGR_RS32605	+	2.115	P		TEP_1787	6664946	SGR_RS28360	+	60.88	P	Structured non-motif		TU_1787	6856896	6858382	+	Mono	6856896 P	6858382 I	1	SGR_RS29220
TSS_1788	7794583	SGR_RS32620	+	1.11	P		TEP_1788	6669479	SGR_RS28370	+	10	P	Motif		TU_1788	6856896	6858910	+	Mono	6856896 P	6858910 P	1	SGR_RS29220
TSS_1789	7801148	SGR_RS32650	+	1.665	P		TEP_1789	6675094	SGR_RS28400	+	14.46	P	Unstructured non-motif		TU_1789	6856896	6860996	+	Poly	6856896 P	6860996 P	3	SGR_RS29220,SGR_RS29225,SGR_RS29230
TSS_1790	7801230	SGR_RS32645	-	-4.79	P		TEP_1790	6679533	SGR_RS28430	-	-12.445	P	Motif		TU_1790	6856896	6861033	+	Poly	6856896 P	6861033 S	3	SGR_RS29220,SGR_RS29225,SGR_RS29230
TSS_1791	7803259	SGR_RS32660	+	0.555	P		TEP_1791	6680190	SGR_RS28435	-	-32.025	P	Structured non-motif		TU_1791	6856896	6861099	+	Poly	6856896 P	6861099 S	3	SGR_RS29220,SGR_RS29225,SGR_RS29230
TSS_1792	7806839	SGR_RS32675	-	-0.555	P		TEP_1792	6682600	SGR_RS28445	+	4.085	P	Unstructured non-motif		TU_1792	6856896	6861309	+	Poly	6856896 P	6861309 P	4	SGR_RS29220,SGR_RS29225,SGR_RS29230,SGR_RS36580
TSS_1793	7807006	SGR_RS32680	+	0.555	P		TEP_1793	6684772	SGR_RS28450	+	23.38	P	Unstructured non-motif		TU_1793	6856896	6862100	+	Poly	6856896 P	6862100 P	5	SGR_RS29220,SGR_RS29225,SGR_RS29230,SGR_RS29235,SGR_RS36580
TSS_1794	7810849	SGR_RS32700	-	-22.175	P		TEP_1794	6702769	SGR_RS28535	-	-29.075	P	Motif		TU_1794	6856896	6862423	+	Poly	6856896 P	6862423 S	5	SGR_RS29220,SGR_RS29225,SGR_RS29230,SGR_RS29235,SGR_RS36580
TSS_1795	7811017	SGR_RS32710	+	6.005	P		TEP_1795	6703119	SGR_RS28535	-	-4.36	I	Unstructured non-motif		TU_1795	6856896	6862944	+	Poly	6856896 P	6862944 P	6	SGR_RS29220,SGR_RS29225,SGR_RS29230,SGR_RS29235,SGR_RS29240,SGR_RS36580
TSS_1796	7825376	SGR_RS32760	-	-10.05	P		TEP_1796	6711582	SGR_RS28560	+	5.25	I	Unstructured non-motif		TU_1796	6858916	6860996	+	Poly	6858916 P	6860996 P	2	SGR_RS29225,SGR_RS29230
TSS_1797	7837481	SGR_RS32815	+	25.66	P		TEP_1797	6711649	SGR_RS28560	+	3.965	I	Unstructured non-motif		TU_1797	6858916	6861033	+	Poly	6858916 P	6861033 S	2	SGR_RS29225,SGR_RS29230
TSS_1798	7843585	SGR_RS32840	+	14.26	P		TEP_1798	6711798	SGR_RS28560	+	3.81	I	Unstructured non-motif		TU_1798	6858916	6861099	+	Poly	6858916 P	6861099 S	2	SGR_RS29225,SGR_RS29230
TSS_1799	7851179	SGR_RS32865	+	2.01	S		TEP_1799	6712078	SGR_RS28560	+	4.245	I	Unstructured non-motif		TU_1799	6858916	6861309	+	Poly	6858916 P	6861309 P	3	SGR_RS29225,SGR_RS29230,SGR_RS36580
TSS_1800	7851308	SGR_RS32865	+	5.13	P		TEP_1800	6712330	SGR_RS28560	+	3.685	I	Unstructured non-motif		TU_1800	6858916	6862100	+	Poly	6858916 P	6862100 P	4	SGR_RS29225,SGR_RS29230,SGR_RS29235,SGR_RS36580
TSS_1801	7864977	SGR_RS32915	-	-6.135	P		TEP_1801	6713228	SGR_RS28565	+	4.37	S	Unstructured non-motif		TU_1801	6858916	6862423	+	Poly	6858916 P	6862423 S	4	SGR_RS29225,SGR_RS29230,SGR_RS29235,SGR_RS36580
TSS_1802	7868453	SGR_RS32935	+	1.005	P		TEP_1802	6713325	SGR_RS28565	+	23.255	P	Unstructured non-motif		TU_1802	6858916	6862944	+	Poly	6858916 P	6862944 P	5	SGR_RS29225,SGR_RS29230,SGR_RS29235,SGR_RS29240,SGR_RS36580
TSS_1803	7870580	SGR_RS32945	-	-5.56	P		TEP_1803	6724780	SGR_RS28630	+	6.215	P	Unstructured non-motif		TU_1803	6860628	6860996	+	Mono	6860628 P	6860996 P	1	SGR_RS29230
TSS_1804	7872746	SGR_RS32960	+	121.875	P		TEP_1804	6726719	SGR_RS28645	-	-8.735	P	Unstructured non-motif		TU_1804	6860628	6861033	+	Mono	6860628 P	6861033 S	1	SGR_RS29230
TSS_1805	7874621	SGR_RS32975	-	-8.25	P		TEP_1805	6732400	SGR_RS28675	-	-2.79	P	Motif		TU_1805	6860628	6861099	+	Mono	6860628 P	6861099 S	1	SGR_RS29230
TSS_1806	7878463	SGR_RS32985	+	11.91	P		TEP_1806	6732436	SGR_RS28670	+	12.25	P	Structured non-motif		TU_1806	6860628	6861309	+	Poly	6860628 P	6861309 P	2	SGR_RS29230,SGR_RS36580
TSS_1807	7901961	SGR_RS33055	-	-6.135	P		TEP_1807	6736751	SGR_RS28690	-	-13.44	P	Unstructured non-motif		TU_1807	6860628	6862100	+	Poly	6860628 P	6862100 P	3	SGR_RS29230,SGR_RS29235,SGR_RS36580
TSS_1808	7902131	SGR_RS33060	+	0.555	P		TEP_1808	6737281	SGR_RS28690	-	-4.26	I	Unstructured non-motif		TU_1808	6860628	6862423	+	Poly	6860628 P	6862423 S	3	SGR_RS29230,SGR_RS29235,SGR_RS36580
TSS_1809	7903100	SGR_RS33065	+	1.005	P		TEP_1809	6740305	.	-	-7.125	N	Unstructured non-motif		TU_1809	6860628	6862944	+	Poly	6860628 P	6862944 P	4	SGR_RS29230,SGR_RS29235,SGR_RS29240,SGR_RS36580
TSS_1810	7907183	SGR_RS33085	+	1.005	P		TEP_1810	6750677	SGR_RS28745	+	374.64	P	Structured non-motif		TU_1810	6861034	6861309	+	Mono	6861034 P	6861309 P	1	SGR_RS36580
TSS_1811	7907534	SGR_RS33085	+	1.56	I		TEP_1811	6753797	SGR_RS28760	+	12.025	P	Unstructured non-motif		TU_1811	6861034	6862100	+	Poly	6861034 P	6862100 P	2	SGR_RS29235,SGR_RS36580
TSS_1812	7922353	SGR_RS33145	+	1.005	P		TEP_1812	6753954	SGR_RS28765	+	21.81	I	Unstructured non-motif		TU_1812	6861034	6862423	+	Poly	6861034 P	6862423 S	2	SGR_RS29235,SGR_RS36580
TSS_1813	7926178	SGR_RS33165	+	5.345	P		TEP_1813	6753968	SGR_RS28765	+	26.27	I	Unstructured non-motif		TU_1813	6861034	6862944	+	Poly	6861034 P	6862944 P	3	SGR_RS29235,SGR_RS29240,SGR_RS36580
TSS_1814	7936837	SGR_RS33205	-	-372.345	P		TEP_1814	6753993	SGR_RS28765	+	5.97	I	Unstructured non-motif		TU_1814	6864048	6871535	+	Poly	6864048 P	6871535 P	9	SGR_RS29250,SGR_RS29255,SGR_RS29260,SGR_RS29265,SGR_RS29270,SGR_RS29275,SGR_RS29280,SGR_RS29285,SGR_RS29290
TSS_1815	7946527	SGR_RS33250	-	-56.045	P		TEP_1815	6754230	SGR_RS28765	+	89.395	I	Unstructured non-motif		TU_1815	6864048	6872588	+	Poly	6864048 P	6872588 P	10	SGR_RS29250,SGR_RS29255,SGR_RS29260,SGR_RS29265,SGR_RS29270,SGR_RS29275,SGR_RS29280,SGR_RS29285,SGR_RS29290,SGR_RS29295
TSS_1816	7947006	SGR_RS33255	+	1.005	P		TEP_1816	6754546	SGR_RS28765	+	4.245	I	Structured non-motif		TU_1816	6865377	6871535	+	Poly	6865377 P	6871535 P	8	SGR_RS29255,SGR_RS29260,SGR_RS29265,SGR_RS29270,SGR_RS29275,SGR_RS29280,SGR_RS29285,SGR_RS29290
TSS_1817	7958229	SGR_RS33305	+	13.835	P		TEP_1817	6754603	SGR_RS28765	+	5.2	I	Unstructured non-motif		TU_1817	6865377	6872588	+	Poly	6865377 P	6872588 P	9	SGR_RS29255,SGR_RS29260,SGR_RS29265,SGR_RS29270,SGR_RS29275,SGR_RS29280,SGR_RS29285,SGR_RS29290,SGR_RS29295
TSS_1818	7962754	SGR_RS36625	-	-8.125	P		TEP_1818	6764087	SGR_RS28785	+	20.09	P	Motif		TU_1818	6867836	6871535	+	Poly	6867836 P	6871535 P	6	SGR_RS29265,SGR_RS29270,SGR_RS29275,SGR_RS29280,SGR_RS29285,SGR_RS29290
TSS_1819	7964597	SGR_RS33330	+	13.725	P		TEP_1819	6777317	SGR_RS28850	+	5.13	P	Structured non-motif		TU_1819	6867836	6872588	+	Poly	6867836 P	6872588 P	7	SGR_RS29265,SGR_RS29270,SGR_RS29275,SGR_RS29280,SGR_RS29285,SGR_RS29290,SGR_RS29295
TSS_1820	7967484	SGR_RS33340	+	5.345	P		TEP_1820	6777927	SGR_RS28855	+	32.885	P	Motif		TU_1820	6868381	6871535	+	Poly	6868381 P	6871535 P	5	SGR_RS29270,SGR_RS29275,SGR_RS29280,SGR_RS29285,SGR_RS29290
TSS_1821	7968732	SGR_RS33345	+	6.115	P		TEP_1821	6787697	SGR_RS28890	+	4.65	P	Unstructured non-motif		TU_1821	6868381	6872588	+	Poly	6868381 P	6872588 P	6	SGR_RS29270,SGR_RS29275,SGR_RS29280,SGR_RS29285,SGR_RS29290,SGR_RS29295
TSS_1822	7981452	-	-	-10.24	N		TEP_1822	6805970	SGR_RS28980	+	33.53	P	Structured non-motif		TU_1822	6871006	6871535	+	Mono	6871006 S	6871535 P	1	SGR_RS29290
TSS_1823	7982287	SGR_RS33395	-	-3.12	P		TEP_1823	6817517	SGR_RS29035	+	2.425	P	Motif		TU_1823	6871006	6872588	+	Poly	6871006 S	6872588 P	2	SGR_RS29290,SGR_RS29295
TSS_1824	7984994	SGR_RS33415	+	1.11	P		TEP_1824	6825125	SGR_RS29080	+	85.375	P	Unstructured non-motif		TU_1824	6871094	6871535	+	Mono	6871094 P	6871535 P	1	SGR_RS29290
TSS_1825	7995086	SGR_RS33445	-	-0.555	P		TEP_1825	6826121	SGR_RS29085	+	213.325	P	Structured non-motif		TU_1825	6871094	6872588	+	Poly	6871094 P	6872588 P	2	SGR_RS29290,SGR_RS29295
TSS_1826	8008097	SGR_RS33505	-	-1.005	P		TEP_1826	6831786	SGR_RS29110	+	5.21	P	Unstructured non-motif		TU_1826	6871411	6872588	+	Mono	6871411 P	6872588 P	1	SGR_RS29295
TSS_1827	8012934	SGR_RS33530	+	25.165	P		TEP_1827	6832310	SGR_RS29115	+	5.685	I	Unstructured non-motif		TU_1827	6892003	6895928	+	Poly	6892003 P	6895928 P	2	SGR_RS29390,SGR_RS29395
TSS_1828	8038136	SGR_RS33585	+	0.555	P		TEP_1828	6832821	SGR_RS29115	+	4.65	P	Unstructured non-motif		TU_1828	6909381	6909996	+	Mono	6909381 P	6909996 I	1	SGR_RS29465
TSS_1829	8040921	SGR_RS33600	+	3.015	P		TEP_1829	6837424	SGR_RS29140	+	7.47	P	Motif		TU_1829	6909381	6910184	+	Mono	6909381 P	6910184 I	1	SGR_RS29465
TSS_1830	8061782	SGR_RS33655	-	-0.555	P		TEP_1830	6853543	SGR_RS29200	+	30.82	I	Structured non-motif		TU_1830	6909381	6910426	+	Mono	6909381 P	6910426 P	1	SGR_RS29465
TSS_1831	8064205	SGR_RS33665	-	-3.015	P		TEP_1831	6856330	SGR_RS29215	-	-4.26	P	Unstructured non-motif		TU_1831	6909381	6910670	+	Poly	6909381 P	6910670 P	2	SGR_RS29465,SGR_RS29470
TSS_1832	8064233	SGR_RS33670	+	0.555	P		TEP_1832	6856562	SGR_RS29215	-	-10.975	I	Unstructured non-motif		TU_1832	6909381	6911150	+	Poly	6909381 P	6911150 S	3	SGR_RS29465,SGR_RS29470,SGR_RS29475
TSS_1833	8071091	SGR_RS33690	-	-1.56	P		TEP_1833	6857919	SGR_RS29220	+	4.225	I	Unstructured non-motif		TU_1833	6909381	6911193	+	Poly	6909381 P	6911193 P	3	SGR_RS29465,SGR_RS29470,SGR_RS29475
TSS_1834	8071273	SGR_RS33695	+	1.005	P		TEP_1834	6858019	SGR_RS29220	+	4.955	I	Unstructured non-motif		TU_1834	6909381	6909478	+	Pre	6909381 P	6909478 Pre	0	.
TSS_1835	8074140	SGR_RS33710	-	-103.44	P		TEP_1835	6858382	SGR_RS29220	+	5.365	I	Unstructured non-motif		TU_1835	6909381	6909563	+	Pre	6909381 P	6909563 Pre	0	.
TSS_1836	8075724	SGR_RS33725	-	-8.015	P		TEP_1836	6858910	SGR_RS29220	+	4.26	P	Unstructured non-motif		TU_1836	6919632	6921318	-	Mono	6921318 P	6919632 P	1	SGR_RS29510
TSS_1837	8077599	SGR_RS33735	-	-3.015	P		TEP_1837	6860996	SGR_RS29230	+	76.685	P	Structured non-motif		TU_1837	6939606	6940910	+	Mono	6939606 S	6940910 S	1	SGR_RS29595
TSS_1838	8077744	SGR_RS33745	+	1.56	P		TEP_1838	6861033	SGR_RS29230	+	8.065	S	Unstructured non-motif		TU_1838	6939606	6940956	+	Mono	6939606 S	6940956 P	1	SGR_RS29595
TSS_1839	8089165	SGR_RS33785	-	-8.465	P		TEP_1839	6861099	SGR_RS29230	+	4.685	S	Unstructured non-motif		TU_1839	6939606	6942024	+	Poly	6939606 S	6942024 S	2	SGR_RS29595,SGR_RS29600
TSS_1840	8089202	SGR_RS33790	+	12.035	P		TEP_1840	6861309	SGR_RS36580	+	6.585	P	Unstructured non-motif		TU_1840	6939639	6940910	+	Mono	6939639 P	6940910 S	1	SGR_RS29595
TSS_1841	8092621	SGR_RS33805	-	-1.665	P		TEP_1841	6862100	SGR_RS29235	+	11.64	P	Unstructured non-motif		TU_1841	6939639	6940956	+	Mono	6939639 P	6940956 P	1	SGR_RS29595
TSS_1842	8096002	SGR_RS33820	-	-5.685	I		TEP_1842	6862423	SGR_RS29235	+	4.37	S	Unstructured non-motif		TU_1842	6939639	6942024	+	Poly	6939639 P	6942024 S	2	SGR_RS29595,SGR_RS29600
TSS_1843	8096169	SGR_RS33820	-	-1.665	P		TEP_1843	6862944	SGR_RS29240	+	172.55	P	Structured non-motif		TU_1843	6942095	6942371	+	Pre	6942095 P	6942371 Pre	0	.
TSS_1844	8096281	SGR_RS33825	+	44.24	P		TEP_1844	6871535	SGR_RS29290	+	144.225	P	Unstructured non-motif		TU_1844	6952556	6953603	-	Mono	6953603 P	6952556 P	1	SGR_RS29650
TSS_1845	8129565	SGR_RS33865	-	-1.005	P		TEP_1845	6872588	SGR_RS29295	+	11.635	P	Motif		TU_1845	6961168	6961637	-	Mono	6961637 P	6961168 P	1	SGR_RS29680
TSS_1846	8156532	SGR_RS33905	+	12.595	P		TEP_1846	6884627	SGR_RS29350	-	-2.405	P	Motif		TU_1846	6962703	6963287	+	Mono	6962703 P	6963287 P	1	SGR_RS29690
TSS_1847	8182038	SGR_RS33985	+	0.555	P		TEP_1847	6895928	SGR_RS29395	+	3.08	P	Structured non-motif		TU_1847	6985368	6986328	-	Mono	6986328 S	6985368 P	1	SGR_RS29800
TSS_1848	8188771	SGR_RS34010	-	-25.96	I		TEP_1848	6908886	SGR_RS29455	+	13.87	P	Motif		TU_1848	6985368	6986216	-	Mono	6986216 P	6985368 P	1	SGR_RS29800
TSS_1849	8196497	SGR_RS34035	-	-5.795	P		TEP_1849	6909478	SGR_RS29465	+	22.535	Pre	Unstructured non-motif		TU_1849	6986365	6987630	+	Mono	6986365 P	6987630 P	1	SGR_RS29805
TSS_1850	8199911	SGR_RS34050	-	-6.69	P		TEP_1850	6909563	SGR_RS29465	+	29.735	Pre	Unstructured non-motif		TU_1850	6988226	6989052	+	Mono	6988226 P	6989052 P	1	SGR_RS29815
TSS_1851	8221773	SGR_RS34145	+	2.01	P		TEP_1851	6909996	SGR_RS29465	+	10.35	I	Unstructured non-motif		TU_1851	6989942	6993937	+	Poly	6989942 P	6993937 P	4	SGR_RS29830,SGR_RS29835,SGR_RS29840,SGR_RS29845
TSS_1852	8226655	SGR_RS34160	-	-1.005	P		TEP_1852	6910184	SGR_RS29465	+	4.935	I	Unstructured non-motif		TU_1852	6989942	6995299	+	Poly	6989942 P	6995299 P	5	SGR_RS29830,SGR_RS29835,SGR_RS29840,SGR_RS29845,SGR_RS29850
TSS_1853	8229321	SGR_RS34170	-	-0.555	P		TEP_1853	6910426	SGR_RS29465	+	25.625	P	Unstructured non-motif		TU_1853	7015505	7016330	-	Mono	7016330 P	7015505 P	1	SGR_RS29970
TSS_1854	8229441	SGR_RS34175	+	16.825	P		TEP_1854	6910670	SGR_RS29470	+	16.43	P	Unstructured non-motif		TU_1854	7018418	7020497	+	Mono	7018418 P	7020497 P	1	SGR_RS29985
TSS_1855	8233648	SGR_RS35650	+	1.005	P		TEP_1855	6911150	SGR_RS29475	+	13.01	S	Unstructured non-motif		TU_1855	7029778	7032209	+	Poly	7029778 P	7032209 P	3	SGR_RS30030,SGR_RS30035,SGR_RS30040
TSS_1856	8235775	SGR_RS34200	-	-52.37	P		TEP_1856	6911193	SGR_RS29475	+	250.065	P	Structured non-motif		TU_1856	7029778	7035208	+	Poly	7029778 P	7035208 I	7	SGR_RS30030,SGR_RS30035,SGR_RS30040,SGR_RS30045,SGR_RS30050,SGR_RS30055,SGR_RS30060
TSS_1857	8235883	SGR_RS34205	+	1.005	P		TEP_1857	6913515	SGR_RS29485	+	3.955	P	Unstructured non-motif		TU_1857	7029778	7035334	+	Poly	7029778 P	7035334 P	7	SGR_RS30030,SGR_RS30035,SGR_RS30040,SGR_RS30045,SGR_RS30050,SGR_RS30055,SGR_RS30060
TSS_1858	8236694	SGR_RS34210	+	3.225	P		TEP_1858	6917238	.	-	-598.035	N	Structured non-motif		TU_1858	7031358	7032209	+	Mono	7031358 P	7032209 P	1	SGR_RS30040
TSS_1859	8242173	SGR_RS34240	+	6.24	P		TEP_1859	6917261	.	-	-47.915	N	Unstructured non-motif		TU_1859	7031358	7035208	+	Poly	7031358 P	7035208 I	5	SGR_RS30040,SGR_RS30045,SGR_RS30050,SGR_RS30055,SGR_RS30060
TSS_1860	8244573	SGR_RS34255	+	1.56	P		TEP_1860	6917308	.	-	-75.465	N	Unstructured non-motif		TU_1860	7031358	7035334	+	Poly	7031358 P	7035334 P	5	SGR_RS30040,SGR_RS30045,SGR_RS30050,SGR_RS30055,SGR_RS30060
TSS_1861	8251068	SGR_RS34290	-	-6.24	P		TEP_1861	6917333	.	-	-24.825	N	Unstructured non-motif		TU_1861	7034714	7035208	+	Mono	7034714 P	7035208 I	1	SGR_RS30060
TSS_1862	8251530	SGR_RS34295	-	-3.57	P		TEP_1862	6919632	SGR_RS29510	-	-16.04	P	Structured non-motif		TU_1862	7034714	7035334	+	Mono	7034714 P	7035334 P	1	SGR_RS30060
TSS_1863	8251662	SGR_RS34300	+	71.74	P		TEP_1863	6927783	SGR_RS29545	-	-4.36	P	Structured non-motif		TU_1863	7041732	7044121	-	Poly	7044121 P	7041732 P	2	SGR_RS30085,SGR_RS30090
TSS_1864	8256666	SGR_RS34315	-	-2.565	P		TEP_1864	6940910	SGR_RS29595	+	6.05	S	Unstructured non-motif		TU_1864	7041732	7044031	-	Poly	7044031 S	7041732 P	2	SGR_RS30085,SGR_RS30090
TSS_1865	8266189	SGR_RS34360	-	-2.22	P		TEP_1865	6940956	SGR_RS29595	+	7.795	P	Unstructured non-motif		TU_1865	7041732	7043059	-	Mono	7043059 P	7041732 P	1	SGR_RS30085
TSS_1866	8271352	SGR_RS34385	-	-4.575	P		TEP_1866	6942024	SGR_RS29600	+	5.115	S	Structured non-motif		TU_1866	7046308	7047247	+	Mono	7046308 P	7047247 P	1	SGR_RS30105
TSS_1867	8273268	SGR_RS34400	+	2.78	S		TEP_1867	6942371	SGR_RS29605	+	6.26	Pre	Unstructured non-motif		TU_1867	7049219	7049838	+	Mono	7049219 P	7049838 I	1	SGR_RS30120
TSS_1868	8273392	SGR_RS34400	+	7.59	P		TEP_1868	6952556	SGR_RS29650	-	-3.825	P	Unstructured non-motif		TU_1868	7049219	7050126	+	Mono	7049219 P	7050126 P	1	SGR_RS30120
TSS_1869	8276522	SGR_RS34415	+	2.01	P		TEP_1869	6961168	SGR_RS29680	-	-60.695	P	Structured non-motif		TU_1869	7049219	7049384	+	Pre	7049219 P	7049384 Pre	0	.
TSS_1870	8278054	SGR_RS34420	-	-0.555	P		TEP_1870	6963287	SGR_RS29690	+	72.39	P	Motif		TU_1870	7049219	7049431	+	Pre	7049219 P	7049431 Pre	0	.
TSS_1871	8303879	SGR_RS34535	+	2.565	P		TEP_1871	6970764	SGR_RS29735	+	4.37	P	Structured non-motif		TU_1871	7052334	7052653	+	Mono	7052334 S	7052653 I	1	SGR_RS30130
TSS_1872	8305958	SGR_RS34540	-	-4.125	P		TEP_1872	6978074	SGR_RS29770	+	21.915	P	Structured non-motif		TU_1872	7052334	7053390	+	Poly	7052334 S	7053390 P	2	SGR_RS30130,SGR_RS30135
TSS_1873	8308842	SGR_RS34560	+	8.81	P		TEP_1873	6985368	SGR_RS29800	-	-5.78	P	Structured non-motif		TU_1873	7052334	7056985	+	Poly	7052334 S	7056985 I	5	SGR_RS30130,SGR_RS30135,SGR_RS30140,SGR_RS30145,SGR_RS30150
TSS_1874	8344572	SGR_RS34705	-	-0.555	P		TEP_1874	6987630	SGR_RS29805	+	11.56	P	Structured non-motif		TU_1874	7052404	7052653	+	Mono	7052404 P	7052653 I	1	SGR_RS30130
TSS_1875	8346771	SGR_RS34720	+	33.955	S		TEP_1875	6989052	SGR_RS29815	+	7.52	P	Unstructured non-motif		TU_1875	7052404	7053390	+	Poly	7052404 P	7053390 P	2	SGR_RS30130,SGR_RS30135
TSS_1876	8346772	SGR_RS34720	+	149.225	P		TEP_1876	6993937	SGR_RS29845	+	5.94	P	Unstructured non-motif		TU_1876	7052404	7056985	+	Poly	7052404 P	7056985 I	5	SGR_RS30130,SGR_RS30135,SGR_RS30140,SGR_RS30145,SGR_RS30150
TSS_1877	8352388	SGR_RS34745	-	-2.22	P		TEP_1877	6995299	SGR_RS29850	+	4.385	P	Unstructured non-motif		TU_1877	7056502	7056985	+	Mono	7056502 P	7056985 I	1	SGR_RS30150
TSS_1878	8359194	SGR_RS34770	-	-1.665	P		TEP_1878	7003972	SGR_RS29875	+	52.7	P	Structured non-motif		TU_1878	7066845	7067526	+	Mono	7066845 P	7067526 P	1	SGR_RS30200
TSS_1879	8360124	SGR_RS34775	+	15.715	P		TEP_1879	7005594	SGR_RS29890	-	-2224.99	P	Unstructured non-motif		TU_1879	7066845	7074935	+	Poly	7066845 P	7074935 P	6	SGR_RS30200,SGR_RS30205,SGR_RS30210,SGR_RS30215,SGR_RS30220,SGR_RS30225
TSS_1880	8370387	SGR_RS34820	+	2.01	P		TEP_1880	7005797	SGR_RS29900	-	-1484.35	P	Unstructured non-motif		TU_1880	7066845	7077499	+	Poly	7066845 P	7077499 I	9	SGR_RS30200,SGR_RS30205,SGR_RS30210,SGR_RS30215,SGR_RS30220,SGR_RS30225,SGR_RS30230,SGR_RS30235,SGR_RS30240
TSS_1881	8373193	SGR_RS34840	+	25.765	P		TEP_1881	7005873	SGR_RS29905	-	-551.195	P	Unstructured non-motif		TU_1881	7066845	7077601	+	Poly	7066845 P	7077601 S	9	SGR_RS30200,SGR_RS30205,SGR_RS30210,SGR_RS30215,SGR_RS30220,SGR_RS30225,SGR_RS30230,SGR_RS30235,SGR_RS30240
TSS_1882	8375788	SGR_RS34850	-	-9.58	P		TEP_1882	7011242	SGR_RS29945	-	-289.63	P	Structured non-motif		TU_1882	7066845	7077725	+	Poly	7066845 P	7077725 P	9	SGR_RS30200,SGR_RS30205,SGR_RS30210,SGR_RS30215,SGR_RS30220,SGR_RS30225,SGR_RS30230,SGR_RS30235,SGR_RS30240
TSS_1883	8380191	SGR_RS34870	+	4.68	P		TEP_1883	7011280	SGR_RS29945	-	-54.135	S	Unstructured non-motif		TU_1883	7066845	7078214	+	Poly	7066845 P	7078214 P	10	SGR_RS30200,SGR_RS30205,SGR_RS30210,SGR_RS30215,SGR_RS30220,SGR_RS30225,SGR_RS30230,SGR_RS30235,SGR_RS30240,SGR_RS30245
TSS_1884	8394504	SGR_RS34895	-	-6.8	P		TEP_1884	7011488	SGR_RS29945	-	-19.8	I	Unstructured non-motif		TU_1884	7066845	7078529	+	Poly	7066845 P	7078529 P	11	SGR_RS30200,SGR_RS30205,SGR_RS30210,SGR_RS30215,SGR_RS30220,SGR_RS30225,SGR_RS30230,SGR_RS30235,SGR_RS30240,SGR_RS30245,SGR_RS30250
TSS_1885	8395585	SGR_RS36725	+	20.72	P		TEP_1885	7015505	SGR_RS29970	-	-1.695	P	Structured non-motif		TU_1885	7066845	7080146	+	Poly	7066845 P	7080146 P	12	SGR_RS30200,SGR_RS30205,SGR_RS30210,SGR_RS30215,SGR_RS30220,SGR_RS30225,SGR_RS30230,SGR_RS30235,SGR_RS30240,SGR_RS30245,SGR_RS30250,SGR_RS30255
TSS_1886	8397988	SGR_RS34925	+	4.895	P		TEP_1886	7018802	SGR_RS29980	+	3.25	P	Unstructured non-motif		TU_1886	7066845	7081139	+	Poly	7066845 P	7081139 I	13	SGR_RS30200,SGR_RS30205,SGR_RS30210,SGR_RS30215,SGR_RS30220,SGR_RS30225,SGR_RS30230,SGR_RS30235,SGR_RS30240,SGR_RS30245,SGR_RS30250,SGR_RS30255,SGR_RS30260
TSS_1887	8412164	SGR_RS34990	+	10.71	I		TEP_1887	7020497	SGR_RS29985	+	13.005	P	Motif		TU_1887	7066845	7081359	+	Poly	7066845 P	7081359 P	13	SGR_RS30200,SGR_RS30205,SGR_RS30210,SGR_RS30215,SGR_RS30220,SGR_RS30225,SGR_RS30230,SGR_RS30235,SGR_RS30240,SGR_RS30245,SGR_RS30250,SGR_RS30255,SGR_RS30260
							TEP_1888	7032209	SGR_RS30040	+	31.285	P	Structured non-motif		TU_1888	7078124	7078529	+	Mono	7078124 P	7078529 P	1	SGR_RS30250
							TEP_1889	7035208	SGR_RS30060	+	3.685	I	Unstructured non-motif		TU_1889	7078124	7080146	+	Poly	7078124 P	7080146 P	2	SGR_RS30250,SGR_RS30255
							TEP_1890	7035334	SGR_RS30060	+	27.415	P	Unstructured non-motif		TU_1890	7078124	7081139	+	Poly	7078124 P	7081139 I	3	SGR_RS30250,SGR_RS30255,SGR_RS30260
							TEP_1891	7041732	SGR_RS30085	-	-5.92	P	Unstructured non-motif		TU_1891	7078124	7081359	+	Poly	7078124 P	7081359 P	3	SGR_RS30250,SGR_RS30255,SGR_RS30260
							TEP_1892	7047247	SGR_RS30105	+	4.515	P	Unstructured non-motif		TU_1892	7078579	7080146	+	Mono	7078579 P	7080146 P	1	SGR_RS30255
							TEP_1893	7049384	SGR_RS30120	+	42.755	Pre	Unstructured non-motif		TU_1893	7078579	7081139	+	Poly	7078579 P	7081139 I	2	SGR_RS30255,SGR_RS30260
							TEP_1894	7049431	SGR_RS30120	+	32.755	Pre	Unstructured non-motif		TU_1894	7078579	7081359	+	Poly	7078579 P	7081359 P	2	SGR_RS30255,SGR_RS30260
							TEP_1895	7049838	SGR_RS30120	+	5.68	I	Unstructured non-motif		TU_1895	7090322	7091975	+	Mono	7090322 P	7091975 P	1	SGR_RS30300
							TEP_1896	7050126	SGR_RS30120	+	227.015	P	Motif		TU_1896	7090322	7093644	+	Poly	7090322 P	7093644 P	2	SGR_RS30300,SGR_RS30305
							TEP_1897	7052653	SGR_RS30130	+	6.97	I	Unstructured non-motif		TU_1897	7092033	7093644	+	Mono	7092033 P	7093644 P	1	SGR_RS30305
							TEP_1898	7053390	SGR_RS30135	+	4.405	P	Unstructured non-motif		TU_1898	7097516	7101492	+	Poly	7097516 P	7101492 S	2	SGR_RS30325,SGR_RS30330
							TEP_1899	7056985	SGR_RS30150	+	3.535	I	Unstructured non-motif		TU_1899	7097516	7101554	+	Poly	7097516 P	7101554 P	2	SGR_RS30325,SGR_RS30330
							TEP_1900	7057571	SGR_RS30150	-	-8.135	A	Unstructured non-motif		TU_1900	7097516	7101711	+	Poly	7097516 P	7101711 S	2	SGR_RS30325,SGR_RS30330
							TEP_1901	7057724	SGR_RS30150	-	-5.61	A	Unstructured non-motif		TU_1901	7097516	7101801	+	Poly	7097516 P	7101801 S	2	SGR_RS30325,SGR_RS30330
							TEP_1902	7065129	SGR_RS30180	+	2.67	P	Unstructured non-motif		TU_1902	7097516	7097707	+	Pre	7097516 P	7097707 Pre	0	.
							TEP_1903	7066011	SGR_RS30190	+	28.54	P	Structured non-motif		TU_1903	7100904	7101492	+	Mono	7100904 P	7101492 S	1	SGR_RS30330
							TEP_1904	7067526	SGR_RS30200	+	8.52	P	Unstructured non-motif		TU_1904	7100904	7101554	+	Mono	7100904 P	7101554 P	1	SGR_RS30330
							TEP_1905	7074935	SGR_RS30225	+	9.91	P	Structured non-motif		TU_1905	7100904	7101711	+	Mono	7100904 P	7101711 S	1	SGR_RS30330
							TEP_1906	7077499	SGR_RS30240	+	4.535	I	Unstructured non-motif		TU_1906	7100904	7101801	+	Mono	7100904 P	7101801 S	1	SGR_RS30330
							TEP_1907	7077601	SGR_RS30240	+	41.185	S	Unstructured non-motif		TU_1907	7101566	7102050	+	N	7101566 N	7102050 N	0	.
							TEP_1908	7077725	SGR_RS30240	+	51.25	P	Unstructured non-motif		TU_1908	7152211	7158701	+	Poly	7152211 I	7158701 P	3	SGR_RS30365,SGR_RS30370,SGR_RS30360
							TEP_1909	7078214	SGR_RS30245	+	7.715	P	Unstructured non-motif		TU_1909	7158661	7160899	-	Mono	7160899 P	7158661 P	1	SGR_RS30375
							TEP_1910	7078529	SGR_RS30250	+	183.01	P	Motif		TU_1910	7160697	7160899	-	Mono	7160899 P	7160697 I	1	SGR_RS30375
							TEP_1911	7080146	SGR_RS30255	+	33.405	P	Unstructured non-motif		TU_1911	7160974	7171482	+	Poly	7160974 P	7171482 P	2	SGR_RS30380,SGR_RS30385
							TEP_1912	7081139	SGR_RS30260	+	6.235	I	Unstructured non-motif		TU_1912	7179501	7179843	+	Mono	7179501 P	7179843 I	1	SGR_RS30415
							TEP_1913	7081359	SGR_RS30260	+	37.375	P	Motif		TU_1913	7179501	7184268	+	Poly	7179501 P	7184268 P	5	SGR_RS30415,SGR_RS30420,SGR_RS30425,SGR_RS30430,SGR_RS30435
							TEP_1914	7083604	SGR_RS30270	-	-9.185	P	Structured non-motif		TU_1914	7179501	7179644	+	Pre	7179501 P	7179644 Pre	0	.
							TEP_1915	7089013	SGR_RS30295	-	-2.99	P	Structured non-motif		TU_1915	7179501	7179678	+	Pre	7179501 P	7179678 Pre	0	.
							TEP_1916	7091975	SGR_RS30300	+	32.205	P	Motif		TU_1916	7179501	7179726	+	Pre	7179501 P	7179726 Pre	0	.
							TEP_1917	7093644	SGR_RS30305	+	4.67	P	Structured non-motif		TU_1917	7201227	7201379	+	Pre	7201227 P	7201379 Pre	0	.
							TEP_1918	7097707	SGR_RS30325	+	3.705	Pre	Unstructured non-motif		TU_1918	7201227	7201392	+	Pre	7201227 P	7201392 Pre	0	.
							TEP_1919	7101492	SGR_RS30330	+	5.065	S	Structured non-motif		TU_1919	7201227	7201537	+	Pre	7201227 P	7201537 Pre	0	.
							TEP_1920	7101554	SGR_RS30330	+	29.99	P	Unstructured non-motif		TU_1920	7211323	7213017	+	Mono	7211323 P	7213017 P	1	SGR_RS30570
							TEP_1921	7101711	SGR_RS30330	+	4.54	S	Unstructured non-motif		TU_1921	7225889	7226084	+	Mono	7225889 P	7226084 I	1	SGR_RS30605
							TEP_1922	7101801	SGR_RS30330	+	8.43	S	Structured non-motif		TU_1922	7225889	7226120	+	Mono	7225889 P	7226120 I	1	SGR_RS30605
							TEP_1923	7102050	.	+	3.82	N	Motif		TU_1923	7240338	7242659	-	Poly	7242659 P	7240338 P	2	SGR_RS30665,SGR_RS30670
							TEP_1924	7158661	SGR_RS30375	-	-198.86	P	Structured non-motif		TU_1924	7248465	7248791	-	A	7248791 A	7248465 N	0	.
							TEP_1925	7158701	SGR_RS30370	+	75.68	P	Motif		TU_1925	7248584	7251891	+	Poly	7248584 P	7251891 P	2	SGR_RS30690,SGR_RS30695
							TEP_1926	7160697	SGR_RS30375	-	-4.96	I	Unstructured non-motif		TU_1926	7248584	7254242	+	Poly	7248584 P	7254242 P	5	SGR_RS30690,SGR_RS30695,SGR_RS30700,SGR_RS30705,SGR_RS30710
							TEP_1927	7171482	SGR_RS30385	+	3.82	P	Unstructured non-motif		TU_1927	7248584	7254832	+	Poly	7248584 P	7254832 I	6	SGR_RS30690,SGR_RS30695,SGR_RS30700,SGR_RS30705,SGR_RS30710,SGR_RS30715
							TEP_1928	7179644	SGR_RS30415	+	43.04	Pre	Unstructured non-motif		TU_1928	7248584	7255009	+	Poly	7248584 P	7255009 S	6	SGR_RS30690,SGR_RS30695,SGR_RS30700,SGR_RS30705,SGR_RS30710,SGR_RS30715
							TEP_1929	7179678	SGR_RS30415	+	56.56	Pre	Unstructured non-motif		TU_1929	7248584	7255098	+	Poly	7248584 P	7255098 P	6	SGR_RS30690,SGR_RS30695,SGR_RS30700,SGR_RS30705,SGR_RS30710,SGR_RS30715
							TEP_1930	7179726	SGR_RS30415	+	37.755	Pre	Unstructured non-motif		TU_1930	7248584	7255315	+	Poly	7248584 P	7255315 S	6	SGR_RS30690,SGR_RS30695,SGR_RS30700,SGR_RS30705,SGR_RS30710,SGR_RS30715
							TEP_1931	7179843	SGR_RS30415	+	55.655	I	Unstructured non-motif		TU_1931	7248584	7255933	+	Poly	7248584 P	7255933 S	7	SGR_RS30690,SGR_RS30695,SGR_RS30700,SGR_RS30705,SGR_RS30710,SGR_RS30715,SGR_RS30720
							TEP_1932	7184268	SGR_RS30435	+	4.96	P	Unstructured non-motif		TU_1932	7248584	7255978	+	Poly	7248584 P	7255978 P	7	SGR_RS30690,SGR_RS30695,SGR_RS30700,SGR_RS30705,SGR_RS30710,SGR_RS30715,SGR_RS30720
							TEP_1933	7190590	SGR_RS30470	-	-30.065	P	Structured non-motif		TU_1933	7248584	7256062	+	Poly	7248584 P	7256062 S	7	SGR_RS30690,SGR_RS30695,SGR_RS30700,SGR_RS30705,SGR_RS30710,SGR_RS30715,SGR_RS30720
							TEP_1934	7201379	SGR_RS30515	+	180.165	Pre	Unstructured non-motif		TU_1934	7248584	7256142	+	Poly	7248584 P	7256142 S	7	SGR_RS30690,SGR_RS30695,SGR_RS30700,SGR_RS30705,SGR_RS30710,SGR_RS30715,SGR_RS30720
							TEP_1935	7201392	SGR_RS30515	+	32.18	Pre	Unstructured non-motif		TU_1935	7248584	7256392	+	Poly	7248584 P	7256392 P	8	SGR_RS30690,SGR_RS30695,SGR_RS30700,SGR_RS30705,SGR_RS30710,SGR_RS30715,SGR_RS30720,SGR_RS30725
							TEP_1936	7201537	SGR_RS30515	+	25.11	Pre	Unstructured non-motif		TU_1936	7248584	7256436	+	Poly	7248584 P	7256436 S	8	SGR_RS30690,SGR_RS30695,SGR_RS30700,SGR_RS30705,SGR_RS30710,SGR_RS30715,SGR_RS30720,SGR_RS30725
							TEP_1937	7209876	SGR_RS30555	-	-4.935	P	Unstructured non-motif		TU_1937	7248584	7256731	+	Poly	7248584 P	7256731 S	8	SGR_RS30690,SGR_RS30695,SGR_RS30700,SGR_RS30705,SGR_RS30710,SGR_RS30715,SGR_RS30720,SGR_RS30725
							TEP_1938	7210065	SGR_RS30555	-	-3.53	S	Unstructured non-motif		TU_1938	7248584	7257065	+	Poly	7248584 P	7257065 I	9	SGR_RS30690,SGR_RS30695,SGR_RS30700,SGR_RS30705,SGR_RS30710,SGR_RS30715,SGR_RS30720,SGR_RS30725,SGR_RS30730
							TEP_1939	7213017	SGR_RS30570	+	6.25	P	Unstructured non-motif		TU_1939	7248584	7257116	+	Poly	7248584 P	7257116 P	9	SGR_RS30690,SGR_RS30695,SGR_RS30700,SGR_RS30705,SGR_RS30710,SGR_RS30715,SGR_RS30720,SGR_RS30725,SGR_RS30730
							TEP_1940	7226084	SGR_RS30605	+	14.865	I	Unstructured non-motif		TU_1940	7249182	7251891	+	Mono	7249182 P	7251891 P	1	SGR_RS30695
							TEP_1941	7226120	SGR_RS30605	+	5.13	I	Unstructured non-motif		TU_1941	7249182	7254242	+	Poly	7249182 P	7254242 P	4	SGR_RS30695,SGR_RS30700,SGR_RS30705,SGR_RS30710
							TEP_1942	7240338	SGR_RS30665	-	-12.345	P	Structured non-motif		TU_1942	7249182	7254832	+	Poly	7249182 P	7254832 I	5	SGR_RS30695,SGR_RS30700,SGR_RS30705,SGR_RS30710,SGR_RS30715
							TEP_1943	7248465	.	-	-5.34	N	Structured non-motif		TU_1943	7249182	7255009	+	Poly	7249182 P	7255009 S	5	SGR_RS30695,SGR_RS30700,SGR_RS30705,SGR_RS30710,SGR_RS30715
							TEP_1944	7251891	SGR_RS30695	+	19.93	P	Structured non-motif		TU_1944	7249182	7255098	+	Poly	7249182 P	7255098 P	5	SGR_RS30695,SGR_RS30700,SGR_RS30705,SGR_RS30710,SGR_RS30715
							TEP_1945	7254242	SGR_RS30710	+	4.66	P	Unstructured non-motif		TU_1945	7249182	7255315	+	Poly	7249182 P	7255315 S	5	SGR_RS30695,SGR_RS30700,SGR_RS30705,SGR_RS30710,SGR_RS30715
							TEP_1946	7254832	SGR_RS30715	+	3.955	I	Unstructured non-motif		TU_1946	7249182	7255933	+	Poly	7249182 P	7255933 S	6	SGR_RS30695,SGR_RS30700,SGR_RS30705,SGR_RS30710,SGR_RS30715,SGR_RS30720
							TEP_1947	7255009	SGR_RS30715	+	8.195	S	Unstructured non-motif		TU_1947	7249182	7255978	+	Poly	7249182 P	7255978 P	6	SGR_RS30695,SGR_RS30700,SGR_RS30705,SGR_RS30710,SGR_RS30715,SGR_RS30720
							TEP_1948	7255098	SGR_RS30715	+	10.15	P	Unstructured non-motif		TU_1948	7249182	7256062	+	Poly	7249182 P	7256062 S	6	SGR_RS30695,SGR_RS30700,SGR_RS30705,SGR_RS30710,SGR_RS30715,SGR_RS30720
							TEP_1949	7255315	SGR_RS30715	+	5.775	S	Unstructured non-motif		TU_1949	7249182	7256142	+	Poly	7249182 P	7256142 S	6	SGR_RS30695,SGR_RS30700,SGR_RS30705,SGR_RS30710,SGR_RS30715,SGR_RS30720
							TEP_1950	7255933	SGR_RS30720	+	8.475	S	Unstructured non-motif		TU_1950	7249182	7256392	+	Poly	7249182 P	7256392 P	7	SGR_RS30695,SGR_RS30700,SGR_RS30705,SGR_RS30710,SGR_RS30715,SGR_RS30720,SGR_RS30725
							TEP_1951	7255978	SGR_RS30720	+	10.15	P	Unstructured non-motif		TU_1951	7249182	7256436	+	Poly	7249182 P	7256436 S	7	SGR_RS30695,SGR_RS30700,SGR_RS30705,SGR_RS30710,SGR_RS30715,SGR_RS30720,SGR_RS30725
							TEP_1952	7256062	SGR_RS30720	+	6.09	S	Unstructured non-motif		TU_1952	7249182	7256731	+	Poly	7249182 P	7256731 S	7	SGR_RS30695,SGR_RS30700,SGR_RS30705,SGR_RS30710,SGR_RS30715,SGR_RS30720,SGR_RS30725
							TEP_1953	7256141	SGR_RS30725	-	-4.24	A	Unstructured non-motif		TU_1953	7249182	7257065	+	Poly	7249182 P	7257065 I	8	SGR_RS30695,SGR_RS30700,SGR_RS30705,SGR_RS30710,SGR_RS30715,SGR_RS30720,SGR_RS30725,SGR_RS30730
							TEP_1954	7256142	SGR_RS30720	+	4.685	S	Unstructured non-motif		TU_1954	7249182	7257116	+	Poly	7249182 P	7257116 P	8	SGR_RS30695,SGR_RS30700,SGR_RS30705,SGR_RS30710,SGR_RS30715,SGR_RS30720,SGR_RS30725,SGR_RS30730
							TEP_1955	7256392	SGR_RS30725	+	17.495	P	Unstructured non-motif		TU_1955	7249450	7251891	+	Mono	7249450 I	7251891 P	1	SGR_RS30695
							TEP_1956	7256436	SGR_RS30725	+	5.34	S	Unstructured non-motif		TU_1956	7249450	7254242	+	Poly	7249450 I	7254242 P	4	SGR_RS30700,SGR_RS30705,SGR_RS30710,SGR_RS30695
							TEP_1957	7256731	SGR_RS30725	+	6.375	S	Unstructured non-motif		TU_1957	7249450	7254832	+	Poly	7249450 I	7254832 I	5	SGR_RS30700,SGR_RS30705,SGR_RS30710,SGR_RS30695,SGR_RS30715
							TEP_1958	7257065	SGR_RS30730	+	72.565	I	Unstructured non-motif		TU_1958	7249450	7255009	+	Poly	7249450 I	7255009 S	5	SGR_RS30700,SGR_RS30705,SGR_RS30710,SGR_RS30715,SGR_RS30695
							TEP_1959	7257116	SGR_RS30730	+	4.26	P	Unstructured non-motif		TU_1959	7249450	7255098	+	Poly	7249450 I	7255098 P	5	SGR_RS30700,SGR_RS30705,SGR_RS30710,SGR_RS30715,SGR_RS30695
							TEP_1960	7258329	SGR_RS30740	-	-2.695	S	Unstructured non-motif		TU_1960	7249450	7255315	+	Poly	7249450 I	7255315 S	5	SGR_RS30700,SGR_RS30705,SGR_RS30710,SGR_RS30715,SGR_RS30695
							TEP_1961	7258422	SGR_RS30740	-	-6.89	P	Unstructured non-motif		TU_1961	7249450	7255933	+	Poly	7249450 I	7255933 S	6	SGR_RS30700,SGR_RS30705,SGR_RS30710,SGR_RS30715,SGR_RS30720,SGR_RS30695
							TEP_1962	7259365	SGR_RS30745	+	6.535	I	Unstructured non-motif		TU_1962	7249450	7255978	+	Poly	7249450 I	7255978 P	6	SGR_RS30700,SGR_RS30705,SGR_RS30710,SGR_RS30715,SGR_RS30720,SGR_RS30695
							TEP_1963	7261812	SGR_RS30745	-	-5.9	A	Unstructured non-motif		TU_1963	7249450	7256062	+	Poly	7249450 I	7256062 S	6	SGR_RS30700,SGR_RS30705,SGR_RS30710,SGR_RS30715,SGR_RS30720,SGR_RS30695
							TEP_1964	7261926	SGR_RS30750	-	-5.085	P	Unstructured non-motif		TU_1964	7249450	7256142	+	Poly	7249450 I	7256142 S	6	SGR_RS30700,SGR_RS30705,SGR_RS30710,SGR_RS30715,SGR_RS30720,SGR_RS30695
							TEP_1965	7262156	SGR_RS30750	-	-4.96	S	Unstructured non-motif		TU_1965	7249450	7256392	+	Poly	7249450 I	7256392 P	7	SGR_RS30700,SGR_RS30705,SGR_RS30710,SGR_RS30715,SGR_RS30720,SGR_RS30725,SGR_RS30695
							TEP_1966	7262558	SGR_RS30755	-	-5.235	S	Unstructured non-motif		TU_1966	7249450	7256436	+	Poly	7249450 I	7256436 S	7	SGR_RS30700,SGR_RS30705,SGR_RS30710,SGR_RS30715,SGR_RS30720,SGR_RS30725,SGR_RS30695
							TEP_1967	7262799	SGR_RS30755	-	-87.49	P	Unstructured non-motif		TU_1967	7249450	7256731	+	Poly	7249450 I	7256731 S	7	SGR_RS30700,SGR_RS30705,SGR_RS30710,SGR_RS30715,SGR_RS30720,SGR_RS30725,SGR_RS30695
							TEP_1968	7269369	SGR_RS30780	+	4.685	I	Unstructured non-motif		TU_1968	7249450	7257065	+	Poly	7249450 I	7257065 I	8	SGR_RS30700,SGR_RS30705,SGR_RS30710,SGR_RS30715,SGR_RS30720,SGR_RS30725,SGR_RS30695,SGR_RS30730
							TEP_1969	7274838	.	-	-8.215	N	Unstructured non-motif		TU_1969	7249450	7257116	+	Poly	7249450 I	7257116 P	8	SGR_RS30700,SGR_RS30705,SGR_RS30710,SGR_RS30715,SGR_RS30720,SGR_RS30725,SGR_RS30730,SGR_RS30695
							TEP_1970	7277219	SGR_RS30830	+	4.08	I	Unstructured non-motif		TU_1970	7254087	7254832	+	Mono	7254087 P	7254832 I	1	SGR_RS30715
							TEP_1971	7360253	SGR_RS30940	-	-3.65	P	Structured non-motif		TU_1971	7254087	7255009	+	Mono	7254087 P	7255009 S	1	SGR_RS30715
							TEP_1972	7363813	SGR_RS30950	+	7.875	P	Unstructured non-motif		TU_1972	7254087	7255098	+	Mono	7254087 P	7255098 P	1	SGR_RS30715
							TEP_1973	7363935	SGR_RS30950	+	5.07	S	Structured non-motif		TU_1973	7254087	7255315	+	Mono	7254087 P	7255315 S	1	SGR_RS30715
							TEP_1974	7364492	SGR_RS30960	-	-15.445	P	Unstructured non-motif		TU_1974	7254087	7255933	+	Poly	7254087 P	7255933 S	2	SGR_RS30715,SGR_RS30720
							TEP_1975	7364883	SGR_RS30960	-	-6.36	I	Unstructured non-motif		TU_1975	7254087	7255978	+	Poly	7254087 P	7255978 P	2	SGR_RS30715,SGR_RS30720
							TEP_1976	7371583	.	+	5.065	N	Structured non-motif		TU_1976	7254087	7256062	+	Poly	7254087 P	7256062 S	2	SGR_RS30715,SGR_RS30720
							TEP_1977	7375807	SGR_RS31005	+	4.96	P	Structured non-motif		TU_1977	7254087	7256142	+	Poly	7254087 P	7256142 S	2	SGR_RS30715,SGR_RS30720
							TEP_1978	7391546	SGR_RS31075	+	7.645	P	Motif		TU_1978	7254087	7256392	+	Poly	7254087 P	7256392 P	3	SGR_RS30715,SGR_RS30720,SGR_RS30725
							TEP_1979	7415722	SGR_RS31180	+	5.485	I	Structured non-motif		TU_1979	7254087	7256436	+	Poly	7254087 P	7256436 S	3	SGR_RS30715,SGR_RS30720,SGR_RS30725
							TEP_1980	7419060	SGR_RS31195	+	3.26	P	Unstructured non-motif		TU_1980	7254087	7256731	+	Poly	7254087 P	7256731 S	3	SGR_RS30715,SGR_RS30720,SGR_RS30725
							TEP_1981	7433812	SGR_RS31280	-	-23.1	P	Unstructured non-motif		TU_1981	7254087	7257065	+	Poly	7254087 P	7257065 I	4	SGR_RS30715,SGR_RS30720,SGR_RS30725,SGR_RS30730
							TEP_1982	7433915	SGR_RS31280	-	-12.13	S	Unstructured non-motif		TU_1982	7254087	7257116	+	Poly	7254087 P	7257116 P	4	SGR_RS30715,SGR_RS30720,SGR_RS30725,SGR_RS30730
							TEP_1983	7435161	SGR_RS31285	-	-43.625	P	Unstructured non-motif		TU_1983	7256422	7257065	+	Mono	7256422 P	7257065 I	1	SGR_RS30730
							TEP_1984	7435234	SGR_RS31285	-	-18.635	S	Unstructured non-motif		TU_1984	7256422	7257116	+	Mono	7256422 P	7257116 P	1	SGR_RS30730
							TEP_1985	7445707	SGR_RS31315	+	25.275	P	Unstructured non-motif		TU_1985	7258329	7258989	-	Mono	7258989 P	7258329 S	1	SGR_RS30740
							TEP_1986	7446127	SGR_RS31320	+	4.945	I	Unstructured non-motif		TU_1986	7258422	7258989	-	Mono	7258989 P	7258422 P	1	SGR_RS30740
							TEP_1987	7446735	SGR_RS31320	+	57.52	P	Unstructured non-motif		TU_1987	7261926	7263594	-	Poly	7263594 P	7261926 P	2	SGR_RS30750,SGR_RS30755
							TEP_1988	7458381	SGR_RS31380	+	4.97	P	Unstructured non-motif		TU_1988	7261926	7262640	-	Mono	7262640 P	7261926 P	1	SGR_RS30750
							TEP_1989	7458607	SGR_RS31390	-	-3.665	P	Unstructured non-motif		TU_1989	7262156	7263594	-	Poly	7263594 P	7262156 S	2	SGR_RS30750,SGR_RS30755
							TEP_1990	7465824	SGR_RS31420	+	5.785	I	Unstructured non-motif		TU_1990	7262156	7262640	-	Mono	7262640 P	7262156 S	1	SGR_RS30750
							TEP_1991	7466790	SGR_RS31425	-	-6.88	I	Unstructured non-motif		TU_1991	7262558	7263594	-	Mono	7263594 P	7262558 S	1	SGR_RS30755
							TEP_1992	7467146	SGR_RS31430	-	-4.81	A	Unstructured non-motif		TU_1992	7262799	7263594	-	Mono	7263594 P	7262799 P	1	SGR_RS30755
							TEP_1993	7467164	SGR_RS31430	-	-3.98	A	Unstructured non-motif		TU_1993	7362303	7363813	+	Mono	7362303 P	7363813 P	1	SGR_RS30950
							TEP_1994	7467299	SGR_RS31435	-	-6.075	S	Unstructured non-motif		TU_1994	7362303	7363935	+	Mono	7362303 P	7363935 S	1	SGR_RS30950
							TEP_1995	7467605	SGR_RS31435	-	-85.67	P	Structured non-motif		TU_1995	7388411	7391546	+	Poly	7388411 P	7391546 P	4	SGR_RS31060,SGR_RS31065,SGR_RS31070,SGR_RS31075
							TEP_1996	7467648	SGR_RS31435	-	-75.52	S	Unstructured non-motif		TU_1996	7389832	7391546	+	Poly	7389832 P	7391546 P	2	SGR_RS31070,SGR_RS31075
							TEP_1997	7468016	SGR_RS31435	-	-62.975	I	Unstructured non-motif		TU_1997	7418543	7419060	+	Mono	7418543 P	7419060 P	1	SGR_RS31195
							TEP_1998	7468105	SGR_RS31435	-	-83.97	I	Unstructured non-motif		TU_1998	7433812	7435379	-	Mono	7435379 P	7433812 P	1	SGR_RS31280
[truncated: 117 more rows]
