# Supplementary material for: System-Level Analysis of Transcriptional and Translational Regulatory Elements in Streptomyces griseus
Source: Front Bioeng Biotechnol. 2022 Feb 25;10:844200. doi: 10.3389/fbioe.2022.844200 (PMC8914203; doi:10.3389/fbioe.2022.844200)
Supplement: Supplementary file 4 [file Table1.XLSX]

## Sheet: Sheet1
Table S1. Transcription and translation level and their fold change during growth in S. griseus NBRC 13350. Expression values were TPM normalized. 'FC' and 'pval' means log2 (fold change) value and p-value from DESeq2. Null value or no description were represented by '.' or 'NA'.
Locus_tag	Start	End	Strand	Function	Common name	RNA_E	RNA_T	RNA_S	RNA_ET_FC	RNA_ET_pval	RNA_TS_FC	RNA_TS_pval	RPF_E	RPF_T	RPF_S	RPF_ET_FC	RPF_ET_pval	RPF_TS_FC	RPF_ET_pval
SGR_RS00015	944	2791	+	hypothetical protein	.	0	0	0	NA	NA	NA	NA	0	0	0	NA	NA	NA	NA
SGR_RS00020	3467	3919	+	hypothetical protein	.	0	0	0	NA	NA	NA	NA	0	0	0	NA	NA	NA	NA
SGR_RS00025	4042	4353	-	hypothetical protein	.	0	0	0	NA	NA	NA	NA	0	0	0	NA	NA	NA	NA
SGR_RS00030	4441	5283	-	XRE family transcriptional regulator	.	0	0	0	NA	NA	NA	NA	0	0	0	NA	NA	NA	NA
SGR_RS00035	5280	5813	-	hypothetical protein	.	0	0	0	NA	NA	NA	NA	0	0	0	NA	NA	NA	NA
SGR_RS00040	5816	6019	-	hypothetical protein	.	0	0	0	NA	NA	NA	NA	0	0	0	NA	NA	NA	NA
SGR_RS35770	7112	7603	-	S1 RNA-binding domain-containing protein	.	0	0	0	NA	NA	NA	NA	0	0	0	NA	NA	NA	NA
SGR_RS00045	8286	14111	-	hypothetical protein	.	0	0	0	NA	NA	NA	NA	0	0	0	NA	NA	NA	NA
SGR_RS00050	14290	17832	-	LamG domain-containing protein	.	0	0	0	NA	NA	NA	NA	0	0	0	NA	NA	NA	NA
SGR_RS00055	18339	19070	-	MerR family transcriptional regulator	.	0	0	0	NA	NA	NA	NA	0	0	0	NA	NA	NA	NA
SGR_RS00060	19134	19412	+	hypothetical protein	.	0	0	0	NA	NA	NA	NA	0	0	0	NA	NA	NA	NA
SGR_RS00065	19500	20633	+	IS630 family transposase	.	0	0	0	NA	NA	NA	NA	0	0	0	NA	NA	NA	NA
SGR_RS35775	21099	21733	+	hypothetical protein	.	0	0	0	NA	NA	NA	NA	0	0	0	NA	NA	NA	NA
SGR_RS00080	22240	23709	-	ATP-dependent helicase	.	0	0	0	NA	NA	NA	NA	0	0	0	NA	NA	NA	NA
SGR_RS35780	23792	24655	-	hypothetical protein	.	0	0	0	NA	NA	NA	NA	0	0	0	NA	NA	NA	NA
SGR_RS00095	24813	25076	-	XRE family transcriptional regulator	.	0	0	0	NA	NA	NA	NA	0	0	0	NA	NA	NA	NA
SGR_RS00100	25255	26358	+	hypothetical protein	.	0	0	0	NA	NA	NA	NA	0	0	0	NA	NA	NA	NA
SGR_RS35785	26377	26860	+	IS5/IS1182 family transposase	.	0	0	0	NA	NA	NA	NA	0	0	0	NA	NA	NA	NA
SGR_RS00110	27024	27332	+	hypothetical protein	.	0	0	0	NA	NA	NA	NA	0	0	0	NA	NA	NA	NA
SGR_RS35790	27280	28148	-	IS5 family transposase	.	0	0	0	NA	NA	NA	NA	0	0	0	NA	NA	NA	NA
SGR_RS00120	28385	29173	-	hypothetical protein	.	0	0	0	NA	NA	NA	NA	0	0	0	NA	NA	NA	NA
SGR_RS36900	29220	29324	+	transposase	.	0	0	0	NA	NA	NA	NA	0	0	0	NA	NA	NA	NA
SGR_RS00125	29338	30087	+	IS5-like element ISSgr2 family transposase	.	0	0	0	NA	NA	NA	NA	0	0	0	NA	NA	NA	NA
SGR_RS35800	30024	30430	+	hypothetical protein	.	0	0	0	NA	NA	NA	NA	0	0	0	NA	NA	NA	NA
SGR_RS00130	30612	31949	-	hypothetical protein	.	0	0	0	NA	NA	NA	NA	0	0	0	NA	NA	NA	NA
SGR_RS00135	32132	32317	+	hypothetical protein	.	0	0.355752	2.79078	1.75412	4.27215	2.51802	0.370138	0	0	0	NA	NA	NA	NA
SGR_RS00140	32325	33529	-	IS3 family transposase	.	0	0	0	NA	NA	NA	NA	0	0	0	NA	NA	NA	NA
SGR_RS35805	33522	33713	+	hypothetical protein	.	0	0	0	NA	NA	NA	NA	0	0	0	NA	NA	NA	NA
SGR_RS00150	33724	34317	+	isochorismatase family protein	.	0	0	0	NA	NA	NA	NA	0	0	0	NA	NA	NA	NA
SGR_RS00155	34367	34598	+	serine hydrolase	.	0	0	0	NA	NA	NA	NA	0	0	0	NA	NA	NA	NA
SGR_RS35810	34981	35865	+	hypothetical protein	.	0	0	0	NA	NA	NA	NA	0	0	0	NA	NA	NA	NA
SGR_RS00160	35513	36628	+	three-Cys-motif partner protein TcmP	.	0	0	0	NA	NA	NA	NA	0	0	0	NA	NA	NA	NA
SGR_RS00165	36707	37474	-	phage Gp37/Gp68 family protein	.	0	0	0	NA	NA	NA	NA	0	0	0	NA	NA	NA	NA
SGR_RS00170	37663	38538	-	DUF721 domain-containing protein	.	0	0	0	NA	NA	NA	NA	0	0	0	NA	NA	NA	NA
SGR_RS00175	38548	39147	-	hypothetical protein	.	0	0	0	NA	NA	NA	NA	0	0	0	NA	NA	NA	NA
SGR_RS00180	40151	40579	+	peptidoglycan-binding protein	.	0	0	0	NA	NA	NA	NA	0	0	0	NA	NA	NA	NA
SGR_RS35820	41215	41564	-	hypothetical protein	.	0	0	0	NA	NA	NA	NA	0	0	0	NA	NA	NA	NA
SGR_RS36905	41588	41956	-	hypothetical protein	.	0	0	0	NA	NA	NA	NA	0	0	0	NA	NA	NA	NA
SGR_RS36910	42264	42425	-	anti-sigma factor antagonist	.	0	0	0	NA	NA	NA	NA	0	0	0	NA	NA	NA	NA
SGR_RS35580	42629	44593	-	SsgA family sporulation/cell division regulator	.	0	0	0	NA	NA	NA	NA	0	0	0	NA	NA	NA	NA
SGR_RS00205	44590	45444	-	sigma-70 family RNA polymerase sigma factor	.	0	0	0	NA	NA	NA	NA	0	0	0	NA	NA	NA	NA
SGR_RS00210	45666	45968	+	hypothetical protein	.	0	0	0	NA	NA	NA	NA	0	0	0	NA	NA	NA	NA
SGR_RS36915	46172	47565	-	hypothetical protein	.	0	0	0	NA	NA	NA	NA	0	0	0	NA	NA	NA	NA
SGR_RS00225	47703	47906	-	hypothetical protein	.	0	0	0	NA	NA	NA	NA	0	0	0	NA	NA	NA	NA
SGR_RS00230	48328	50304	+	tetratricopeptide repeat protein	.	0	0	0	NA	NA	NA	NA	0	0	0	NA	NA	NA	NA
SGR_RS00235	50758	51168	-	nitroreductase family deazaflavin-dependent oxidoreductase	.	0	0	0	NA	NA	NA	NA	0	0	0	NA	NA	NA	NA
SGR_RS00240	51205	51984	-	SDR family oxidoreductase	.	0	0	0	NA	NA	NA	NA	0	0	0	NA	NA	NA	NA
SGR_RS00245	52092	52712	+	TetR family transcriptional regulator	.	0	0	0	NA	NA	NA	NA	0	0	0	NA	NA	NA	NA
SGR_RS00250	53211	54002	-	SDR family oxidoreductase	.	0	0	0	NA	NA	NA	NA	0	0	0	NA	NA	NA	NA
SGR_RS00255	54112	54594	+	MarR family transcriptional regulator	.	0	0	0	NA	NA	NA	NA	0	0	0	NA	NA	NA	NA
SGR_RS00260	54853	55530	-	HNH endonuclease	.	0	0	0	NA	NA	NA	NA	0	0	0	NA	NA	NA	NA
SGR_RS00265	55937	56299	-	hypothetical protein	.	0	0	0	NA	NA	NA	NA	0	0	0	NA	NA	NA	NA
SGR_RS35850	56728	57050	-	hypothetical protein	.	0	0	0	NA	NA	NA	NA	0	0	0	NA	NA	NA	NA
SGR_RS00275	57132	58370	+	lycopene cyclase	crtY2	0	0	0	NA	NA	NA	NA	0	0	0	NA	NA	NA	NA
SGR_RS00280	58367	59083	+	methyltransferase domain-containing protein	crtT2	0	0	0	NA	NA	NA	NA	0	0	0	NA	NA	NA	NA
SGR_RS00285	59083	60636	+	FAD-dependent oxidoreductase	crtU2	0	0	0	NA	NA	NA	NA	0	0	0	NA	NA	NA	NA
SGR_RS00290	60677	61681	-	Rieske (2Fe-2S) protein	crtV2	0	0	0	NA	NA	NA	NA	0	0	0	NA	NA	NA	NA
SGR_RS00295	61678	62706	-	phytoene/squalene synthase family protein	crtB2	0	0	0	NA	NA	NA	NA	0	0	0	NA	NA	NA	NA
SGR_RS00300	62703	64220	-	phytoene desaturase	crtI2	0	0	0	NA	NA	NA	NA	0	0	0	NA	NA	NA	NA
SGR_RS00305	64217	65425	-	polyprenyl synthetase family protein	crtE2	0	0	0	NA	NA	NA	NA	0	0	0	NA	NA	NA	NA
SGR_RS00310	65703	66136	+	hypothetical protein	.	0	0	0	NA	NA	NA	NA	0	0	0	NA	NA	NA	NA
SGR_RS00315	66364	66620	-	cyclase	.	0	0	0	NA	NA	NA	NA	0	0	0	NA	NA	NA	NA
SGR_RS00320	66749	67894	-	Dyp-type peroxidase	.	0	0	0	NA	NA	NA	NA	0	0	0	NA	NA	NA	NA
SGR_RS35855	68369	68570	+	IS5/IS1182 family transposase	.	0	0	0	NA	NA	NA	NA	0	0	0	NA	NA	NA	NA
SGR_RS00325	68735	69214	-	hypothetical protein	.	0	0	0	NA	NA	NA	NA	0	0	0	NA	NA	NA	NA
SGR_RS00330	69415	69699	+	hypothetical protein	.	0	0	0	NA	NA	NA	NA	0	0	0	NA	NA	NA	NA
SGR_RS00335	69871	70322	-	hypothetical protein	.	0	0	0	NA	NA	NA	NA	0	0	0	NA	NA	NA	NA
SGR_RS00340	70931	74200	-	AfsR/SARP family transcriptional regulator	.	0	0	0	NA	NA	NA	NA	0	0	0	NA	NA	NA	NA
SGR_RS00345	74438	75970	-	MFS transporter	.	0	0	0	NA	NA	NA	NA	0	0	0	NA	NA	NA	NA
SGR_RS00350	76125	76709	-	NADPH-dependent oxidoreductase	.	0	0	0	NA	NA	NA	NA	0	0	0	NA	NA	NA	NA
SGR_RS00355	76796	77086	+	hypothetical protein	.	0	0	0	NA	NA	NA	NA	0	0	0	NA	NA	NA	NA
SGR_RS00360	77083	77567	+	MarR family transcriptional regulator	.	0	0	0	NA	NA	NA	NA	0	0	0	NA	NA	NA	NA
SGR_RS00365	77777	78760	-	sigma-70 family RNA polymerase sigma factor	.	0	0	0	NA	NA	NA	NA	0	0	0	NA	NA	NA	NA
SGR_RS00370	78928	79122	+	hypothetical protein	.	0	0	0	NA	NA	NA	NA	0	0	0	NA	NA	NA	NA
SGR_RS00375	79447	80763	-	hypothetical protein	.	0	0	0	NA	NA	NA	NA	0	0	0	NA	NA	NA	NA
SGR_RS36920	80922	81065	+	RNA-binding protein	.	0	0	0	NA	NA	NA	NA	0	0	0	NA	NA	NA	NA
SGR_RS00380	81664	81864	-	hypothetical protein	.	0	0	0	NA	NA	NA	NA	0	0	0	NA	NA	NA	NA
SGR_RS35870	82205	83269	+	ArsR family transcriptional regulator	.	0	0	0	NA	NA	NA	NA	0	0	0	NA	NA	NA	NA
SGR_RS35875	83356	83700	+	hypothetical protein	.	0	0	0	NA	NA	NA	NA	0	0	0	NA	NA	NA	NA
SGR_RS00395	84514	84825	+	hypothetical protein	.	0	0	0	NA	NA	NA	NA	0	0	0	NA	NA	NA	NA
SGR_RS00400	84916	85530	-	hypothetical protein	.	0	0	0	NA	NA	NA	NA	0	0	0	NA	NA	NA	NA
SGR_RS00405	85734	85991	-	hypothetical protein	.	0	0	0	NA	NA	NA	NA	0	0	0	NA	NA	NA	NA
SGR_RS00410	86151	86825	-	HNH endonuclease	.	0	0	0	NA	NA	NA	NA	0	0	0	NA	NA	NA	NA
SGR_RS00415	87013	87465	-	hypothetical protein	.	0	0	0	NA	NA	NA	NA	0	0	0	NA	NA	NA	NA
SGR_RS35880	87562	88373	-	IS5/IS1182 family transposase	.	0	0	0	NA	NA	NA	NA	0	0	0	NA	NA	NA	NA
SGR_RS35585	88650	88982	+	hypothetical protein	.	0	0	0	NA	NA	NA	NA	0	0	0	NA	NA	NA	NA
SGR_RS00435	89738	90799	+	XRE family transcriptional regulator	.	0	0	0	NA	NA	NA	NA	0	0	0	NA	NA	NA	NA
SGR_RS36925	90818	91297	+	hypothetical protein	.	0	0	0	NA	NA	NA	NA	0	0	0	NA	NA	NA	NA
SGR_RS00445	91423	92244	+	hypothetical protein	.	0	0	0	NA	NA	NA	NA	0	0	0	NA	NA	NA	NA
SGR_RS00450	92263	93192	-	XRE family transcriptional regulator	.	0	0	0	NA	NA	NA	NA	0	0	0	NA	NA	NA	NA
SGR_RS00455	93285	93518	-	DUF397 domain-containing protein	.	0	0	0	NA	NA	NA	NA	0	0	0	NA	NA	NA	NA
SGR_RS00460	93698	94207	+	ATP-binding protein	.	0	0	0	NA	NA	NA	NA	0	0	0	NA	NA	NA	NA
SGR_RS00465	94323	94898	-	hypothetical protein	.	0	0	0	NA	NA	NA	NA	0	0	0	NA	NA	NA	NA
SGR_RS00470	95228	95785	-	hypothetical protein	.	0	0	0	NA	NA	NA	NA	0	0	0	NA	NA	NA	NA
SGR_RS00475	95785	98256	-	type II toxin-antitoxin system prevent-host-death family antitoxin	.	0	0	0	NA	NA	NA	NA	0	0	0	NA	NA	NA	NA
SGR_RS00480	98941	99441	+	hypothetical protein	.	0	0	0	NA	NA	NA	NA	0	0	0	NA	NA	NA	NA
SGR_RS00485	99670	100347	+	hypothetical protein	.	0	0	0	NA	NA	NA	NA	0	0	0	NA	NA	NA	NA
SGR_RS35895	100796	101578	+	TnsA-like heteromeric transposase endonuclease subunit	.	0	0	0	NA	NA	NA	NA	0	0	0	NA	NA	NA	NA
SGR_RS00490	101635	103707	+	transposase	.	0	0	0	NA	NA	NA	NA	0	0	0	NA	NA	NA	NA
SGR_RS00495	103764	104732	+	ATP/GTP-binding protein	.	0	0	0	NA	NA	NA	NA	0	0	0	NA	NA	NA	NA
SGR_RS00500	104680	106029	+	hypothetical protein	.	0	0	0	NA	NA	NA	NA	0	0	0	NA	NA	NA	NA
SGR_RS35905	106289	107473	+	endonuclease VII	.	0	0	0	NA	NA	NA	NA	0	0	0	NA	NA	NA	NA
SGR_RS00510	107701	108693	+	hypothetical protein	.	0	0	0	NA	NA	NA	NA	0	0	0	NA	NA	NA	NA
SGR_RS36930	109325	109657	+	hypothetical protein	.	0	0	0	NA	NA	NA	NA	0	0	0	NA	NA	NA	NA
SGR_RS00520	109862	112009	+	hypothetical protein	.	0	0	0	NA	NA	NA	NA	0	0	0	NA	NA	NA	NA
SGR_RS35915	112006	112740	+	hypothetical protein	.	0	0	0	NA	NA	NA	NA	0	0	0	NA	NA	NA	NA
SGR_RS00530	113220	116987	+	exonuclease	.	0	0	0	NA	NA	NA	NA	0	0	0	NA	NA	NA	NA
SGR_RS00535	117256	119205	-	DUF3732 domain-containing protein	.	0	0	0	NA	NA	NA	NA	0	0	0	NA	NA	NA	NA
SGR_RS00540	119237	119722	-	hypothetical protein	.	0	0	0	NA	NA	NA	NA	0	0	0	NA	NA	NA	NA
SGR_RS00545	119719	120930	-	hypothetical protein	.	0	0	0	NA	NA	NA	NA	0	0	0	NA	NA	NA	NA
SGR_RS00550	121306	121740	-	hypothetical protein	.	0	0	0	NA	NA	NA	NA	0	0	0	NA	NA	NA	NA
SGR_RS00555	121881	122777	+	IS5 family transposase	.	0	0	0	NA	NA	NA	NA	0	0	0	NA	NA	NA	NA
SGR_RS00560	123437	123715	+	hypothetical protein	.	0	0	0	NA	NA	NA	NA	0	0	0	NA	NA	NA	NA
SGR_RS00565	123895	125616	-	hypothetical protein	.	0	0	0	NA	NA	NA	NA	0	0	0	NA	NA	NA	NA
SGR_RS00570	126320	127504	-	hypothetical protein	.	0.197558	0.111679	0.330492	-0.592256	0.717917	1.31017	0.602042	0	0	0	NA	NA	NA	NA
SGR_RS00575	127755	128036	-	DUF3892 domain-containing protein	.	0	0	0	NA	NA	NA	NA	0	0	0	NA	NA	NA	NA
SGR_RS36935	128705	129160	-	DUF955 domain-containing protein	.	0	0	0	NA	NA	NA	NA	0	0	0	NA	NA	NA	NA
SGR_RS00585	129233	130141	-	hypothetical protein	.	0	0	0	NA	NA	NA	NA	0	0	0	NA	NA	NA	NA
SGR_RS00590	130222	131172	-	hypothetical protein	.	0	0	0	NA	NA	NA	NA	0	0	0	NA	NA	NA	NA
SGR_RS00595	132919	133356	+	GNAT family N-acetyltransferase	.	0	0	0.983867	0.344947	4.0086	3.66365	0.273328	0	0.106313	0	1.49931	0.762818	-1.63758	0.741698
SGR_RS35600	133498	135453	-	SsgA family sporulation/cell division regulator	.	2.28242	2.62692	11.44	0.220875	2.0864	1.86552	8.70005e-06	1.52039	4.96818	5.30983	1.64702	0.0706874	0.386925	0.663926
SGR_RS00605	135450	136307	-	sigma-70 family RNA polymerase sigma factor	.	0.961991	1.50778	3.08159	0.536207	1.34338	0.807176	0.375205	0.14839	0.486111	0.374379	1.66512	0.391479	0.346592	0.8406
SGR_RS00610	136663	136860	+	hypothetical protein	.	1.18512	2.1117	5.73673	0.921669	2.10019	1.17852	0.40452	0.192192	1.25091	0.295673	2.18204	0.440543	-2.05868	0.471418
SGR_RS35605	137370	139826	+	molecular chaperone	.	11.6207	12.2729	12.1405	0.0736667	-0.180024	-0.253691	0.388605	8.86571	11.8487	4.61612	0.377609	0.569347	-0.918124	0.167038
SGR_RS36940	140034	140384	+	hypothetical protein	.	2.34062	2.49446	7.05926	0.084988	1.35056	1.26557	0.204014	0.254315	0.265328	0.499882	0.464884	0.869384	1.0779	0.685268
SGR_RS36945	140500	141036	-	hypothetical protein	.	0	0.246442	1.87839	2.70094	5.26718	2.56624	0.202411	0	0.0867134	0	1.49931	0.762818	-1.63758	0.741698
SGR_RS35930	141848	142048	-	hypothetical protein	.	0	0.868341	0.82825	2.91249	2.68053	-0.231962	0.943203	0	0	0	NA	NA	NA	NA
SGR_RS00630	143370	144058	+	tetratricopeptide repeat-containing protein	.	1.62108	2.09614	3.68099	0.307651	0.942844	0.635193	0.46108	2.30471	30.9298	1.65353	3.70548	0.00148189	-3.65798	0.0015859
SGR_RS35935	144070	144433	+	hypothetical protein	.	1.77317	1.62027	3.55165	-0.164253	0.756778	0.921031	0.480209	0.595008	0.680438	0.401847	0.189676	0.925381	-0.522409	0.79766
SGR_RS00635	144434	144931	-	hypothetical protein	.	12.8792	7.73931	18.4448	-0.822675	0.22539	1.04807	0.0458964	4.99899	3.26058	4.75675	-0.676751	0.471331	0.920745	0.322366
SGR_RS00640	145009	145599	+	TetR/AcrR family transcriptional regulator	.	7.84277	7.73192	5.98151	0.047349	-0.567452	-0.614801	0.320302	4.69492	2.61844	2.81982	-0.943053	0.307151	0.511179	0.581021
SGR_RS35940	145728	145949	+	IS481 family transposase	.	0.266097	0.596124	3.30817	1.20133	3.35047	2.14914	0.30276	0.685658	0.629258	0.395177	-0.0472118	0.985961	-0.461936	0.864933
SGR_RS00645	146885	147574	+	TetR/AcrR family transcriptional regulator	.	19.4993	23.9455	11.468	0.294851	-1.02524	-1.32009	0.00071607	7.95197	9.87854	19.6695	0.309084	0.714123	1.30632	0.116514
SGR_RS00650	148055	148822	+	sulfotransferase	.	2.82889	1.74316	6.5027	-0.673833	0.996224	1.67006	0.0192403	46.8718	1.49123	2.43685	-5.19697	2.62373e-06	1.0751	0.339827
SGR_RS00655	148822	149457	+	hypothetical protein	.	3.41688	1.03137	6.05177	-1.79322	0.557142	2.35036	0.00999193	2.68072	0.462649	1.74759	-2.54558	0.0385841	2.16128	0.0796299
SGR_RS00660	149519	151297	-	acyl-CoA oxidase	.	45.6395	33.6379	29.2349	-0.484226	-0.908379	-0.424153	0.147464	16.3481	18.7185	6.75445	0.173495	0.807402	-1.06124	0.136848
SGR_RS00665	151828	152586	-	GntR family transcriptional regulator	.	12.2389	11.5344	11.2895	-0.111357	-0.385253	-0.273896	0.515233	5.02676	17.6914	2.57998	1.72681	0.0930223	-2.29658	0.0259989
SGR_RS00670	152698	153411	-	deoxyribose-phosphate aldolase	deoC	10.3895	18.4048	22.2598	0.74819	0.788565	0.040375	0.92545	6.10419	7.45674	13.1928	0.249892	0.760458	1.11925	0.165002
SGR_RS00675	153531	153986	-	D-ribose pyranase 1	.	5.81163	5.05361	11.3385	-0.277257	0.657977	0.935234	0.165231	1.28063	1.32312	1.60236	-0.0429204	0.974181	0.764527	0.551802
SGR_RS00680	154038	155606	-	sugar ABC transporter ATP-binding protein	.	0.936728	2.08422	4.16313	1.14029	1.88206	0.741767	0.204792	0.405732	0.423686	0.223766	-0.0547241	0.968774	-0.638392	0.65399
SGR_RS00685	155606	156637	-	LacI family transcriptional regulator	.	0.570828	1.31489	3.64363	1.09459	2.38601	1.29142	0.13264	0.517608	0.734392	0.62351	0.422599	0.739514	0.107821	0.930231
SGR_RS00690	156816	157853	-	ABC transporter permease	.	2.09674	3.44607	4.95323	0.681554	0.942416	0.260862	0.666316	0.563952	0.909589	0.535058	0.64901	0.595263	-0.325823	0.784677
SGR_RS00695	157850	158767	-	ribokinase	.	1.41034	2.1269	5.85668	0.543679	1.75081	1.20714	0.07693	0.484648	1.93499	0.350656	1.89003	0.158193	-2.25225	0.09535
SGR_RS00700	159170	159737	-	N-acetyltransferase	.	0.10304	0.386633	3.34514	1.93094	4.73078	2.79985	0.06412	0.0669965	0.163962	0.154453	0.931883	0.775652	0.106832	0.97311
SGR_RS00705	159896	162595	-	serine/threonine protein kinase	.	3.17753	5.08654	7.33353	0.669921	0.967423	0.297502	0.412956	0.749083	2.99122	4.96204	1.9228	0.0173504	1.041	0.176853
SGR_RS00710	162618	162875	-	hypothetical protein	.	78.4127	262.651	305.616	1.70898	1.69546	-0.0135157	0.965922	336.461	720.439	875.281	0.987663	0.132487	0.71535	0.27523
SGR_RS00715	163444	163818	+	hypothetical protein	.	11.1379	7.06072	9.63572	-0.747694	-0.482318	0.265376	0.69089	15.6928	9.73272	8.96134	-0.754523	0.347871	0.399611	0.619315
SGR_RS00720	164266	164985	+	hypothetical protein	.	13.0591	10.5422	8.52784	-0.320259	-0.863317	-0.543058	0.218819	17.3815	20.2682	54.1444	0.196784	0.849054	1.62859	0.113701
SGR_RS00725	165378	166493	+	ribosome small subunit-dependent GTPase A	rsgA	0.999849	0.450279	3.22925	-1.23832	1.45071	2.68903	0.0064171	46.4295	37.2063	10.2421	-0.325796	0.653694	-1.4314	0.0497443
SGR_RS00730	166511	167257	+	class I SAM-dependent methyltransferase	.	3.07024	4.57926	10.4614	0.538522	1.4978	0.959283	0.078244	8.74583	5.77581	6.5779	-0.664089	0.3962	0.533926	0.494305
SGR_RS00735	167518	168480	+	ABC transporter ATP-binding protein	.	6.71594	7.30146	7.08786	0.0697908	-0.192579	-0.262369	0.583202	3.58187	1.36518	26.3382	-1.52953	0.252808	4.96756	0.000175514
SGR_RS00740	168477	169292	+	ABC transporter permease	.	3.38576	2.90516	3.9964	-0.231632	-0.0287427	0.202889	0.760396	0.887796	0.853522	0.536927	-0.111767	0.931752	-0.0765413	0.953128
SGR_RS00745	169298	169885	+	TetR/AcrR family transcriptional regulator	.	5.60186	6.45196	8.76021	0.156937	0.365053	0.208116	0.713116	1.77457	1.99826	24.9396	0.0570359	0.965696	3.85172	0.00261429
SGR_RS00750	170329	170535	+	hypothetical protein	.	0.850852	0	0	-2.6302	-2.73732	-0.107119	0.981415	0	0.746615	0	2.74823	0.543864	-2.88651	0.523795
SGR_RS00755	170945	172690	-	DUF4157 domain-containing protein	.	59.0331	66.7551	84.9815	0.130931	0.25866	0.127729	0.652968	54.4641	75.873	35.002	0.390965	0.633804	-0.824033	0.315391
SGR_RS00760	173280	173732	-	MarR family transcriptional regulator	.	20.7585	30.9819	34.0469	0.557063	0.468963	-0.0881	0.812411	19.5556	16.0942	45.6619	-0.32463	0.691525	1.77713	0.0284787
SGR_RS00765	174098	174745	+	NADH dehydrogenase	.	1.72196	4.49452	18.362	1.35673	3.16873	1.81199	0.00100629	0.548831	1.50287	3.33931	1.27575	0.279104	1.58218	0.130348
SGR_RS36950	174752	175036	+	IS5/IS1182 family transposase	.	0.825263	0.918613	6.73478	0.000464248	2.7606	2.76013	0.050202	0	0.163386	0.614443	1.5105	0.680948	2.15242	0.531372
SGR_RS00770	175312	175578	-	DUF4235 domain-containing protein	.	136.488	94.0526	49.919	-0.560974	-1.72154	-1.16057	0.000328885	56.106	101.032	22.3296	0.765959	0.384493	-1.69485	0.0550807
SGR_RS00775	175575	176030	-	DUF3618 domain-containing protein	.	215.896	224.502	215.094	0.00440192	-0.282134	-0.286536	0.312912	329.795	197.246	313.695	-0.843416	0.19025	1.09182	0.0898435
SGR_RS00780	176027	176443	-	phage holin family protein	.	112.423	79.2395	49.5966	-0.510031	-1.40756	-0.897527	0.0036205	88.2076	75.0342	70.8016	-0.281687	0.705855	0.358406	0.630781
SGR_RS00785	176995	177567	+	N-acetyltransferase	.	29.1358	16.5438	22.611	-0.836243	-0.636255	0.199988	0.59786	63.0228	16.6609	16.8803	-2.11894	0.0335926	0.511555	0.608863
SGR_RS00790	178154	178543	+	anti-sigma factor antagonist	.	45.7777	31.8458	14.0607	-0.528912	-1.90792	-1.37901	0.00183468	35.3125	20.025	12.8176	-0.849078	0.249256	-0.203022	0.784287
SGR_RS00795	179760	181094	-	aspartate aminotransferase family protein	.	4.93262	8.59927	15.7929	0.781917	1.41855	0.636637	0.095561	2.04674	15.2499	2.40971	2.8509	0.00162141	-2.3139	0.00950347
SGR_RS00800	181170	181919	+	SDR family oxidoreductase	.	8.54159	16.7439	18.9847	0.94296	0.90324	-0.0397202	0.918801	5.52241	2.10294	3.54923	-1.45731	0.113655	1.08995	0.237202
SGR_RS00805	181916	182449	-	hypothetical protein	.	1.10215	1.43669	2.1455	0.31325	0.68591	0.372659	0.745789	0.523473	0	0.218942	-3.47661	0.193456	2.63166	0.332882
SGR_RS00810	182446	183249	-	phytanoyl-CoA dioxygenase	.	5.32826	7.28186	2.75257	0.483393	-1.13458	-1.61797	0.00815586	1.34339	1.61918	0.872715	0.261878	0.813729	-0.529706	0.633787
SGR_RS35945	183606	184595	-	XRE family transcriptional regulator	.	1.60115	0.619952	3.12557	-1.36343	0.773767	2.1372	0.0212421	0.462691	2.92918	0.324635	2.64733	0.0327876	-2.6489	0.0305458
SGR_RS36955	185216	185836	+	chaplin	.	0.569878	0.741246	3.92629	0.264251	2.47395	2.2097	0.0577964	0.633972	1.31934	0.51781	0.926398	0.508651	-0.869916	0.52899
SGR_RS00830	185883	187124	+	hypothetical protein	.	0.189372	0.68797	2.2866	1.81882	3.3291	1.51027	0.116718	0.153197	3.66522	0.0469984	4.38385	0.00516557	-5.44726	0.00157714
SGR_RS35950	187297	187544	+	hypothetical protein	.	0	0	0	NA	NA	NA	NA	0.153444	0	0.236061	-1.05765	0.831146	1.28024	0.796731
SGR_RS00835	189999	191474	+	UDP-N-acetylmuramoyl-L-alanyl-D-glutamate--2, 6-diaminopimelate ligase	.	0.716332	2.73922	5.73899	1.95914	2.76371	0.804568	0.154036	1.27414	1.63508	0.791993	0.297949	0.74665	-0.545591	0.553901
SGR_RS00840	191655	192026	-	anti-sigma factor antagonist	.	1.10572	0.590344	1.97423	-0.889655	0.612437	1.50209	0.352173	0.306887	1.08126	0.707034	1.5941	0.409964	-0.102297	0.953489
SGR_RS00845	192112	193500	-	GAF domain-containing protein	.	14.0032	8.00744	6.04186	-0.816091	-1.44842	-0.632332	0.103358	5.75199	3.6897	2.08243	-0.645146	0.447561	-0.301032	0.724877
SGR_RS35955	194073	194484	+	GNAT family N-acetyltransferase	.	0.568218	0.854241	2.44829	0.736659	1.95473	1.21808	0.434889	0.987508	2.25072	0.922996	1.07506	0.430609	-0.951773	0.477463
SGR_RS00850	194789	195712	-	glutamate ABC transporter substrate-binding protein	.	9.34833	13.3137	13.958	0.495939	0.329185	-0.166754	0.658727	4.45247	6.61007	6.95869	0.549015	0.519882	0.556751	0.507654
SGR_RS00855	195740	196546	-	hypothetical protein	.	6.04385	3.15384	5.32709	-0.944834	-0.424589	0.520245	0.376527	31.2691	1.40076	1.0152	-4.70985	0.000466403	-0.238389	0.863676
SGR_RS00860	196543	197007	-	hypothetical protein	.	19.7135	22.1083	16.6795	0.145321	-0.493509	-0.63883	0.124454	32.6732	32.6363	118.72	-0.0105888	0.991953	2.51586	0.016164
SGR_RS35960	197464	197859	-	GNAT family N-acetyltransferase	.	14.1109	4.44378	5.01999	-1.66648	-1.77291	-0.106432	0.883885	25.9878	7.57541	2.06625	-1.8941	0.0188653	-1.34207	0.118157
SGR_RS35965	198081	198221	-	IS5/IS1182 family transposase	.	0	0	0	NA	NA	NA	NA	0	0	0	NA	NA	NA	NA
SGR_RS00870	198326	198874	+	hypothetical protein	.	15.4279	14.9595	15.1441	-0.0758168	-0.311184	-0.235367	0.605081	7.92255	10.9899	9.48375	0.390676	0.619178	0.10846	0.889068
SGR_RS35970	198899	199243	+	hypothetical protein	.	5.10511	0.828341	3.69029	-2.54689	-0.710011	1.83688	0.129965	0.330905	0.582941	0	0.74209	0.808918	-3.28266	0.307304
SGR_RS35975	199282	199548	+	hypothetical protein	.	1.32135	0	1.24703	-3.69274	-0.357157	3.33559	0.179047	0.619373	0.753238	0.218622	0.212193	0.927451	-0.991052	0.680742
SGR_RS00875	199852	200328	+	hypothetical protein	.	1.72693	1.05951	5.37878	-0.716081	1.35728	2.07337	0.0432703	1.83786	6.08363	1.10279	1.70623	0.184935	-1.99947	0.120627
SGR_RS36960	200368	200454	+	IS5/IS1182 family transposase	.	0	0	0	NA	NA	NA	NA	0	0	0	NA	NA	NA	NA
SGR_RS00880	200565	201188	-	hypothetical protein	.	11.9625	11.3588	11.127	-0.088211	-0.369919	-0.281708	0.534899	17.0041	11.5043	10.3094	-0.60353	0.399705	0.224206	0.75455
SGR_RS00885	201820	202455	+	hypothetical protein	.	766.775	391.594	227.392	-1.01934	-2.04819	-1.02885	0.000194547	1235.54	453.001	152.66	-1.54003	0.0427716	-1.26665	0.095885
SGR_RS00890	203293	204375	+	chitin-binding protein	.	1.24648	1.96667	7.89439	0.697566	2.42312	1.72555	0.00643959	0.316238	4.27483	2.89005	3.56528	0.00134248	-0.26359	0.785067
SGR_RS00895	204852	205616	+	thioesterase	.	63.6995	91.535	77.9325	0.49273	0.0300492	-0.46268	0.0841948	57.9128	132.685	59.7047	1.13746	0.164793	-0.88993	0.276735
SGR_RS00900	205971	207002	+	endonuclease/exonuclease/phosphatase family protein	.	2.50327	1.25356	3.66294	-0.986349	0.316116	1.30246	0.0760736	0.68923	1.1856	0.226746	0.745163	0.551095	-2.12426	0.111709
SGR_RS00905	207370	208191	-	EamA family transporter	.	2.07412	1.41282	6.08814	-0.600412	1.26388	1.86429	0.0135125	0.819016	0.545978	0.390567	-0.626607	0.699195	0.24536	0.880103
SGR_RS00910	208351	209253	+	LysR family transcriptional regulator	.	2.53923	2.1155	7.03837	-0.270908	1.19822	1.46913	0.0193158	1.29339	4.89536	1.42479	1.84748	0.0636443	-1.38197	0.155667
SGR_RS00915	209287	209964	-	DNA-binding response regulator	.	2.42509	1.06931	7.09177	-1.13382	1.32472	2.45853	0.00228877	2.19312	1.82359	1.12074	-0.376566	0.722996	-0.161415	0.880215
SGR_RS00920	209967	211151	-	sensor histidine kinase	.	5.25328	3.11488	8.23122	-0.716034	0.406036	1.12207	0.0297272	1.21158	1.65956	0.937512	0.417293	0.667029	-0.428329	0.656248
SGR_RS00925	211148	213418	-	membrane protein	.	0.673906	0.763051	4.73894	0.125	2.52611	2.40111	6.32501e-05	0.251971	0.605058	0.604704	1.12683	0.359353	0.596494	0.606642
SGR_RS00930	213716	214372	+	GntR family transcriptional regulator	.	5.73118	4.12643	6.91593	-0.580892	-0.0144116	0.566481	0.408207	38.1878	9.41727	1.95931	-2.2456	0.0662504	-2.00162	0.109638
SGR_RS00935	214423	215325	+	dihydrodipicolinate synthase family protein	.	5.73205	6.36669	6.73494	0.112105	-0.0705724	-0.182677	0.725736	2.10036	1.69284	0.679882	-0.485847	0.665828	-0.827073	0.474578
SGR_RS00940	215322	217076	+	dihydroxy-acid dehydratase	.	3.58605	2.27316	5.0106	-0.713991	0.214495	0.928487	0.0670916	0.919804	0.723709	0.566598	-0.367006	0.719406	-0.0553829	0.956959
SGR_RS00945	217276	218208	+	sugar ABC transporter permease	.	1.89009	2.06701	2.94942	0.0926818	0.378688	0.286006	0.699394	1.28152	0.530932	0.250806	-1.32407	0.300086	-0.817111	0.556224
SGR_RS00950	218205	219116	+	carbohydrate ABC transporter permease	.	1.2229	1.36908	3.89772	0.159017	1.46245	1.30343	0.105524	0.473411	0.610503	0.192389	0.269655	0.860521	-1.28772	0.422005
SGR_RS00955	219113	220333	+	gfo/Idh/MocA family oxidoreductase	.	1.44606	1.67057	2.99961	0.146967	0.753108	0.606142	0.393454	0.0623326	0.164713	0.0239034	1.18238	0.678851	-1.89285	0.521796
SGR_RS00960	220330	221184	+	oxidoreductase	.	0.620547	0.358919	5.25753	-0.896832	2.72908	3.62591	0.000980673	0.193418	0.415981	0	1.02382	0.652508	-4.0896	0.107544
SGR_RS00965	221181	222782	+	glycoside hydrolase	.	0.624141	0.657283	3.52115	0.0426292	2.20748	2.16485	0.00411783	0.0950163	0.260352	0.0547623	1.25249	0.547811	-1.83078	0.392251
SGR_RS00970	222779	224113	+	sugar ABC transporter substrate-binding protein	.	3.26465	7.59001	6.09531	1.1252	0.60015	-0.525049	0.3288	3.42589	2.70053	0.656763	-0.377262	0.654163	-1.55077	0.0778822
SGR_RS00975	224295	225635	+	pectate lyase	.	0.876549	2.05957	3.61486	1.20627	1.78407	0.577798	0.368582	0.397283	0.921995	0.523239	1.1009	0.414674	-0.367754	0.778022
SGR_RS00980	225753	225977	+	hypothetical protein	.	0.260118	0	3.69952	-1.05875	3.59877	4.65753	0.0522744	0.169129	0	0	-1.05763	0.831149	-0.343583	0.945189
SGR_RS00985	225965	227521	-	pectate lyase	.	0.603536	0.705227	3.71074	0.251828	2.394	2.14217	0.00385769	0.261306	0.0299069	0.30069	-2.6914	0.198254	3.05524	0.138967
SGR_RS00990	227855	228421	-	TetR/AcrR family transcriptional regulator	.	6.11707	4.022	4.6463	-0.635715	-0.688824	-0.0531086	0.939266	4.23322	4.06947	6.23083	-0.0609359	0.956182	1.24021	0.255986
SGR_RS00995	228457	229362	+	hypothetical protein	.	10.1855	4.85845	8.76612	-1.11589	-0.482266	0.633621	0.190546	2.73639	2.44621	111.431	-0.207022	0.881956	6.17886	6.90771e-06
SGR_RS01000	229492	230964	-	carbohydrate kinase	.	2.62979	2.73047	7.35963	0.114518	1.2728	1.15828	0.0299619	0.552414	1.22881	2.0054	1.0783	0.265063	1.05492	0.240723
SGR_RS01005	231089	231865	-	DeoR/GlpR transcriptional regulator	.	13.2344	22.0197	11.3427	0.724177	-0.45846	-1.18264	0.00205721	5.05541	7.24995	4.47654	0.461106	0.543051	-0.238906	0.750488
SGR_RS01010	231871	232521	-	histidine phosphatase family protein	.	1.44264	3.23934	8.04786	1.20788	2.25835	1.05047	0.126487	4.0738	1.23573	1.3484	-1.70095	0.182537	0.371405	0.774861
SGR_RS01015	232725	233780	+	2-hydroxyacid dehydrogenase	.	1.00124	8.54642	18.2595	3.10423	3.94715	0.842928	0.0453189	1.16695	12.0675	23.5821	3.30954	0.00154938	1.21137	0.222779
SGR_RS01020	233877	235349	+	carbohydrate kinase	.	0.718162	4.54818	11.362	2.67002	3.72479	1.05476	0.0218077	1.41388	3.82159	3.13607	1.38153	0.103313	0.131517	0.872606
SGR_RS01025	235459	236538	+	sugar ABC transporter substrate-binding protein	.	1.63131	6.26182	16.3575	1.95842	3.09384	1.13542	0.00952791	5.23486	3.29504	3.86952	-0.702773	0.382598	0.722524	0.367526
SGR_RS01030	236649	237509	+	sugar ABC transporter ATP-binding protein	.	0.818241	1.47468	5.05004	0.824591	2.39188	1.56729	0.0489484	0.443619	0.61216	1.59439	0.538514	0.700986	1.87382	0.147896
SGR_RS01035	237506	238771	+	ABC transporter permease	.	0.601415	1.31425	4.36298	1.17523	2.67143	1.4962	0.0675755	0.492446	3.60522	1.27025	2.8377	0.0025692	-1.10891	0.195482
SGR_RS01040	239147	240127	+	serine hydrolase	.	13.4592	10.1813	15.8233	-0.349532	0.013877	0.363409	0.426561	11.2025	5.22222	5.75212	-1.1229	0.128891	0.539931	0.466407
SGR_RS01045	240538	241224	+	hypothetical protein	.	25.6928	23.2097	29.0363	-0.20766	-0.120663	0.0869972	0.813685	21.7718	20.7199	65.1359	-0.10721	0.912912	1.86708	0.0558844
SGR_RS01050	241418	241831	-	hypothetical protein	.	48.599	24.4889	17.9775	-1.03964	-1.7371	-0.697458	0.0955279	120.643	17.3495	15.181	-2.9805	0.000511281	0.241586	0.779845
SGR_RS01055	242028	249431	-	hypothetical protein	.	1.46089	0.452683	2.66911	-1.74177	0.602453	2.34422	6.36808e-08	1.84306	2.44554	0.307886	0.377487	0.697754	-2.50274	0.0110998
SGR_RS01060	249846	250472	-	hypothetical protein	.	13.0323	14.9859	7.66861	0.155708	-1.02523	-1.18094	0.0128118	12.7889	6.16865	5.45712	-1.09778	0.15147	0.184201	0.811258
SGR_RS01065	250668	251435	-	urease accessory protein ureD 1	ureD3	61.2671	30.2743	29.9397	-0.9715	-1.21693	-0.245427	0.517226	13.0194	9.94837	150.676	-0.413045	0.697003	4.58206	1.38516e-05
SGR_RS01070	251432	252184	-	Urease accessory protein UreG 3	ureG	188.836	243.351	236.706	0.3377	0.0615806	-0.27612	0.251687	141.769	66.4246	77.8251	-1.26424	0.145875	0.774862	0.372801
SGR_RS01075	252177	252842	-	urease accessory protein	ureF3	17.7923	11.3034	17.2191	-0.625869	-0.244143	0.381726	0.465805	25.9087	7.97186	6.14805	-1.85898	0.0285323	-0.0391446	0.9636
SGR_RS01080	252842	254545	-	urease subunit alpha	ureC3	78.2818	79.6882	94.1796	0.0315019	0.0415527	0.0100508	0.968145	24.8498	22.2653	16.489	-0.330828	0.721152	0.148669	0.87255
SGR_RS35985	254547	254885	-	urease subunit beta	ureB	73.8273	57.3723	36.1939	-0.357603	-1.24792	-0.890322	0.018713	16.5693	18.8208	8.96645	0.14979	0.847627	-0.608942	0.435828
SGR_RS01085	254882	255184	-	urease subunit gamma	ureA3	89.5688	85.3149	71.9749	-0.0538942	-0.548033	-0.494139	0.151511	38.7474	100.439	35.7846	1.34337	0.136116	-1.0093	0.261497
SGR_RS01090	255711	256898	+	oxidoreductase	.	2.57788	7.25537	14.1043	1.4131	2.12613	0.713037	0.125783	1.27259	2.12404	2.0664	0.691667	0.450402	0.435422	0.623154
SGR_RS01095	256909	257847	+	sigma-70 family RNA polymerase sigma factor	.	3.06167	2.87084	3.74379	-0.0618548	0.117949	0.179804	0.793423	1.27334	1.46762	0.995901	0.159627	0.877824	-0.0834378	0.935271
SGR_RS01100	257954	258361	+	hypothetical protein	.	4.32621	2.63956	2.32848	-0.737849	-1.23853	-0.500677	0.633236	0.498595	0.871725	0.931625	0.697576	0.680906	0.532692	0.73585
SGR_RS01105	258408	258854	-	TIGR03618 family F420-dependent PPOX class oxidoreductase	.	66.1511	23.5778	12.7061	-1.53165	-2.63275	-1.1011	0.00637947	53.5348	14.2556	3.20664	-1.95439	0.0101285	-1.85528	0.0202559
SGR_RS01110	259105	259653	+	N-acetyltransferase	.	24.2981	22.8463	13.9669	-0.106265	-1.05277	-0.946509	0.0149705	14.9816	14.1208	5.75274	-0.145232	0.839553	-0.92958	0.20015
SGR_RS01115	259835	263179	+	peptidase S8	.	7.27994	3.58796	5.20236	-1.09199	-0.774841	0.317149	0.415463	9.03753	0.91578	0.724914	-3.52338	0.000720698	0.210555	0.84193
SGR_RS01120	263317	263865	-	hypothetical protein	.	5.23663	3.35907	1.80154	-0.579746	-1.71867	-1.13893	0.188613	1.27422	2.44878	1.17237	0.832665	0.490431	-0.758632	0.524542
SGR_RS01125	264078	265604	-	sensor histidine kinase	.	6.81016	4.46648	4.00204	-0.615926	-1.03608	-0.420157	0.379181	3.32771	1.91722	1.22516	-0.797173	0.353221	-0.226932	0.794033
SGR_RS01130	265601	266284	-	DNA-binding response regulator	.	15.3745	11.5849	5.88444	-0.40112	-1.63754	-1.23642	0.00871529	8.65707	7.65349	120.72	-0.204473	0.868941	4.65649	0.00015275
SGR_RS01135	266375	267001	-	class I SAM-dependent methyltransferase	.	46.3142	55.9929	37.5787	0.258525	-0.571201	-0.829726	0.0104626	44.4457	30.6172	88.674	-0.539639	0.560632	2.14969	0.0201621
SGR_RS01140	267117	267935	+	aminoglycoside O-phosphotransferase APH(3'')-Ia	aphE	6.17302	7.45644	7.46102	0.266973	0.0183942	-0.248578	0.628018	11.4321	7.26046	5.24458	-0.824133	0.377712	0.0374136	0.968154
SGR_RS01145	268039	270015	-	hypothetical protein	.	1.78314	5.4522	14.6071	1.61682	2.7988	1.18198	0.00181188	0.0962418	2.44348	6.01434	4.37918	0.000122609	1.83245	0.0372631
SGR_RS01150	270190	271017	-	class I SAM-dependent methyltransferase	.	3.84073	10.9438	17.8232	1.43685	1.90291	0.466054	0.317036	0.643426	3.40532	3.49584	2.29848	0.0406804	0.418361	0.684417
SGR_RS01155	271267	272652	-	triacylglycerol lipase	.	5.0033	12.0814	21.274	1.26456	1.84129	0.576732	0.0900685	0.961981	2.32167	21.2022	1.23791	0.302	3.38808	0.00339121
SGR_RS01160	272955	273569	+	TetR family transcriptional regulator	.	9.74241	5.38592	3.4871	-0.851427	-1.70707	-0.855639	0.16286	2.81044	3.34913	2.0426	0.21838	0.825998	-0.17665	0.857759
SGR_RS01165	273647	274192	+	MOSC domain-containing protein	.	12.9131	13.7314	11.4784	0.0741355	-0.40337	-0.477506	0.300951	12.2872	14.9858	6.53177	0.244771	0.742051	-0.754505	0.311741
SGR_RS35990	274230	275041	+	IS5/IS1182 family transposase	.	1.7386	3.30094	3.85947	0.906003	0.846369	-0.0596335	0.935373	13.0333	1.1054	0.216082	-3.79594	0.00423716	-2.00487	0.183315
SGR_RS35995	275249	275431	+	IS5/IS1182 family transposase	.	0	0	0.963407	0.344919	2.69067	2.34575	0.631551	0	0	0.159487	0.20531	0.96723	1.03159	0.83607
SGR_RS01180	275486	276595	-	amino acid ABC transporter substrate-binding protein	.	33.198	13.2081	19.7881	-1.36007	-0.993239	0.366834	0.271667	42.1804	10.1677	8.97541	-2.18723	0.00653409	0.359656	0.656035
SGR_RS01185	276957	277466	-	hypothetical protein	.	73.9201	68.0617	65.5542	-0.162026	-0.45755	-0.295524	0.340935	51.3629	130.621	137.413	1.27023	0.113335	0.625807	0.433839
SGR_RS01190	277666	278538	+	alpha/beta hydrolase	.	37.8755	54.8128	142.111	0.465316	1.61584	1.15052	0.000252124	19.6398	18.7328	19.4524	-0.0691435	0.926389	0.513727	0.491076
SGR_RS01195	278779	279135	+	hypothetical protein	.	8.54631	2.15704	4.00505	-1.87895	-1.29886	0.580083	0.54229	19.1489	49.3528	18.0997	1.33007	0.0624215	-1.04843	0.139221
SGR_RS01200	279468	280124	+	DedA family protein	.	3.21692	2.56898	4.05427	-0.316179	0.114287	0.430466	0.569097	5.24583	3.5994	2.0479	-0.655425	0.469199	-0.462281	0.616178
SGR_RS01205	280276	280821	+	tellurium resistance protein	.	44.7299	46.258	65.1053	-0.026879	0.2383	0.265179	0.455135	61.3067	28.7196	159.959	-1.23039	0.190281	3.09793	0.000954432
SGR_RS01210	280898	281104	-	ferredoxin	.	19.3239	148.291	114.293	2.89552	2.29766	-0.59786	0.087272	0.798901	191.764	19.0592	7.89157	3.0013e-08	-2.84316	0.0124388
SGR_RS01215	281101	282351	-	cytochrome P450	.	21.061	291.716	379.559	3.753	3.89537	0.14237	0.595738	29.7907	251.915	172.823	2.94329	4.75409e-05	-0.0826868	0.908748
SGR_RS01220	282684	283175	-	FBP domain-containing protein	.	34.4128	19.4507	25.3983	-0.842263	-0.715747	0.126516	0.745468	16.1014	13.4331	9.33152	-0.329974	0.64669	-0.160244	0.824252
SGR_RS01225	283260	283832	+	TetR family transcriptional regulator	.	7.88677	5.3556	6.15274	-0.534766	-0.574067	-0.0393011	0.949656	8.05066	5.85956	6.06969	-0.50781	0.523686	0.530158	0.503576
SGR_RS01230	283905	285089	+	lipase	.	19.6962	20.2804	15.4373	0.00760371	-0.625511	-0.633115	0.0516737	12.8802	7.87641	2.9112	-0.747473	0.283466	-1.02074	0.149625
SGR_RS01235	285208	285786	-	snapalysin family zinc-dependent metalloprotease	.	17.575	193.495	559.518	3.42584	4.71543	1.28959	1.91686e-05	5.86163	43.7388	273.986	2.84158	0.000228052	3.18291	1.91542e-05
SGR_RS01240	286065	286955	+	NAD-dependent protein deacetylase	.	7.0002	7.13482	17.9472	-0.0399024	1.07969	1.11959	0.0153173	12.5983	42.2373	29.4487	1.68487	0.056213	-0.204446	0.815739
SGR_RS01245	286993	288015	-	iron transporter	.	10.1803	5.83735	8.04073	-0.849838	-0.625116	0.224722	0.641141	9.77823	6.42557	2.0006	-0.664299	0.35932	-1.27118	0.0877982
SGR_RS01250	288032	288817	-	ABC transporter ATP-binding protein	.	0.672934	0.780855	4.17394	0.186855	2.36622	2.17937	0.0234787	0.46921	1.81509	0.334409	1.93731	0.171386	-1.85111	0.183896
SGR_RS01255	288814	289923	-	iron ABC transporter permease	.	1.16491	1.20608	4.47311	0.0439392	1.67053	1.62659	0.0255539	0.686933	0.307036	0.0788812	-1.15396	0.474066	-1.22888	0.491178
SGR_RS01260	290246	291172	-	hypothetical protein	.	0	0.0941405	2.36615	1.80821	6.43132	4.62312	0.0132614	0	0.100464	0.252614	2.19626	0.537326	1.33154	0.688692
SGR_RS01265	291373	292059	+	DNA-binding response regulator	.	6.1497	7.44018	6.61392	0.316125	-0.0849661	-0.401091	0.475209	4.71653	51.1567	4.04314	3.40105	0.00144944	-3.26286	0.00213588
SGR_RS01270	292244	293350	+	sensor histidine kinase	.	2.06636	1.62517	5.31655	-0.291051	1.18026	1.47131	0.0290608	0.48254	0.615736	0.528073	0.345206	0.789898	0.189316	0.880237
SGR_RS01275	293347	293673	+	antibiotic biosynthesis monooxygenase	.	185.301	177.025	111.196	-0.116464	-1.03647	-0.920006	0.00440671	260.818	251.029	241.341	-0.112546	0.881771	0.462276	0.541063
SGR_RS01280	293789	294334	-	hypothetical protein	.	4.95084	2.97532	3.67686	-0.731994	-0.687296	0.0446985	0.95352	3.0288	1.05061	1.01751	-1.49872	0.202377	0.225997	0.851748
SGR_RS01285	294502	307047	+	hybrid non-ribosomal peptide synthetase/type I polyketide synthase	.	8.38824	5.2022	9.73043	-0.70093	-0.0360688	0.664861	0.00700247	5.93883	3.16764	5.43403	-0.966949	0.13717	1.20235	0.0643697
SGR_RS01290	307185	307688	+	hypothetical protein	.	16.329	17.4711	17.72	0.0876579	-0.137674	-0.225332	0.607167	71.6333	16.691	9.74837	-2.30818	0.019925	-0.427556	0.668738
SGR_RS01295	307658	309091	+	hypothetical protein	.	8.93319	9.48087	11.6777	0.0706207	0.134868	0.0642478	0.855279	4.8101	4.83754	2.22336	-0.00465508	0.995486	-0.813624	0.325904
SGR_RS01300	309088	310479	+	VWA domain-containing protein	.	7.00892	6.67434	8.60409	-0.10359	0.0303588	0.133949	0.743366	2.62747	2.79989	1.5328	0.0618947	0.943465	-0.393733	0.652138
SGR_RS01305	310583	311713	+	ATPase	.	17.7784	23.683	29.7765	0.373706	0.477733	0.104027	0.740666	40.2666	12.1329	16.3486	-1.9048	0.0319828	0.711069	0.424062
SGR_RS01310	311710	314568	+	hypothetical protein	.	7.54766	7.2382	11.4229	-0.115368	0.335159	0.450527	0.218051	9.48366	3.42019	2.47398	-1.67227	0.0679831	-0.00145127	0.998742
SGR_RS01315	314758	315645	+	SIS domain-containing protein	.	4.96283	9.86311	9.40697	0.957712	0.669	-0.288712	0.543704	6.2826	5.04177	1.05368	-0.341812	0.679585	-1.89082	0.0295911
SGR_RS01320	315695	316564	+	ketose-bisphosphate aldolase	.	3.24414	6.54647	5.75192	0.962995	0.553154	-0.409842	0.453972	3.50573	2.73754	2.51859	-0.42273	0.641385	0.439695	0.626246
SGR_RS01325	316638	317675	-	2-hydroxyacid dehydrogenase	.	1.81008	1.73597	3.54737	-0.0137992	0.740054	0.753853	0.302145	0.219965	0.775008	27.4944	1.65206	0.297685	5.33839	0.000158014
SGR_RS01330	317672	318592	-	carbohydrate ABC transporter permease	.	1.27747	2.09395	3.83859	0.655754	1.29092	0.635168	0.394614	0.497355	0.319484	28.2539	-0.642701	0.680601	6.59173	7.05275e-06
SGR_RS01335	318589	319392	-	sugar ABC transporter permease	.	0.949045	1.04009	3.1426	0.212978	1.49645	1.28347	0.19399	0.678996	0.768902	0.726872	0.0424904	0.975605	0.504056	0.709467
SGR_RS36965	319412	319603	+	hypothetical protein	.	0.914476	0	0.918248	-2.50092	-0.155953	2.34496	0.528945	0	0.485053	0	2.15429	0.662665	-2.29257	0.642486
SGR_RS01340	319683	320990	-	sugar ABC transporter substrate-binding protein	.	4.58699	8.97254	23.9581	0.926581	2.10139	1.17481	0.00114432	0.708297	1.59589	1.31964	1.102	0.335332	0.0196815	0.985779
SGR_RS01345	321214	322350	-	DeoR family transcriptional regulator	.	15.4962	21.1432	18.2592	0.467961	0.00994654	-0.458015	0.180454	18.1383	6.86448	49.6364	-1.5053	0.12813	3.488	0.000407578
SGR_RS01350	322753	325170	+	lyase	.	4.32876	6.85291	17.9006	0.634961	1.7807	1.14574	0.000618544	3.76175	16.7876	2.15283	2.14026	0.0150373	-2.60683	0.00309514
SGR_RS01355	325193	326047	-	aminoglycoside N-acetyltransferase AAC(3)-Xa	aac(3)	7.8432	8.66342	21.1556	0.0825908	1.13099	1.0484	0.0153144	2.58806	2.49823	8.71962	-0.109642	0.891477	2.20417	0.00434038
SGR_RS01360	326141	326653	+	DinB family protein	.	8.59489	8.49256	7.10112	-0.0729207	-0.535153	-0.462232	0.433847	31.0878	42.6695	17.2017	0.417593	0.618534	-0.795037	0.343267
SGR_RS01365	326975	327520	-	N-acetyltransferase	.	1.71907	2.0497	18.4363	0.293328	3.24537	2.95204	3.10533e-05	2.14426	3.257	28.9993	0.502015	0.661007	3.37777	0.00207351
SGR_RS01370	327873	328307	-	hypothetical protein	.	16.7563	19.7397	22.5121	0.194079	0.167269	-0.0268093	0.951201	10.6912	12.0732	7.32312	0.0110107	0.991229	-0.2516	0.801548
SGR_RS01375	328499	329005	+	DNA-binding protein	.	12.2751	11.3754	13.9068	-0.0941598	-0.035359	0.0588008	0.902833	14.7818	16.5669	15.8146	0.0632552	0.948501	0.158978	0.87067
SGR_RS01380	328998	329423	+	DUF4180 domain-containing protein	.	7.73214	6.63188	11.9762	-0.291439	0.362291	0.65373	0.289546	6.4692	17.579	15.8648	1.40971	0.175877	0.141034	0.890392
SGR_RS01385	329513	330484	-	sporulation protein	.	351.03	316.308	349.487	-0.219755	-0.30908	-0.0893246	0.758597	429.374	176.042	298.318	-1.39917	0.0346499	1.19123	0.0720914
SGR_RS01390	330872	332209	+	HlyC/CorC family transporter	.	69.5617	69.7157	12.2965	-0.0162759	-2.79214	-2.77586	5.67639e-14	14.795	33.1396	4.7206	1.13579	0.127639	-2.43146	0.00119155
SGR_RS01395	332206	333222	+	HlyC/CorC family transporter	.	40.9786	36.3651	11.2566	-0.195835	-2.13214	-1.93631	5.38162e-10	34.0182	76.4363	3.7093	1.14651	0.0948835	-3.99892	1.15965e-08
SGR_RS01400	333348	333968	+	threonylcarbamoyl-AMP synthase	.	230.223	203.251	200.558	-0.227328	-0.488668	-0.26134	0.333735	110.779	171.44	100.233	0.61607	0.407278	-0.452029	0.54294
SGR_RS01405	334049	334669	+	hypothetical protein	.	27.6959	8.29424	10.235	-1.71926	-1.66661	0.0526494	0.913811	5.03624	7.87467	7.29661	0.58146	0.443312	0.318764	0.66764
SGR_RS01410	334786	335010	+	hypothetical protein	.	2.88318	8.18336	30.6405	1.40612	3.08564	1.67952	0.0176252	1.30085	8.47629	50.0128	2.78592	0.0134966	2.95936	0.0012536
SGR_RS01415	334995	335564	-	phosphotransferase	.	1.96048	2.6919	6.06446	0.409487	1.3681	0.958614	0.215071	0.803621	0.434526	0.718351	-0.917677	0.564892	1.02439	0.51549
SGR_RS01420	335600	337276	-	ABC transporter ATP-binding protein	.	2.38165	2.89011	8.96357	0.279461	1.67866	1.3992	0.00158618	3.05976	1.50349	1.25552	-1.05354	0.222329	0.115886	0.894301
SGR_RS01425	337585	339093	-	DUF2029 domain-containing protein	.	15.3353	13.1201	9.36448	-0.2087	-0.940801	-0.732101	0.0343454	5.06358	18.1668	2.03447	1.78203	0.0376587	-2.76249	0.00138027
SGR_RS01430	339290	339365	+	tRNA-Trp	.	.	.	.	.	.	.	.	.	.	.	.	.	.	.
SGR_RS01435	339381	339650	-	hypothetical protein	.	9.3533	32.8577	52.8455	1.83157	2.25959	0.428022	0.327424	10.722	32.059	415.939	1.57435	0.115621	4.31247	9.91561e-06
SGR_RS01440	339776	340396	+	DinB family protein	.	0.66148	1.09488	5.42491	0.744563	2.79998	2.05541	0.0314893	0.245114	0.323856	0.235543	0.271764	0.905827	-0.180912	0.936279
SGR_RS01445	340504	341337	+	serine/threonine-protein phosphatase	.	0.562717	0.605978	6.56338	0.173205	3.35255	3.17935	0.00052913	0.517687	2.93656	5.8557	2.41588	0.0244284	1.32079	0.162039
SGR_RS01450	341435	342427	+	membrane protein	.	1.9538	7.2373	14.9213	1.89141	2.66262	0.771204	0.108845	0.421545	18.4239	13.7428	5.29027	1.72134e-06	0.0713753	0.941491
SGR_RS01455	342740	342934	+	antitoxin	.	1.21176	36.4218	187.971	4.81654	6.92347	2.10693	0.0326485	13.2389	211.847	1480.24	3.93147	6.77267e-08	3.25248	2.60362e-06
SGR_RS01460	343213	344817	+	sigma-70 family RNA polymerase sigma factor	.	12.82	35.6504	40.4828	1.44552	1.39551	-0.0500142	0.855369	18.281	15.986	67.4221	-0.308094	0.711389	2.65734	0.00137313
SGR_RS01465	344872	345249	+	VOC family protein	.	33.2918	40.4094	19.3012	0.229554	-1.07412	-1.30368	0.00142619	27.3072	19.7198	7.97001	-0.534387	0.478793	-0.976596	0.202397
SGR_RS01470	345343	345684	-	hypothetical protein	.	1.20111	25.1832	37.3958	4.41377	4.72689	0.313123	0.517065	1.26243	22.4681	32.5568	4.0194	3.48753e-05	1.00941	0.220526
SGR_RS01475	345734	347407	-	cytochrome c oxidase subunit I	ctaD	1.54519	82.0741	113.138	5.72044	5.93608	0.215637	0.438033	1.55789	118.474	56.6595	6.17476	7.24847e-19	-0.607517	0.356561
SGR_RS01480	347769	348428	+	oxidoreductase	.	27.2867	64.9961	269.436	1.18582	2.99629	1.81047	1.57229e-08	24.9225	52.7078	367.048	1.075	0.175556	3.33604	2.31162e-05
SGR_RS01485	348519	348857	-	hypothetical protein	.	5.20515	8.79496	9.99482	0.708607	0.671368	-0.0372394	0.955395	1.38585	4.10308	3.01886	1.41825	0.236269	-0.0134955	0.99039
SGR_RS01490	348854	349630	-	hypothetical protein	.	6.73056	11.519	14.9095	0.766796	0.905926	0.13913	0.738408	3.89511	8.94193	2.93582	1.1277	0.146336	-1.25792	0.103912
SGR_RS01495	349621	350208	-	sigma-70 family RNA polymerase sigma factor	.	6.39349	9.73665	6.4952	0.608834	-0.211694	-0.820528	0.128322	2.05341	41.5371	5.66346	4.28284	0.000246675	-2.31538	0.0403931
SGR_RS01500	350601	351125	+	Asp23/Gls24 family envelope stress response protein	.	36.9569	84.4127	96.0833	1.16639	1.10062	-0.0657714	0.829327	37.291	120.661	77.5646	1.67523	0.0342529	-0.338303	0.667726
SGR_RS01505	351130	351357	+	hypothetical protein	.	11.6017	19.5036	25.3847	0.708199	0.859025	0.150826	0.7879	9.57742	7.2133	4.48782	-0.353508	0.768643	-0.322284	0.789974
SGR_RS01510	351354	352346	+	DEAD/DEAH box helicase	.	12.1888	20.0113	19.9313	0.707473	0.454027	-0.253446	0.457281	13.1983	3.72239	2.79756	-2.06409	0.0708912	-0.0302293	0.979081
SGR_RS01515	352417	353007	+	hypothetical protein	.	8.04916	15.1231	18.6917	0.932836	0.967552	0.0347166	0.940037	2.42692	5.57378	5.48917	1.14495	0.240539	0.465498	0.620281
SGR_RS01520	353208	353726	+	SRPBCC family protein	.	4.64772	8.87479	12.0009	0.88462	1.06717	0.18255	0.74397	2.4984	19.39	51.8851	2.88838	0.0288618	1.61543	0.207795
SGR_RS01525	353767	354609	-	pentapeptide repeat-containing protein	.	4.52505	2.65172	4.85582	-0.75005	-0.10642	0.643631	0.321312	7.89753	11.5005	2.46199	0.501564	0.604217	-1.76922	0.0704536
SGR_RS01530	354815	355312	+	hypothetical protein	.	7.32487	12.5477	16.4193	0.719742	0.884377	0.164635	0.739761	11.7084	11.8429	17.5618	-0.00350014	0.996531	0.88512	0.266474
SGR_RS01535	355378	355605	+	hypothetical protein	.	26.0702	37.7622	79.0305	0.488737	1.29449	0.805755	0.0704766	56.2304	65.883	252.136	0.20283	0.779485	2.40736	0.000795637
SGR_RS01540	355827	356930	-	enoyl-CoA hydratase/isomerase family protein	.	37.1136	42.1607	42.4982	0.151355	-0.0746651	-0.22602	0.421865	34.8156	22.2337	93.1219	-0.759191	0.419382	2.69554	0.00408386
SGR_RS01545	357166	359298	+	protein phosphatase	.	0.496459	1.59516	7.82319	1.66609	3.7101	2.04401	2.91945e-05	0.107044	1.26939	3.22138	3.27739	0.00237707	1.74065	0.0413256
SGR_RS01550	359361	359960	-	LPXTG cell wall anchor domain-containing protein	.	1995.54	1840.71	1176.33	-0.173764	-1.04993	-0.876166	0.00129881	805.154	944.281	555.807	0.179003	0.777077	-0.313913	0.619514
SGR_RS01555	360250	360951	+	histidine phosphatase family protein	.	7.69039	2.81139	4.631	-1.41339	-0.897326	0.516064	0.4517	17.7718	2.42742	2.12377	-2.97033	0.00072056	0.199309	0.825706
SGR_RS01560	361009	361497	-	GNAT family N-acetyltransferase	.	78.0577	61.7596	49.9848	-0.39462	-0.923291	-0.528671	0.107655	62.051	50.1792	80.7274	-0.36291	0.695871	0.926759	0.31756
SGR_RS01565	361537	362667	-	hypothetical protein	.	9.08629	7.26745	10.8664	-0.319645	0.0353019	0.354947	0.386114	3.54951	6.14313	2.73917	0.754863	0.339814	-0.688778	0.38086
SGR_RS01570	362777	363190	-	roadblock/LC7 domain-containing protein	.	35.9128	56.3625	61.2167	0.633956	0.5186	-0.115355	0.71368	60.5097	238.201	46.5336	1.9314	0.00272922	-1.92662	0.00275908
SGR_RS01575	363331	363759	+	PPOX class F420-dependent oxidoreductase	.	12.0603	34.2977	105.461	1.49632	2.8632	1.36688	9.64179e-05	10.0127	42.7925	237.139	2.04961	0.0136788	2.73672	0.000751492
SGR_RS01580	363787	364279	-	ATP-binding protein	.	2.8658	1.33053	6.1774	-1.24671	0.812246	2.05896	0.0309544	0.851947	1.97538	1.00815	1.13912	0.382804	-0.517641	0.679306
SGR_RS01585	364586	364951	+	ArsR family transcriptional regulator	.	15.7383	9.17326	7.06373	-0.792464	-1.41842	-0.625956	0.293032	21.837	53.3268	9.74271	1.26242	0.217476	-1.99346	0.0521526
SGR_RS01590	364935	367754	+	magnesium-translocating P-type ATPase	mgtA	2.60338	2.10263	5.31672	-0.282259	0.790114	1.07237	0.0144893	1.44224	1.21381	0.715704	-0.28048	0.744996	-0.470863	0.588225
SGR_RS01595	367844	368008	+	Sec-independent protein translocase subunit TatA	.	324.234	220.439	172.836	-0.540306	-1.14889	-0.608585	0.0614504	1488.88	1155.04	1945.24	-0.458205	0.55358	1.31468	0.0890998
SGR_RS01600	368237	368812	+	TerD family protein	.	3001.24	2656.15	3033.69	-0.222009	-0.255912	-0.0339033	0.895738	1946.49	1651.42	1501.45	-0.32463	0.659933	0.402947	0.584947
SGR_RS01605	368871	369473	+	methyltransferase domain-containing protein	.	542.412	230.917	116.536	-1.22661	-2.43454	-1.20793	9.341e-06	81.572	266.837	124.544	1.63045	0.0730503	-0.474548	0.601466
SGR_RS01610	369588	370478	-	DUF2236 domain-containing protein	.	19.7286	21.2548	14.2005	0.0835818	-0.751444	-0.835026	0.0197559	12.1469	9.34677	17.8972	-0.389062	0.65688	1.19454	0.170566
SGR_RS01615	370681	371565	+	hypothetical protein	.	10.6898	15.1206	18.4676	0.491444	0.549894	0.0584508	0.874066	14.529	9.905	12.2424	-0.632738	0.481901	0.902624	0.314682
SGR_RS01620	371596	371778	-	membrane protein	.	34.3549	57.209	193.02	0.736981	2.24482	1.50784	1.50443e-05	67.9936	184.799	280.251	1.39536	0.128995	0.887579	0.331476
SGR_RS01625	371781	372929	-	acyl-CoA desaturase	.	0.30705	1.62585	4.44907	2.41598	3.58838	1.1724	0.111703	0.796094	0.646683	0.305262	-0.33937	0.783813	-0.631974	0.61994
SGR_RS01630	373187	376207	+	DEAD/DEAH box helicase	.	21.0571	19.2715	24.4868	-0.167759	-0.052138	0.115621	0.674145	17.7132	11.8788	40.323	-0.639372	0.402031	2.31434	0.00237769
SGR_RS01635	376204	377610	+	hypothetical protein	.	17.6133	11.2577	16.4259	-0.629346	-0.328855	0.300491	0.367692	53.3444	15.8787	10.0998	-1.92977	0.0201733	-0.258746	0.756214
SGR_RS01640	378006	378593	+	N-acetylmuramoyl-L-alanine amidase	.	10.2949	8.67819	7.6277	-0.286445	-0.685496	-0.399052	0.452774	2.22278	2.42289	0.795633	0.130956	0.914264	-1.23829	0.321965
SGR_RS01645	378702	379961	+	GAF domain-containing protein	.	5.32043	7.90327	11.5105	0.535186	0.836886	0.3017	0.448186	1.82591	2.97532	3.36496	0.667933	0.425629	0.539124	0.508578
SGR_RS01650	380133	381656	+	aldehyde dehydrogenase family protein	.	115.535	128.497	160.103	0.110386	0.187147	0.0767614	0.771973	65.3928	78.2368	104.566	0.223147	0.744363	0.904783	0.18569
SGR_RS01655	381837	382496	-	DUF4232 domain-containing protein	.	22.6415	27.3602	22.6863	0.205324	-0.285141	-0.490464	0.203747	21.4047	11.4577	26.827	-0.980132	0.314878	1.4488	0.136521
SGR_RS01660	383173	383916	+	IclR family transcriptional regulator	.	34.4257	21.5772	11.556	-0.675505	-1.79196	-1.11646	0.00317398	26.882	20.5175	7.11394	-0.455191	0.502684	-1.15609	0.0921979
SGR_RS01665	384521	385252	+	decarboxylase	.	1.3637	4.0115	13.2308	1.54465	3.05049	1.50584	0.00720788	1.6854	4.23361	52.6216	1.26841	0.300839	3.80988	0.00126213
SGR_RS01670	385380	386363	+	dipeptidase	.	1.6715	3.43052	9.39478	1.02418	2.24891	1.22473	0.022383	0.828376	0.895052	1.72397	-0.0290545	0.980687	1.3488	0.242729
SGR_RS01675	386408	388015	+	NAD(P)/FAD-dependent oxidoreductase	.	0.547997	1.03473	4.47035	0.877731	2.7647	1.88697	0.00635574	0.141993	0.404172	0.236276	1.35339	0.399274	-0.285985	0.849572
SGR_RS01680	388012	389646	+	ABC transporter substrate-binding protein	.	0.682466	1.70565	4.69564	1.34265	2.55674	1.21409	0.0416234	0	0.0945256	0.393869	2.69491	0.326506	2.29752	0.332735
SGR_RS01685	389660	390610	+	ABC transporter permease	.	0.556754	1.38252	5.25197	1.25946	2.94207	1.68261	0.0313452	0.0400147	0.162513	0.184679	1.42685	0.625713	0.38254	0.888796
SGR_RS01690	390630	391577	+	ABC transporter permease	.	0.310415	1.06621	4.49331	1.77669	3.60034	1.82365	0.0339458	0.0401414	0.310385	1.32763	2.44352	0.249004	2.22853	0.192535
SGR_RS01695	391592	392615	+	methionine ABC transporter ATP-binding protein	.	0.517598	1.39259	4.24618	1.37472	2.73441	1.35969	0.0822591	0.285831	0.452781	1.2571	0.560863	0.698911	1.82992	0.164587
SGR_RS01700	392612	393739	+	ABC transporter ATP-binding protein	.	0.312281	0.389376	3.95897	0.353998	3.41566	3.06167	0.0017576	0.134943	0.0825622	0.259197	-0.594219	0.804391	1.81987	0.426656
SGR_RS01705	393736	395226	+	aldehyde dehydrogenase	.	0.867238	2.70588	8.486	1.62017	3.02741	1.40724	0.00461341	0.605614	0.871775	1.66569	0.462731	0.648906	1.4606	0.127913
SGR_RS01710	395331	395618	+	muconolactone Delta-isomerase	.	1.02368	3.34314	4.11458	1.57677	1.65148	0.0747102	0.950636	5.0667	3.65326	2.53767	-0.480544	0.694042	-0.0937427	0.939276
SGR_RS01715	395767	396531	+	class I SAM-dependent methyltransferase	.	2.2258	2.75286	2.63675	0.324332	0.0618618	-0.26247	0.74832	2.01065	2.65098	1.29962	0.348844	0.712062	-0.668171	0.480507
SGR_RS01720	396655	397233	+	DinB family protein	.	25.3943	37.5098	44.6695	0.520612	0.52083	0.000218598	0.999499	13.9449	20.9934	9.2382	0.525397	0.462972	-0.731337	0.306412
SGR_RS36000	397121	397390	-	hypothetical protein	.	0.437582	0.490147	1.88615	0.112074	1.68989	1.57782	0.488148	0	0	0.216193	0.2053	0.967231	1.8791	0.702008
SGR_RS01725	397472	398740	-	endo-1,3-beta-glucanase	.	0.8793	0.934048	8.66619	0.106441	3.06278	2.95634	2.57607e-06	0.11995	0.110083	1.10626	-0.0703367	0.968597	3.39222	0.0330766
SGR_RS01730	399306	402143	+	PKD domain-containing protein	.	0.476436	2.58028	4.29942	2.41103	2.91849	0.507453	0.261164	0.143359	0.533398	0.360483	1.77304	0.143697	-0.0539791	0.961364
SGR_RS01735	402140	403897	+	DUF1080 domain-containing protein	.	1.00341	2.39583	5.88227	1.23037	2.29299	1.06262	0.0359829	0.938271	1.16089	0.698543	0.285537	0.801534	-0.320443	0.776733
SGR_RS01740	404840	405733	+	S1 family peptidase	sprA	16.3726	111.306	632.939	2.75038	5.0176	2.26722	4.57241e-16	4.34965	17.475	193.883	1.96267	0.0180069	4.03526	5.92648e-07
SGR_RS01745	406005	407345	-	beta-glucosidase	.	11.5713	9.89809	16.6497	-0.24304	0.273349	0.516389	0.135075	3.46943	3.11771	3.81604	-0.197869	0.797001	0.652477	0.391475
SGR_RS01750	407407	408048	+	TetR/AcrR family transcriptional regulator	.	6.04315	5.22961	7.30665	-0.224986	0.00297092	0.227957	0.690999	6.82315	2.55549	2.23106	-1.41089	0.137018	0.241108	0.802314
SGR_RS01755	408054	409343	-	MFS transporter	.	0.0911628	0.529299	3.27943	2.6004	4.91742	2.31702	0.0163965	0.128196	0.108291	0.0226248	-0.165317	0.951267	-1.52114	0.601036
SGR_RS01760	409507	409737	-	alpha-galactosidase	.	1.26681	1.32847	6.35976	0.160904	2.14573	1.98483	0.190761	0	0.934929	0	3.21151	0.477869	-3.34979	0.459131
SGR_RS01765	409863	411932	-	hypothetical protein	.	6.08069	12.2199	23.9001	0.964156	1.69212	0.727966	0.0216631	3.79679	5.29049	5.93354	0.483112	0.553939	0.532202	0.510825
SGR_RS01770	412234	412695	+	hypothetical protein	.	22.7812	25.0977	21.4304	0.0961827	-0.371666	-0.467848	0.251546	53.0738	44.3463	20.8199	-0.279272	0.685025	-0.679909	0.325077
SGR_RS01775	412933	413949	+	transcriptional regulator	.	2.02333	1.81896	3.15825	-0.123172	0.387735	0.510907	0.529796	3.02627	2.03989	1.75379	-0.626755	0.464097	0.154742	0.85715
SGR_RS01780	414124	414531	+	hypothetical protein	.	2.45603	3.92292	11.5922	0.56976	1.92669	1.35693	0.0877596	2.80156	3.25864	2.43678	0.126614	0.906825	-0.00770357	0.994252
SGR_RS01785	414778	415443	-	NADH dehydrogenase	.	9.26575	12.2321	20.4527	0.399658	0.8972	0.497542	0.245007	51.7463	26.0341	32.862	-1.18608	0.241914	0.594788	0.557463
SGR_RS01790	415863	416564	+	hypothetical protein	.	170.52	646.588	1125.34	1.86558	2.43381	0.568231	0.0370197	76.6883	698.038	1083.18	3.13149	3.19435e-05	1.18075	0.11601
SGR_RS01795	416939	417763	-	hypothetical protein	.	43.3802	38.4362	21.5798	-0.191659	-1.25994	-1.06828	0.000377636	21.8252	58.9914	5.13755	1.40453	0.0951539	-3.07565	0.000291415
SGR_RS01800	418079	418528	-	SRPBCC family protein	.	314.101	375.262	317.438	0.222722	-0.256672	-0.479394	0.0603754	148.005	271.174	46.858	0.801614	0.244408	-2.17994	0.00158863
SGR_RS01805	418679	421909	-	hypothetical protein	.	17.6517	16.7097	6.89223	-0.109054	-1.62912	-1.52006	3.70242e-07	18.0017	19.6616	9.25863	0.0503104	0.937206	-0.710402	0.266324
SGR_RS01810	422473	422748	+	hypothetical protein	.	9.364	9.91997	8.72934	0.0663607	-0.379776	-0.446137	0.558584	3.95589	7.00315	2.75499	0.753773	0.489376	-0.981814	0.367405
SGR_RS01815	423084	424121	+	amidinotransferase	.	13.8731	35.6119	38.7371	1.34165	1.22489	-0.116761	0.688755	4.29614	15.2681	22.4094	1.79357	0.0398193	0.821124	0.337766
SGR_RS01820	424480	425262	+	hypothetical protein	.	3.59621	3.55793	7.76676	0.0313262	0.916093	0.884766	0.148351	0.568208	3.29345	0.970889	2.42244	0.0424911	-1.32762	0.236285
SGR_RS01825	425534	426043	-	N-acetyltransferase	.	9.22567	15.7086	21.8322	0.737529	0.966265	0.228737	0.605248	8.19581	4.94384	6.48047	-0.775956	0.362783	0.733352	0.387972
SGR_RS01830	426191	426529	+	hypothetical protein	.	11.2703	11.1373	3.63967	-0.0278125	-1.87534	-1.84753	0.00824603	12.3688	11.2778	10.5273	-0.167307	0.842947	0.200166	0.811747
SGR_RS36970	426552	426674	-	IS5/IS1182 family transposase	.	0	0	0	NA	NA	NA	NA	0	0	0	NA	NA	NA	NA
SGR_RS36010	427121	427528	+	hypothetical protein	.	3.60629	4.56459	5.49643	0.261169	0.310492	0.049323	0.951066	3.89896	10.3781	1.93395	1.30798	0.173026	-1.90403	0.0498989
SGR_RS01835	427537	427815	-	hypothetical protein	.	5.26195	4.33434	0	-0.232614	-5.8089	-5.57629	0.00184667	0.818366	0.8345	0.209219	0.102079	0.968421	-1.33476	0.619467
SGR_RS01840	427821	428300	-	hypothetical protein	.	16.2817	8.65484	8.38532	-0.890198	-1.21652	-0.326321	0.560375	17.7362	35.7329	224.927	0.980511	0.456303	3.33971	0.0107922
SGR_RS36975	428278	428490	-	hypothetical protein	.	0	0.931969	3.81569	3.26787	4.99851	1.73064	0.393894	15.8235	7.03722	3.43282	-1.30598	0.175954	-0.655775	0.51589
SGR_RS01845	428773	429084	+	hypothetical protein	.	2.26329	2.6034	3.26449	0.16044	0.208179	0.047739	0.966956	71.8317	63.5247	5.25114	-0.413664	0.739973	-3.3198	0.0088302
SGR_RS01850	429199	429561	-	hypothetical protein	.	5.50442	16.9976	34.7475	1.62886	2.4012	0.77234	0.098386	5.60404	14.0421	10.7143	1.2784	0.130923	-0.0397527	0.961366
SGR_RS01855	429928	431829	+	MBL fold metallo-hydrolase	.	29.3823	74.5695	121.631	1.33622	1.80306	0.466844	0.0699544	15.972	37.3212	66.8044	1.12153	0.150401	1.12107	0.149311
SGR_RS01860	432020	432346	+	thiol reductase thioredoxin	.	20.8604	37.3829	104.934	0.789473	2.06492	1.27545	0.000571705	15.9375	72.2963	58.3817	2.12187	0.014897	0.11312	0.895183
SGR_RS01865	432953	434482	+	alanine:cation symporter family protein	.	2.6094	3.07378	6.62435	0.215155	1.13712	0.921964	0.0994298	2.01925	2.56808	17.4454	0.27745	0.789307	2.97831	0.00345016
SGR_RS01870	434734	436302	+	fatty acid CoA ligase	.	5.24596	8.53797	15.8533	0.68933	1.32822	0.638891	0.0872414	2.6332	7.62453	12.3014	1.47495	0.117128	1.31317	0.155871
SGR_RS01875	436470	437810	-	glycosyltransferase	.	0.656698	0.948975	7.58017	0.546128	3.2962	2.75007	1.5292e-05	0.246641	2.81116	1.04622	3.50082	0.00536629	-0.993436	0.37494
SGR_RS01880	437905	439053	-	UDP-N-acetylglucosamine 2-epimerase (non-hydrolyzing)	.	0.356558	0.85633	6.70768	1.26283	4.04977	2.78694	0.000671952	0.0331193	0.350069	0.78863	2.82386	0.131787	1.64008	0.242482
SGR_RS01885	439169	439960	-	DNA-binding response regulator	.	0.445454	1.33313	7.43143	1.61425	3.78694	2.17269	0.00646085	0.36956	1.09581	0.775601	1.60018	0.260268	-0.253361	0.847258
SGR_RS01890	440693	441343	+	fasciclin	.	1.89635	6.45068	13.9145	1.77884	2.61689	0.838057	0.143466	2.94295	0.451989	0.404282	-2.6173	0.0783142	0.139703	0.929311
SGR_RS01895	441658	442164	+	hypothetical protein	.	88.1204	197.076	162.808	1.09169	0.565217	-0.526477	0.148769	132.232	116.975	124.816	-0.318385	0.738859	0.700308	0.463214
SGR_RS01900	442499	443608	-	hypothetical protein	.	0.475032	1.46353	8.20442	1.68076	3.9308	2.25004	0.000859482	0.0342829	0.894343	1.52797	4.21989	0.0164802	1.06649	0.386589
SGR_RS01905	444161	444367	+	hypothetical protein	.	0	3.40046	1.27756	5.03284	3.27334	-1.7595	0.387362	8.15917	1.26828	0.564808	-2.89643	0.0506445	-0.496296	0.767831
SGR_RS01910	444410	444664	+	hypothetical protein	.	1.38353	3.70432	1.22865	1.41017	-0.359977	-1.77014	0.24499	0	0	0	NA	NA	NA	NA
SGR_RS01915	444916	446232	+	cytochrome P450	.	1.42496	6.49883	9.61441	2.23498	2.55303	0.318049	0.498918	0.357798	2.39819	0.976773	2.77863	0.0101952	-0.895992	0.358989
SGR_RS01920	446330	447004	+	DUF1707 domain-containing protein	.	8.52797	7.96882	8.2109	-0.0810769	-0.263057	-0.18198	0.734873	14.6371	25.9929	8.31398	0.748124	0.373182	-1.17827	0.161103
SGR_RS01925	447136	447720	+	TetR/AcrR family transcriptional regulator	.	12.4393	10.1259	11.9014	-0.255083	-0.243679	0.0114037	0.98222	6.20704	2.14573	2.8998	-1.4769	0.156991	0.710269	0.49909
SGR_RS01930	447797	449143	+	MFS transporter	.	0.391858	0.520431	4.02079	0.419231	3.11448	2.69525	0.00365296	0.406331	0.551625	0.0867968	0.392079	0.77988	-2.20539	0.158058
SGR_RS01935	449169	449927	+	SDR family oxidoreductase	.	10.848	11.6531	18.9279	0.0705004	0.51843	0.44793	0.274765	7.38134	3.28281	5.04031	-1.18934	0.221953	1.2262	0.206653
SGR_RS01940	450223	450561	-	thioredoxin	.	29.8239	27.672	21.7527	-0.141753	-0.726189	-0.584437	0.171708	6.03542	8.04271	7.24708	0.386576	0.671217	0.159529	0.858494
SGR_RS01945	450599	451762	-	PucR family transcriptional regulator	.	12.564	14.5694	12.0223	0.223525	-0.29621	-0.519735	0.141846	10.6546	8.6041	3.7677	-0.33925	0.632222	-0.789888	0.269267
SGR_RS01950	451894	452904	+	ferredoxin reductase	.	5.52279	8.02286	15.7108	0.512551	1.2593	0.746751	0.065483	2.08881	8.10909	4.13632	1.89109	0.0288561	-0.620141	0.460836
SGR_RS01955	452912	454030	+	acyl-CoA desaturase	.	21.8009	28.0317	33.5369	0.32939	0.340035	0.0106454	0.974278	18.2414	15.0013	40.1156	-0.289255	0.758681	1.66084	0.0769065
SGR_RS01960	454161	454874	-	nucleotidyltransferase domain-containing protein	.	10.198	12.9181	17.9123	0.371456	0.590531	0.219075	0.607775	9.42901	8.18651	6.51164	-0.235056	0.765923	0.0621231	0.937193
SGR_RS01965	454964	456142	+	cytochrome P450	.	2.78777	2.99815	3.92035	0.149354	0.29343	0.144076	0.811176	0.969496	1.27305	1.1409	0.331053	0.747605	0.216289	0.829504
SGR_RS01970	456260	457123	+	viomycin phosphotransferase	vph	13.8074	21.4118	22.0913	0.6104	0.412166	-0.198235	0.579721	26.8736	17.1758	11.7423	-0.685902	0.303263	-0.143134	0.830393
SGR_RS01975	457291	457863	+	transferase	.	5.3304	5.12464	4.7853	-0.068024	-0.388758	-0.320733	0.624796	4.94732	71.3959	1.58258	3.79184	0.00171176	-5.19719	2.46288e-05
SGR_RS01980	457860	459131	+	hypothetical protein	.	24.5757	27.2987	20.3094	0.142175	-0.525472	-0.667647	0.0221517	54.1361	17.7205	10.2754	-1.78857	0.0301631	-0.394905	0.633417
SGR_RS01985	459219	459659	+	hypothetical protein	.	43.458	39.8882	21.2069	-0.152695	-1.30675	-1.15406	0.00134223	29.3804	98.4471	21.6588	1.73562	0.0886892	-1.61511	0.112644
SGR_RS01990	459750	460700	-	arsenic resistance protein	.	3.02361	3.20469	6.12696	0.111262	0.813444	0.702181	0.237857	2.0052	2.76692	1.78397	0.407613	0.654354	-0.333967	0.711253
SGR_RS01995	460854	461435	+	deaminase reductase	.	0.808247	5.88738	8.71594	2.8633	3.17168	0.308384	0.633258	0.764445	3.27004	4.57227	2.01564	0.0502553	0.856976	0.343004
SGR_RS02000	461464	462078	-	hypothetical protein	.	21.0466	26.8501	26.6081	0.306155	0.0372869	-0.268868	0.499087	19.9726	36.9375	20.2676	0.817674	0.39427	-0.609508	0.524633
SGR_RS02005	462075	462449	-	PadR family transcriptional regulator	.	6.11301	4.45225	4.83096	-0.45281	-0.585831	-0.133021	0.868362	3.73468	4.38035	1.24801	0.166822	0.88213	-1.54958	0.186252
SGR_RS02010	462564	463169	+	TetR/AcrR family transcriptional regulator	.	2.52006	1.55875	4.15318	-0.660734	0.474642	1.13538	0.193831	1.74357	1.48117	0.675959	-0.32272	0.79518	-0.915617	0.477979
SGR_RS02015	463274	464932	+	acyl-CoA dehydrogenase	.	8.19146	9.95983	15.3708	0.216161	0.62149	0.405329	0.273452	4.0694	20.212	1.53282	2.2454	0.0360402	-3.2632	0.0024485
SGR_RS02020	464992	465732	-	MerR family DNA-binding transcriptional regulator	.	4.68067	3.19533	5.76216	-0.584435	0.0280474	0.612482	0.324601	2.52212	3.67675	3.15723	0.488985	0.572105	0.129755	0.878161
SGR_RS02025	465791	467014	+	erythromycin esterase family protein	.	10.8591	15.6078	10.0571	0.479775	-0.400419	-0.880194	0.0173295	5.06731	3.97424	1.26615	-0.380603	0.637676	-1.29091	0.119837
SGR_RS02030	467142	468041	+	TIGR03620 family F420-dependent LLM class oxidoreductase	.	8.22653	14.046	45.286	0.769474	2.21462	1.44515	1.45574e-05	6.9453	14.5681	17.6098	1.04789	0.196349	0.645359	0.420106
SGR_RS02035	468167	469261	+	(2Fe-2S)-binding protein	.	2.41719	24.5579	27.8585	3.32683	3.24758	-0.0792485	0.835118	0.324788	16.5714	23.4149	5.5143	4.50814e-09	0.922998	0.220511
SGR_RS02040	469636	470397	+	DeoR/GlpR transcriptional regulator	.	34.6548	60.3545	41.7571	0.757465	-0.0404077	-0.797872	0.0281414	42.0088	39.9476	25.8951	-0.0775171	0.917804	-0.1934	0.796784
SGR_RS02045	470545	471912	+	sugar ABC transporter substrate-binding protein	.	15.2174	19.6375	17.4309	0.315533	-0.0811489	-0.396682	0.240309	31.3137	37.3819	3.95407	0.145915	0.82811	-2.84434	3.02955e-05
SGR_RS02050	471909	472868	+	sugar ABC transporter permease	.	10.8922	10.471	15.6173	-0.0788868	0.28683	0.365717	0.370523	34.0564	40.9545	12.4667	0.0877907	0.94262	-1.47097	0.228493
SGR_RS02055	472865	473749	+	carbohydrate ABC transporter permease	.	18.8024	14.0717	18.578	-0.481876	-0.276833	0.205043	0.636286	8.52978	6.16927	9.35382	-0.518724	0.508235	0.921529	0.237076
SGR_RS02060	473746	474735	+	alcohol dehydrogenase	.	70.3904	74.988	57.5606	0.00283522	-0.610593	-0.613428	0.0759302	81.2087	52.3407	28.85	-0.683661	0.279154	-0.431825	0.494947
SGR_RS02065	474732	475667	+	sugar kinase	.	24.8769	19.5312	13.7055	-0.408562	-1.12905	-0.720488	0.0695151	8.82644	3.55322	3.215	-1.37007	0.0954086	0.404556	0.624949
SGR_RS02070	476025	476453	-	hypothetical protein	.	248.857	168.404	54.125	-0.623982	-2.50699	-1.88301	5.21858e-09	402.408	408.614	190.405	-0.0447396	0.942424	-0.683462	0.270052
SGR_RS02075	476540	477097	-	FABP family protein	.	55.9847	60.4248	32.0807	0.0454544	-1.09534	-1.14079	0.000912023	25.4023	37.2558	6.13161	0.544904	0.535284	-2.23085	0.0120148
SGR_RS02080	477256	478977	-	ABC transporter ATP-binding protein	.	10.8017	8.39476	13.7624	-0.315604	0.154542	0.470146	0.221107	3.13696	7.30192	6.2532	1.16162	0.22522	0.0334447	0.971886
SGR_RS02085	478970	480688	-	ABC transporter ATP-binding protein	.	15.5323	15.095	18.714	0.00344795	0.0764309	0.0729829	0.834918	21.0516	3.13178	2.15906	-2.97866	0.00445764	-0.0443503	0.966516
SGR_RS02090	480685	481563	-	alpha/beta hydrolase	.	21.1647	17.2716	19.3068	-0.268148	-0.324155	-0.0560073	0.888653	21.9908	5.44276	1.69631	-2.20942	0.0207823	-1.27704	0.193824
SGR_RS02095	481572	482369	-	siderophore-interacting protein	.	35.2539	28.2901	51.5163	-0.305824	0.319975	0.625798	0.0385629	13.3753	48.5215	5.27545	1.83016	0.058991	-2.78037	0.00427162
SGR_RS02100	482609	483499	+	iron ABC transporter substrate-binding protein	.	305.11	249.018	357.402	-0.310698	-0.0365858	0.274112	0.283399	219.947	229.393	137.359	-0.0491808	0.946151	-0.290165	0.690273
SGR_RS02105	483570	499028	-	non-ribosomal peptide synthetase	nrps1-3	1.74032	7.27885	12.7073	2.06606	2.63707	0.57101	0.022833	1.26132	2.9855	3.54815	1.23229	0.131311	0.550614	0.498308
SGR_RS02110	499025	514606	-	non-ribosomal peptide synthetase	nrps1-2	2.40031	4.9976	9.32714	1.08491	1.74008	0.655176	0.0203603	1.14886	1.56116	1.51684	0.375882	0.611537	0.4933	0.503356
SGR_RS02115	514603	532023	-	non-ribosomal peptide synthetase	nrps1-1	5.63661	5.03813	8.56682	-0.0884001	0.431529	0.519929	0.145565	2.19654	2.3077	7.11355	-0.010243	0.99	2.20569	0.00683075
SGR_RS02120	532252	534279	-	laccase	.	49.8032	32.7436	31.2562	-0.55353	-0.857955	-0.304425	0.356351	16.6595	11.5192	5.95366	-0.654092	0.344309	-0.530497	0.444646
SGR_RS02125	534276	534494	-	MbtH family protein	.	224.63	137.564	117.198	-0.67336	-1.13641	-0.463046	0.162749	275.702	228.722	258.807	-0.32257	0.634645	0.624365	0.357248
SGR_RS02130	534659	535807	-	iron ABC transporter	.	15.6391	6.86815	8.96654	-1.18093	-1.04491	0.136022	0.747336	3.3091	14.2921	2.4663	2.03029	0.0558856	-1.98199	0.0610672
SGR_RS02135	535804	536871	-	Fe(3+)-siderophore ABC transporter permease	.	15.9443	10.0703	12.7	-0.636005	-0.564831	0.0711748	0.859114	9.20966	5.21328	5.31184	-0.939582	0.213256	0.407644	0.589939
SGR_RS02140	537172	538065	-	siderophore-interacting protein	.	44.9744	93.853	335.384	1.04181	2.63968	1.59788	8.79133e-10	41.2321	50.5195	193.136	0.243143	0.77006	2.52404	0.00235161
SGR_RS02145	538217	539245	+	LD-carboxypeptidase	.	22.3282	17.875	14.5512	-0.323367	-0.866904	-0.543537	0.109772	12.8688	22.774	49.7095	0.786688	0.42166	1.76773	0.0696053
SGR_RS02150	539289	540227	+	class A beta-lactamase	.	34.6209	45.0172	31.4344	0.356683	-0.423206	-0.779889	0.0175426	18.5161	21.8771	9.18779	0.197808	0.775246	-0.89939	0.195385
SGR_RS02155	540264	540827	-	type 1 glutamine amidotransferase	.	192.619	186.914	317.652	-0.105006	0.440165	0.545172	0.0695568	206.646	194.856	114.726	-0.186082	0.777684	-0.367795	0.5769
SGR_RS02160	540933	542024	-	YbdK family carboxylate-amine ligase	.	178.441	197.367	85.9296	0.0970624	-1.33125	-1.42831	3.69511e-07	61.8488	58.384	55.1938	-0.113043	0.887029	0.190816	0.810407
SGR_RS02165	542055	542282	-	DUF5133 domain-containing protein	.	207.722	234.493	103.686	0.111718	-1.31121	-1.42293	1.5817e-05	437.475	501.593	768.601	0.121131	0.875841	1.17128	0.130538
SGR_RS02170	542618	542866	+	hypothetical protein	.	234.367	282.697	168.594	0.215729	-0.753117	-0.968847	0.00403982	61.0203	40.2651	21.8339	-0.670024	0.328092	-0.424393	0.538464
SGR_RS02175	543346	543549	-	cold-shock protein	.	7408.54	8785.35	7797.03	0.174273	-0.232708	-0.406981	0.182867	3919.07	3417.88	3531.54	-0.283214	0.651344	0.482771	0.441086
SGR_RS02180	543783	544160	-	membrane protein	.	13.3763	26.3112	29.6113	0.959801	0.883743	-0.0760584	0.859042	7.60019	12.9136	17.1818	0.724621	0.425087	0.677848	0.446331
SGR_RS02185	544227	544544	-	hypothetical protein	.	9.05435	6.76417	10.1622	-0.419415	-0.0771687	0.342246	0.610276	1.11837	3.89433	1.37885	1.70564	0.184185	-1.06339	0.384915
SGR_RS02190	544541	544981	-	hypothetical protein	.	10.9259	13.7933	7.92754	0.342248	-0.71186	-1.05411	0.0516602	2.59192	6.42281	1.98855	1.25078	0.20141	-1.2515	0.196869
SGR_RS02195	544983	545846	-	hypothetical protein	.	13.6738	20.9057	9.13571	0.598778	-0.852896	-1.45167	0.000192343	5.27661	26.7863	12.4292	2.3386	0.0138161	-0.861216	0.358529
SGR_RS02200	545949	546347	-	hypothetical protein	.	24.0149	30.1444	65.6536	0.312122	1.18833	0.87621	0.0133853	34.2522	60.8122	21.4714	0.828163	0.344089	-1.1119	0.203917
SGR_RS02205	546442	546897	-	glyoxalase	.	5.80203	29.6129	245.038	2.35859	5.1329	2.77431	4.04959e-12	4.95561	19.2949	294.143	1.93403	0.0377834	4.50427	5.18582e-07
SGR_RS02210	546901	548562	-	DHA2 family efflux MFS transporter permease subunit	.	1.97925	14.3629	131.188	2.87074	5.81345	2.94271	1.41969e-22	0.473763	27.454	159.556	5.7908	2.95349e-07	3.07762	0.00345652
SGR_RS02215	548718	549734	-	FAD-dependent oxidoreductase	srsC	2.01741	4.01134	4.20778	1.05892	0.904406	-0.154518	0.815477	0.862004	1.78174	1.4084	1.0015	0.326403	0.078552	0.93586
SGR_RS02220	549731	550264	-	isoprenylcysteine carboxyl methyltransferase	srsB	8.47814	22.5739	23.8213	1.3962	1.23159	-0.164606	0.695446	2.81182	8.02776	5.85743	1.44823	0.0868955	-0.0194243	0.980853
SGR_RS02225	550278	551330	-	stilbene synthase	srsA	16.9724	35.2147	42.6961	1.03418	1.06297	0.0287874	0.92627	4.89928	65.4907	15.5503	3.69599	5.78657e-08	-1.68638	0.0112503
SGR_RS02230	551449	552342	+	membrane protein	.	1.24691	0.928955	2.54141	-0.450758	0.81578	1.26654	0.211324	0.412527	1.73322	1.17719	2.05913	0.0833809	-0.168311	0.875478
SGR_RS02235	552507	555458	+	hypothetical protein	.	6.73122	7.71121	7.36085	0.153417	-0.120029	-0.273445	0.457765	4.33936	2.09552	1.03992	-1.15582	0.11166	-0.590487	0.424242
SGR_RS02240	555577	556656	+	dihydrodipicolinate reductase	.	0.978987	1.09485	2.92904	0.132288	1.30856	1.17627	0.180763	0.920047	0.41555	0.351313	-1.27741	0.421707	0.481434	0.764519
SGR_RS02245	556653	557132	+	carboxymuconolactone decarboxylase family protein	.	2.33035	3.38442	5.89611	0.486092	1.03376	0.547665	0.498279	1.85378	13.9914	2.31484	2.83123	0.0074499	-2.19179	0.0325688
SGR_RS02250	557202	558680	-	GMC family oxidoreductase	.	0.0791433	0.341708	2.66844	2.17611	4.85216	2.67605	0.00818638	0	0.0314842	0.039583	1.49929	0.762821	-0.0137699	0.997776
SGR_RS02255	559010	559852	-	LysM peptidoglycan-binding domain-containing protein	.	0.138853	22.6573	28.2508	7.35504	7.43685	0.0818114	0.833199	0.286454	43.0947	11.8994	7.12809	7.39523e-11	-1.50065	0.0780124
SGR_RS02260	560498	561859	+	pyridine nucleotide-disulfide oxidoreductase	.	339.302	280.793	359.415	-0.305605	-0.171974	0.133631	0.604759	493.576	427.412	393.909	-0.2903	0.720194	0.453892	0.575426
SGR_RS02265	561876	564410	-	GAF domain-containing protein	.	1.50715	4.75181	24.2287	1.64353	3.75506	2.11153	5.51557e-11	0.390856	1.47886	4.09395	1.85987	0.0339075	1.86975	0.0201718
SGR_RS02270	564571	565188	-	hypothetical protein	.	34.5321	267.86	1318.87	2.92893	4.9912	2.06227	3.37204e-17	20.4298	201.481	938.658	3.23305	0.000303524	2.83831	0.00140731
SGR_RS02275	565431	566933	+	transcriptional regulator	.	3.94238	2.07174	2.93198	-0.881948	-0.614351	0.267597	0.653646	1.78295	3.41573	3.62175	0.912658	0.396383	0.301534	0.776047
SGR_RS02280	567031	568035	+	PHP domain-containing protein	.	1.16743	2.14317	13.759	0.941806	3.3392	2.39739	3.41979e-05	0.291235	1.1879	2.15379	2.09006	0.102408	1.10524	0.320749
SGR_RS02285	568152	568343	-	hypothetical protein	.	21.1099	315.986	1236.02	3.91232	5.63663	1.7243	2.65573e-09	6.22003	144.684	323.232	4.48298	6.40319e-06	1.50636	0.107513
SGR_RS02290	568656	568838	+	hypothetical protein	.	0.639633	2.0385	22.6356	1.70934	4.9378	3.22846	0.00217616	1.80735	7.78502	64.2239	2.13386	0.0363451	3.41915	3.00814e-05
SGR_RS02295	568835	569506	+	hypothetical protein	.	2.44756	6.70148	30.3988	1.47559	3.39028	1.91469	2.89453e-05	0.28314	1.08361	14.431	1.73639	0.176381	4.23327	5.80502e-05
SGR_RS02300	569647	569826	-	hypothetical protein	.	84.9272	135.174	429.804	0.651481	2.06176	1.41028	1.29001e-05	415.659	357.577	3216.48	-0.357592	0.643517	3.69433	1.68685e-06
SGR_RS02305	569903	570292	-	hypothetical protein	.	50.0652	55.5327	27.1446	0.109881	-1.17837	-1.28825	0.000531472	144.667	114.591	28.8702	-0.482848	0.539469	-1.63427	0.038717
SGR_RS02310	570380	570745	+	DUF779 domain-containing protein	.	20.7104	19.4811	13.4578	-0.09523	-0.852644	-0.757414	0.115659	16.5267	38.3943	12.6998	1.17341	0.0985161	-1.16592	0.0992009
SGR_RS02315	570789	572378	-	hypothetical protein	.	2.06647	3.18818	6.58378	0.670366	1.48299	0.812626	0.112052	0.751989	1.91473	0.827312	1.25174	0.192114	-0.737353	0.430704
SGR_RS02320	572536	573279	-	hypothetical protein	.	5.2073	15.5268	20.323	1.6131	1.74218	0.12908	0.763703	3.82792	7.47169	6.68104	0.910111	0.238788	0.218913	0.771327
SGR_RS02325	573392	573586	-	hypothetical protein	.	2.70403	90.7742	153.425	5.09925	5.59466	0.495407	0.210575	2.93449	525.822	614.672	7.42975	3.41157e-18	0.733398	0.305676
SGR_RS02330	573704	574582	-	hypothetical protein	.	52.0051	107.803	809.114	1.04406	3.71494	2.67088	2.49439e-30	10.8291	48.0573	158.431	2.10691	0.00180742	2.12104	0.00141713
SGR_RS02335	574799	575479	-	ATP-binding cassette domain-containing protein	.	14.1547	6.31298	6.39888	-1.18533	-1.38906	-0.203723	0.687618	4.83744	5.42486	1.71657	0.0616008	0.943518	-1.14382	0.197007
SGR_RS02340	575472	576473	-	ABC transporter ATP-binding protein	.	14.2438	7.37138	5.01352	-0.954115	-1.72373	-0.769615	0.0883597	6.86896	4.07756	1.45895	-0.846538	0.27367	-1.08149	0.176075
SGR_RS02345	576470	577327	-	ABC transporter permease	.	14.9889	6.19655	6.06044	-1.29714	-1.51952	-0.222383	0.672232	4.40405	2.10726	0.511043	-1.2075	0.202271	-1.54702	0.132239
SGR_RS02350	577320	578312	-	ABC transporter permease	.	29.0581	10.0988	9.8222	-1.56502	-1.80967	-0.244651	0.541459	13.4963	8.95226	1.58922	-0.783037	0.398735	-1.99499	0.0359144
SGR_RS02355	578309	579925	-	ABC transporter substrate-binding protein	.	110.685	101.815	64.4553	-0.152472	-1.03782	-0.885343	0.000809221	79.1133	53.3874	16.825	-0.631842	0.441911	-1.36605	0.0970044
SGR_RS02360	580078	580593	-	hypothetical protein	.	3.87018	4.34888	9.37538	0.218836	1.03841	0.81957	0.241475	1.42671	1.98145	2.43681	0.446505	0.7096	0.629906	0.585037
SGR_RS02365	580739	581857	-	acyl-CoA dehydrogenase	.	12.9779	10.386	12.3219	-0.357303	-0.343144	0.0141589	0.969521	5.29299	4.0487	2.08979	-0.453393	0.560055	-0.490465	0.532877
SGR_RS02370	581854	583047	-	acyl-CoA dehydrogenase	.	12.504	10.1802	13.5658	-0.339113	-0.147388	0.191725	0.620041	7.33745	49.1037	2.27701	2.75072	0.000490268	-4.0025	5.42102e-07
SGR_RS02375	583044	584009	-	NADPH:quinone oxidoreductase family protein	.	18.5621	15.6406	18.2672	-0.280171	-0.279709	0.000461988	0.99896	7.2645	13.9968	2.87398	0.877011	0.382336	-1.78513	0.0768509
SGR_RS02380	584138	584737	-	XRE family transcriptional regulator	.	14.5022	13.1573	20.2876	-0.173838	0.213413	0.387251	0.343592	5.91725	30.0442	6.38255	2.23001	0.0316345	-1.79695	0.0811611
SGR_RS02385	584848	585582	-	PIG-L family deacetylase	.	14.2378	28.0859	39.2393	0.964915	1.18171	0.216799	0.555898	11.9133	36.6029	56.8186	1.57931	0.0751904	1.23156	0.161407
SGR_RS02390	585869	586441	+	DUF2892 domain-containing protein	.	112.152	146.21	131.17	0.346367	-0.0503376	-0.396705	0.135709	164.402	231.512	158.045	0.3896	0.549286	-0.168172	0.795923
SGR_RS02395	586502	587797	-	alpha/beta fold hydrolase	.	90.0422	95.4311	100.61	0.0280737	-0.125829	-0.153902	0.581767	48.7637	43.2097	42.4058	-0.302463	0.680638	0.308352	0.674649
SGR_RS02400	587949	589112	+	ATP-binding cassette domain-containing protein	.	0.806367	3.54594	9.45637	2.17298	3.33227	1.15928	0.0289165	0.973119	4.89917	6.40429	2.29229	0.0106759	0.796158	0.341689
SGR_RS02405	589286	590110	+	aldo/keto reductase	.	59.2631	155.613	416.697	1.34091	2.51515	1.17425	0.000224639	138.777	96.5481	111.127	-0.670903	0.449004	0.567562	0.521829
SGR_RS02410	590141	590440	-	DUF2087 domain-containing protein	.	18.8087	15.4525	20.3367	-0.279266	-0.152132	0.127133	0.809184	10.4736	148.765	15.2946	3.74359	1.11628e-05	-2.80187	0.000821352
SGR_RS02415	590752	591651	+	nitroreductase family deazaflavin-dependent oxidoreductase	.	1.04533	0.755469	6.77922	-0.497014	2.40739	2.90441	0.000412847	1.78215	1.51248	1.16896	-0.343805	0.738729	0.137955	0.893351
SGR_RS02420	591668	592618	-	amino acid ABC transporter substrate-binding protein	.	0	0.484032	2.2344	4.37453	6.37798	2.00345	0.107659	0	0.146893	0.553677	2.81939	0.269642	2.02035	0.34743
SGR_RS02425	592615	593289	-	ABC transporter permease subunit	.	0	1.46192	2.94506	5.48327	6.26473	0.781465	0.470328	0.0563763	1.76865	1.17048	4.45655	0.0175259	-0.416799	0.768512
SGR_RS02430	593315	593992	-	ABC transporter permease	.	0.173451	0.612452	3.92869	1.72131	4.24372	2.52241	0.0321613	0	1.64537	2.49977	5.66793	0.00205501	1.06596	0.358792
SGR_RS36020	594021	594203	+	TetR family transcriptional regulator	.	0	0	0.428014	0.344932	1.67721	1.33227	0.789766	0	0	0	NA	NA	NA	NA
SGR_RS02435	594426	595484	+	tetratricopeptide repeat protein	.	9.56254	8.1618	13.6396	-0.310761	0.192624	0.503385	0.265449	6.57284	3.27244	2.45623	-1.02744	0.212083	0.0674978	0.935226
SGR_RS02440	595481	596530	+	polyprenyl synthetase family protein	.	3.696	4.05423	4.01965	0.106386	-0.143611	-0.249997	0.656512	2.79467	1.22377	0.947028	-1.20374	0.216601	-0.0540825	0.956753
SGR_RS02445	596645	597235	+	cysteine hydrolase	.	3.27816	5.53324	4.70606	0.781684	0.284225	-0.497459	0.467264	2.23615	1.78366	1.38478	-0.310464	0.781878	0.0279531	0.98012
SGR_RS02450	597555	598727	+	glycosyltransferase family 1 protein	.	0.550241	22.0305	39.8475	5.3355	5.94159	0.606093	0.0722579	0.0973249	10.5804	19.9451	6.40861	1.16089e-07	1.26768	0.116303
SGR_RS02455	598724	600205	+	exopolysaccharide biosynthesis polyprenyl glycosylphosphotransferase	.	0.554727	31.2085	68.3373	5.81688	6.70726	0.890376	0.00278979	0.283407	11.8954	28.2849	5.42666	5.94607e-09	1.68517	0.0247712
SGR_RS02460	600208	601566	+	O-antigen ligase domain-containing protein	.	0.387995	14.9557	30.6972	5.28647	6.07652	0.790047	0.0227359	0.233693	12.8131	14.846	5.63693	5.06886e-09	0.595404	0.433071
SGR_RS02465	601563	603269	+	hypothetical protein	.	0.309537	6.21066	17.2167	4.33285	5.54783	1.21499	0.00164152	0.0968791	11.2098	38.6253	6.84823	4.61269e-07	2.4015	0.021799
SGR_RS02470	603259	604071	+	polysaccharide deacetylase family protein	.	1.59047	51.2734	82.9082	4.99979	5.45045	0.450652	0.118926	1.34644	59.3183	88.218	5.41735	5.40457e-11	0.897831	0.231399
SGR_RS02475	604068	605204	+	glycosyltransferase	.	1.29264	36.1092	66.4898	4.79125	5.43812	0.64687	0.0307464	0.26775	31.2605	41.2713	6.65424	3.19989e-09	0.692598	0.464523
SGR_RS02480	605201	605872	+	hypothetical protein	.	2.27337	75.7699	131.546	5.05478	5.61046	0.555683	0.0537418	2.81393	117.357	238.545	5.35582	4.44983e-09	1.53085	0.0791701
SGR_RS02485	605869	607017	+	GNAT family N-acetyltransferase	.	1.94274	58.1368	106.671	4.90235	5.54009	0.637743	0.0204644	0.552809	97.0203	74.4994	7.36221	9.38218e-14	0.157677	0.858212
SGR_RS02490	607157	607438	+	chaplin	chpG	54.2011	2684.5	5174.14	5.61348	6.32477	0.711292	0.018183	47.4569	3233.29	6278.3	6.10341	6.39306e-15	1.4264	0.0659829
SGR_RS02495	607506	608369	-	tyrosinase family protein	melC2-1	35.2275	664.85	725.26	4.15916	4.04504	-0.114118	0.734753	14.6238	282.865	383.835	4.27958	1.30825e-08	0.89645	0.228985
SGR_RS02500	608389	608874	-	tyrosinase	melC1-1	8.71223	259.199	502.412	4.87204	5.58516	0.713123	0.0087676	4.65262	142.224	279.918	4.87673	3.51202e-11	1.3452	0.0529657
SGR_RS02505	609128	610417	+	cytochrome P450	.	0.9129	63.6678	178.183	6.0987	7.33791	1.23921	2.22529e-05	0.235994	50.1498	46.3248	7.5075	4.55897e-12	0.297833	0.741591
SGR_RS02510	610540	611793	+	hypothetical protein	.	0.610224	71.4689	109.835	6.85597	7.23662	0.380645	0.205984	0.283607	30.9891	138.275	6.62747	1.2613e-11	2.65986	0.000831804
SGR_RS02515	612010	614475	+	PAS domain-containing protein	.	1.04826	6.21552	18.0809	2.57592	3.85666	1.28074	0.00028831	0.48962	4.98379	38.179	3.29118	0.000968945	3.53602	0.000170501
SGR_RS02520	614519	616321	-	ABC transporter ATP-binding protein	.	0.0979886	0.206903	3.76935	1.06048	5.00128	3.94079	2.4631e-05	0.120124	0.231327	0.12988	0.843447	0.67799	-0.645852	0.745857
SGR_RS02525	616318	618057	-	ATP-binding cassette domain-containing protein	.	0.405203	0.264548	6.13463	-0.641333	3.67039	4.31172	7.39605e-08	0.0218701	0.0802846	0.0672911	1.46114	0.65778	-0.232876	0.941596
SGR_RS02530	618054	619553	-	nitroreductase	.	0.274218	0.190518	3.47985	-0.475535	3.40159	3.87712	0.000192503	0.169758	0.289293	0.233602	0.812686	0.636749	0.270947	0.867931
SGR_RS02535	619568	620935	-	hypothetical protein	.	0.51419	1.14125	5.51237	1.2398	3.20737	1.96757	0.00809249	0.194721	0.304885	0.0427948	0.5347	0.800875	-2.76864	0.252491
SGR_RS02540	620932	622560	-	CocE/NonD family hydrolase	.	0.288094	0.229003	2.9637	-0.294493	3.14812	3.44262	0.000496716	0.0233604	0.198866	0.0538547	2.45798	0.367543	-1.42945	0.583677
SGR_RS02545	622557	623546	-	hypothetical protein	.	1.12821	2.2822	2.82895	0.995135	1.07838	0.0832397	0.910909	0.192192	1.23793	0.0884425	2.59191	0.155596	-3.0652	0.0995011
SGR_RS02550	623910	624815	-	ABC transporter ATP-binding protein	.	4.15002	6.70444	12.3981	0.684048	1.32676	0.642709	0.158805	1.41668	1.62387	2.42154	0.165343	0.870183	0.847951	0.387443
SGR_RS02555	624901	625959	-	iron ABC transporter permease	.	0.22158	0.3749	1.67383	0.887441	2.68973	1.80229	0.182063	0	0.101968	0.413561	1.86072	0.507079	3.06148	0.209738
SGR_RS02560	625956	627017	-	iron ABC transporter permease	.	0.608267	0.164347	1.08806	-2.01946	0.620786	2.64024	0.0945442	0.0358324	0.10168	0	0.845091	0.857948	-2.24725	0.636919
SGR_RS02565	627014	628000	-	ABC transporter substrate-binding protein	.	0.951528	1.26796	4.79247	0.451274	2.09319	1.64192	0.0343883	0.373657	0.156585	0.17777	-1.43711	0.458498	0.656326	0.74024
SGR_RS02570	628200	629480	+	hypothetical protein	.	0.320671	0.819745	3.78417	1.31788	3.33136	2.01349	0.0156107	0.277629	0.156998	0.274207	-0.894546	0.659004	0.956089	0.634092
SGR_RS02575	629544	629849	-	30S ribosomal protein S14	.	4.80481	5.96702	16.6416	0.324702	1.51308	1.18837	0.10055	1.95138	0.505063	1.43348	-2.14998	0.208757	2.00555	0.239685
SGR_RS02580	629849	630085	-	50S ribosomal protein L28	rpmB	1.9825	1.66306	4.87562	-0.283209	1.07449	1.3577	0.303364	2.25389	0.982386	5.43367	-1.06602	0.520702	2.45574	0.126689
SGR_RS02585	630154	630318	+	50S ribosomal protein L33	rpmG	0.712727	0	0.534253	-2.10848	-0.766091	1.34239	0.74491	0.23063	0	0.176885	-1.05765	0.831147	1.03159	0.83607
SGR_RS02590	630380	630634	+	type B 50S ribosomal protein L31	.	0.461176	0.342228	1.88151	-0.612877	1.8125	2.42538	0.318801	0.746157	1.57737	2.06153	0.904194	0.605294	1.01066	0.529505
SGR_RS02595	630631	631785	+	cobalamin biosynthesis protein CobW	.	1.22324	0.815348	4.80756	-0.683044	1.65652	2.33957	0.0028494	1.69292	0.749677	0.582083	-1.2358	0.271028	0.126977	0.911862
SGR_RS02600	631871	632119	+	30S ribosomal protein S18	rpsR	1.41247	0.966692	2.98891	-0.528903	0.917659	1.44656	0.384123	1.12263	0.561025	0.939079	-0.850959	0.675285	0.989412	0.621665
SGR_RS02605	632209	633822	+	MFS transporter	.	0.947212	9.20365	22.8566	3.27834	4.32081	1.04247	0.00945805	0.212197	2.67691	9.47525	3.43402	0.000632903	2.19277	0.00866734
SGR_RS02610	634097	634540	-	protease	sgiA	1122.83	820.562	1108.65	-0.513694	-0.314916	0.198778	0.481865	382.903	418.601	192.817	0.0598465	0.935977	-0.72116	0.333158
SGR_RS02615	635109	635909	+	ABC transporter ATP-binding protein	fecE	14.1476	7.74852	10.2577	-0.851933	-0.693634	0.158299	0.722899	2.60536	2.10636	3.57745	-0.378476	0.673463	1.13779	0.19594
SGR_RS02620	635918	636892	+	iron-siderophore ABC transporter substrate-binding protein	.	29.7606	27.246	52.419	-0.121545	0.584507	0.706053	0.014551	42.7933	37.0042	16.8208	-0.387921	0.672261	-0.709108	0.439938
SGR_RS02625	636895	639042	+	iron ABC transporter permease	.	7.75876	2.23674	5.26556	-1.74728	-0.744018	1.00326	0.0279755	3.95048	9.21322	1.61987	1.20215	0.214892	-2.10967	0.0302728
SGR_RS02630	639193	639858	-	hypothetical protein	.	3.52907	2.39891	12.2931	-0.610588	1.53422	2.14481	0.000944193	1.98646	7.88866	28.9776	1.94936	0.0230912	2.23563	0.00523113
SGR_RS02635	639935	641143	-	MFS transporter	.	1.45951	5.27006	13.3164	1.84179	2.91367	1.07188	0.0227473	0.430947	2.02406	7.44565	2.16283	0.0224483	2.32299	0.00463139
SGR_RS02640	641140	641589	-	nuclear transport factor 2 family protein	.	5.74568	6.49127	22.8715	0.188017	1.74616	1.55814	0.00349609	0.253694	27.1205	7.66388	6.46323	3.3581e-05	-1.34532	0.277978
SGR_RS02645	641702	642256	-	MaoC family dehydratase	.	37.089	20.5673	12.5462	-0.911129	-1.87454	-0.963414	0.0306598	37.3128	16.005	3.63439	-1.27882	0.0605188	-1.70539	0.0159243
SGR_RS02650	642342	643700	-	hypothetical protein	.	54.5693	23.54	17.9134	-1.27054	-1.8807	-0.610167	0.0630575	24.4158	8.8048	6.53554	-1.51387	0.0522078	0.108891	0.889379
SGR_RS02655	643687	644712	-	ornithine cyclodeaminase family protein	.	30.829	10.6947	8.70429	-1.58068	-2.07594	-0.495261	0.226831	6.65423	2.26145	0.569763	-1.63481	0.0446922	-1.50413	0.0899715
SGR_RS02660	644709	645578	-	aldolase	.	39.3408	14.7045	10.8169	-1.48104	-2.13461	-0.65357	0.0922972	11.8175	5.51384	1.44489	-1.1421	0.123803	-1.50189	0.0537232
SGR_RS02665	645575	646828	-	aminotransferase class I/II-fold pyridoxal phosphate-dependent enzyme	.	76.5693	29.8793	26.4345	-1.40047	-1.81152	-0.41105	0.151168	40.1684	14.1796	28.2609	-1.49849	0.118669	1.22548	0.201897
SGR_RS02670	646825	647634	-	transcription factor	.	49.8518	17.7436	11.3887	-1.52828	-2.38904	-0.860762	0.0161014	13.0003	4.35176	1.66044	-1.6128	0.0492442	-0.969938	0.25467
SGR_RS02675	647724	648746	-	4-hydroxy-2-oxovalerate aldolase	dmpG	14.3171	3.70565	5.96385	-2.01805	-1.55824	0.45981	0.343498	1.87555	1.64926	0.371557	-0.225864	0.819621	-1.76842	0.098194
SGR_RS02680	648743	649669	-	acetaldehyde dehydrogenase (acetylating)	.	29.9273	8.45503	9.2326	-1.87339	-1.94258	-0.0691871	0.870392	4.40159	3.08756	1.0412	-0.573362	0.497767	-1.24388	0.158602
SGR_RS02685	650463	651728	+	MFS transporter	.	8.95512	4.44195	6.71445	-1.04538	-0.666422	0.378959	0.449914	5.2818	5.67513	1.29331	0.0523965	0.943989	-1.74255	0.0232594
SGR_RS02690	651869	653260	+	hypothetical protein	.	19.4354	13.6401	10.7353	-0.562159	-1.13073	-0.568573	0.108442	26.2169	7.73783	4.13615	-1.89969	0.0118903	-0.427581	0.57496
SGR_RS02695	653675	654250	+	TetR/AcrR family transcriptional regulator	.	0.917325	0	1.85307	-4.22109	0.812763	5.03385	0.0111849	0	0.187473	0.0506702	2.10039	0.649864	-0.862366	0.851728
SGR_RS02700	654305	655135	-	FkbM family methyltransferase	.	0.281716	0.0796267	2.54524	-1.55616	3.05199	4.60815	0.0130658	0.0457931	0.242015	1.0555	1.82059	0.368447	2.5511	0.110704
SGR_RS02705	655132	657000	-	B12-binding domain-containing radical SAM protein	.	0.817099	3.05193	10.0964	1.90244	3.39897	1.49653	0.000680514	0.101803	0.687514	1.45484	2.49906	0.0432366	1.46596	0.145741
SGR_RS02710	656997	657812	-	hypothetical protein	.	1.94592	6.85041	23.7503	1.77835	3.33786	1.55951	0.000343436	0.918308	2.29344	6.37642	1.20159	0.204437	1.93843	0.0247992
SGR_RS36980	657812	658019	-	hypothetical protein	.	0	0	5.64987	0.344963	5.48938	5.14441	0.0241254	1.09771	2.52436	0.983045	1.01662	0.58407	-0.693241	0.701726
SGR_RS02715	658020	659468	-	B12-binding domain-containing radical SAM protein	.	1.86591	6.25955	11.7937	1.74488	2.38894	0.644062	0.142482	1.00998	2.34927	29.6293	1.13062	0.277534	3.87671	0.000101959
SGR_RS02720	659673	660962	+	MFS transporter	.	10.884	18.017	12.7157	0.743059	-0.022518	-0.765577	0.0429383	1.65525	5.77927	88.3109	1.75907	0.163302	4.60852	0.000192297
SGR_RS02725	660959	664270	+	non-ribosomal peptide synthetase	nrps2-1	3.90497	4.9872	10.254	0.309229	1.12969	0.82046	0.0176858	1.12459	9.27832	20.1618	2.988	0.0020235	1.60539	0.090766
SGR_RS02730	664267	664491	+	antibiotic synthesis protein MbtH	.	9.41043	29.5922	53.7522	1.5969	2.23734	0.640443	0.180752	9.21031	19.4005	231.594	1.01333	0.351303	4.23279	6.20675e-05
SGR_RS02735	664488	664733	+	hypothetical protein	.	9.06958	20.4974	42.5947	1.18002	2.00507	0.825049	0.0915771	2.52854	3.58835	6.65302	0.451845	0.702283	1.33378	0.231508
SGR_RS02740	664739	665674	+	hypothetical protein	.	6.27504	16.9841	39.9765	1.43497	2.43952	1.00456	0.00233822	1.7934	5.95491	4.49711	1.67381	0.0376574	0.0307293	0.968085
SGR_RS02745	665671	667599	+	peptide synthetase	nrps2-2	3.25577	7.045	25.5099	1.12892	2.75971	1.6308	2.66624e-06	1.04775	17.6597	12.264	4.01719	4.67701e-05	-0.154472	0.871336
SGR_RS02750	667592	673558	+	non-ribosomal peptide synthetase	nrps2-3	2.51057	5.15333	12.325	1.03411	2.05899	1.02488	0.000269238	0.496182	2.88681	4.76183	2.48619	0.000445767	1.15755	0.0873391
SGR_RS02755	673579	675162	+	peptide synthetase	nrps2-4	1.74211	3.47935	8.59321	1.02721	2.08807	1.06086	0.0254543	0.48968	1.49673	10.7091	1.57366	0.162407	3.44993	0.00102056
SGR_RS02760	675159	676421	+	cytochrome P450	.	1.07013	1.68866	6.24917	0.687413	2.31049	1.62308	0.011569	0.231743	0.92013	36.2822	1.99104	0.178877	5.95135	6.77399e-06
SGR_RS02765	676418	677524	+	non-ribosomal peptide synthetase	nrps2-5	1.96309	6.14981	11.6414	1.66625	2.34049	0.674245	0.148706	1.54819	1.86063	3.80212	0.251543	0.794209	1.46654	0.115873
SGR_RS02770	677521	679344	+	amino acid adenylation domain-containing protein	nrps2-6	3.31395	10.0031	22.1467	1.63674	2.53171	0.894969	0.0141913	0.961248	4.25128	3.125	2.0841	0.00841022	0.000277606	0.999705
SGR_RS02775	679341	681104	+	SAM-dependent methyltransferase	.	1.79845	3.33253	8.68254	0.885604	2.02732	1.14172	0.00819367	0.237298	1.40408	2.48355	2.42488	0.0410092	1.40431	0.18788
SGR_RS02780	681088	682902	-	amino acid adenylation domain-containing protein	nrps2-7	12.5603	10.4791	8.65961	-0.266271	-0.774059	-0.507788	0.127345	6.34667	24.4754	7.09143	1.88036	0.0483246	-1.47771	0.119757
SGR_RS02785	683099	684148	-	glycosyl transferase	.	32.6253	19.7369	16.723	-0.818978	-1.29446	-0.475483	0.241095	13.9421	50.4097	9.25231	1.765	0.0790778	-2.20194	0.0285301
SGR_RS02790	684163	685278	-	hypothetical protein	.	20.5964	7.20358	6.29148	-1.56399	-1.96816	-0.404169	0.331985	5.0883	2.66143	1.99187	-0.968883	0.253028	-0.0880914	0.918199
SGR_RS02795	685275	687041	-	ABC transporter ATP-binding protein	.	40.0277	18.7331	11.2833	-1.14366	-2.08675	-0.943095	0.00463861	10.4405	3.64101	17.0721	-1.50202	0.104872	2.49676	0.00686531
SGR_RS02800	687038	687769	-	nitroreductase	.	69.4526	35.2035	27.2117	-1.05916	-1.66511	-0.605946	0.0943698	27.2662	33.0856	2.51612	0.182531	0.855738	-3.29891	0.00127681
SGR_RS02805	687760	689469	-	hypothetical protein	.	72.1747	41.6633	33.4091	-0.859911	-1.39602	-0.536112	0.0929685	38.2066	20.4347	5.86368	-0.978497	0.127294	-1.36658	0.0346121
SGR_RS02810	689453	690181	-	hypothetical protein	.	79.3821	34.9814	34.1335	-1.24196	-1.49774	-0.255775	0.441698	24.9267	15.9926	6.29523	-0.634471	0.42744	-0.892112	0.268453
SGR_RS02815	690160	691467	-	bacteriocin biosynthesis protein SagD	.	114.457	45.8848	25.904	-1.38971	-2.43032	-1.0406	0.00178145	59.5842	26.3929	12.0551	-1.19745	0.144192	-0.833014	0.31119
SGR_RS02820	691575	691805	-	hypothetical protein	.	882.153	821.137	249.224	-0.180563	-2.13553	-1.95497	1.07394e-08	778.619	929.195	259.793	0.121185	0.870489	-1.48583	0.0457654
SGR_RS02825	692263	692799	-	pyridoxamine 5'-phosphate oxidase	.	49.6211	84.6034	110.931	0.714492	0.870966	0.156474	0.605872	78.4354	72.1477	109.5	-0.243728	0.767265	0.899714	0.274051
SGR_RS02830	693187	694413	-	PEP-utilizing protein	.	20.1597	22.6796	15.0764	0.169435	-0.666334	-0.835769	0.00851863	8.35773	17.1919	5.00395	1.00635	0.162239	-1.37918	0.0555946
SGR_RS02835	694414	696315	-	hypothetical protein	.	39.3026	39.8202	32.9054	0.0296196	-0.478035	-0.507655	0.0671316	11.9237	28.7629	7.94682	1.24873	0.0922403	-1.44068	0.0519607
SGR_RS02840	696451	696999	-	carboxymuconolactone decarboxylase family protein	.	87.1436	98.9888	74.7047	0.166808	-0.485125	-0.651934	0.0179629	149.978	215.075	51.8595	0.382085	0.596222	-1.60634	0.0261143
SGR_RS02845	697799	698602	+	TIGR03084 family protein	.	9.79591	14.0962	20.414	0.497716	0.800068	0.302352	0.422083	4.00272	3.61534	22.2398	-0.249911	0.804036	2.86124	0.0038083
SGR_RS02850	699204	700859	-	GMC family oxidoreductase	.	1.31294	1.15356	3.61316	-0.178394	1.21185	1.39024	0.0280202	0.368526	0.364338	0.194282	-0.0952049	0.943842	-0.580345	0.673932
SGR_RS02855	700856	701446	-	hypothetical protein	.	2.09258	3.59418	4.10943	0.677277	0.648136	-0.0291407	0.971387	0.430858	0.784515	0.495	0.783355	0.642719	-0.33594	0.836927
SGR_RS02860	701820	702536	+	AraC family transcriptional regulator	.	4.59018	8.05575	12.4156	0.813742	1.1693	0.35556	0.477072	1.40025	9.64435	1.67204	2.70489	0.0140615	-2.12639	0.0478374
SGR_RS02865	703017	703445	-	SgcJ/EcaC family oxidoreductase	.	4.93937	10.2113	21.1379	0.966773	1.79941	0.832635	0.128274	8.60759	3.02988	8.37321	-1.47073	0.20831	2.06936	0.0746407
SGR_RS02870	704021	704488	+	acyl-CoA thioesterase	tebC	0.125057	0.282777	1.61125	1.2926	3.44565	2.15305	0.299843	0.081312	0.461471	0.0623633	1.88946	0.568395	-1.91948	0.566846
SGR_RS02875	704642	705625	+	DUF1702 family protein	unbL1	0.418571	0.223179	3.48328	-0.914123	2.77172	3.68584	0.0021388	0	0.10974	0.178138	1.95197	0.549125	1.55485	0.604119
SGR_RS02880	705717	706685	+	DUF1702 family protein	unbL2	1.88027	2.67309	5.55857	0.50341	1.29364	0.790229	0.210167	1.08748	0.607316	0.542509	-0.832646	0.53796	0.416915	0.758657
SGR_RS02885	706698	708629	+	CRTAC1 family protein	unbV	2.40279	4.41174	7.62312	0.850729	1.43036	0.579635	0.177455	0.955182	0.959934	0.923277	-0.125103	0.897624	0.357602	0.709897
SGR_RS02890	708626	709780	+	hypothetical protein	unbU	1.88387	4.57159	6.12157	1.22947	1.42898	0.19951	0.705913	0.924973	1.0868	0.886352	0.21639	0.844587	-0.0323003	0.976337
SGR_RS02895	709777	715617	+	type I polyketide synthase	pksE	1.26738	1.9403	5.54615	0.600032	1.88098	1.28095	0.000218427	0.235024	0.619082	0.415287	1.30575	0.158853	-0.0650611	0.941879
SGR_RS02900	715614	716162	+	flavin reductase	.	1.50145	2.51538	7.09928	0.670595	1.94482	1.27422	0.107899	0.578486	0.732658	0.425297	0.260714	0.886064	-0.0359691	0.983951
SGR_RS02905	716159	717508	+	cytochrome P450	.	1.61095	1.76738	3.88085	0.0792367	1.01092	0.931688	0.149673	1.09274	1.92714	0.584355	0.766587	0.431088	-1.19735	0.221507
SGR_RS02910	717539	717835	+	hypothetical protein	.	0.394117	2.06651	5.0448	2.42743	3.4871	1.05967	0.396571	0.384384	0.363584	0.197115	-0.393729	0.907408	-0.557033	0.872838
SGR_RS02915	717867	718904	+	alkylhydroperoxidase	.	2.26326	2.19699	5.25507	-0.0426061	0.971099	1.0137	0.105341	0.844565	1.05848	0.591458	0.261154	0.816947	-0.419113	0.709336
SGR_RS02920	718936	719856	-	SDR family NAD(P)-dependent oxidoreductase	.	5.23637	7.34704	18.4373	0.424344	1.53712	1.11277	0.0124254	2.58062	5.62477	43.5798	1.06694	0.349508	3.6285	0.00113991
SGR_RS02925	719883	720434	-	alkylhydroperoxidase	.	7.2405	24.7982	38.2838	1.75995	2.15155	0.391601	0.282633	5.68704	10.4312	13.4524	0.823226	0.270111	0.780716	0.281538
SGR_RS02930	720836	721399	+	hypothetical protein	.	4.90436	10.8821	13.7517	1.08283	1.18831	0.105481	0.837435	1.3986	5.37513	3.83301	1.87932	0.0608635	0.0758938	0.935367
SGR_RS02935	721404	721880	+	hypothetical protein	.	1.97462	0.731809	3.53131	-1.62831	0.511305	2.13961	0.0958707	0.506249	0.714486	2.26534	0.487527	0.752908	2.198	0.116081
SGR_RS02940	721936	723279	-	activator-dependent family glycosyltransferase	.	9.4504	13.7448	22.8932	0.491906	1.00908	0.517174	0.135937	6.90694	6.06739	4.69736	-0.262786	0.709859	0.0957887	0.891978
SGR_RS02945	723442	724134	-	DUF899 domain-containing protein	.	3.56442	3.09976	4.2678	-0.253017	-0.0395012	0.213515	0.764631	0.971474	1.2709	2.95599	0.261051	0.840799	1.49596	0.228206
SGR_RS02950	724259	725845	-	MFS transporter	.	2.11208	1.86902	6.41755	-0.181479	1.32589	1.50737	0.00525733	1.91446	3.21443	0.810808	0.710958	0.452843	-1.65654	0.0846449
SGR_RS02955	726123	726464	+	hypothetical protein	.	151.073	189.941	189.957	0.258624	0.023999	-0.234625	0.463405	109.267	124.694	127.264	0.142212	0.855323	0.590264	0.448442
SGR_RS02960	726529	727545	-	alcohol dehydrogenase	.	1.09879	2.62991	7.53938	1.21873	2.51981	1.30108	0.0291627	0.474888	0.776405	1.03515	0.659067	0.588061	0.75146	0.510404
SGR_RS02965	727542	728780	-	cytochrome P450	.	2.70221	8.10766	13.5471	1.58474	2.08927	0.504532	0.201158	1.45415	20.4289	5.9979	3.82482	0.00103366	-1.49566	0.188159
SGR_RS02970	728872	729594	-	DUF2306 domain-containing protein	.	1.8694	3.30009	7.09731	0.774068	1.68082	0.906749	0.176502	0.649799	5.36735	1.21341	2.90712	0.00615787	-1.7693	0.0726422
SGR_RS02975	729842	731227	+	FAD-binding protein	.	3.26884	7.15227	9.99744	1.07491	1.33249	0.257579	0.550906	1.82465	2.73555	5.4684	0.535811	0.586044	1.22914	0.201598
SGR_RS02980	731262	732419	+	epoxide hydrolase	.	4.92515	11.8449	8.7948	1.22169	0.573261	-0.648424	0.117569	2.65534	5.88618	2.70228	1.11587	0.181198	-0.784318	0.341848
SGR_RS02985	732487	734115	+	FAD-binding protein	.	11.5604	32.7963	31.9932	1.43476	1.16539	-0.269372	0.41383	6.14986	11.8649	5.06129	0.957397	0.223964	-0.821541	0.295193
SGR_RS02990	734354	735544	+	acyl-CoA dehydrogenase	.	15.9546	42.4918	43.199	1.34981	1.15472	-0.195088	0.555037	8.0439	21.3639	40.7875	1.38036	0.133589	1.16629	0.201513
SGR_RS02995	735664	736932	-	RNA polymerase subunit sigma-24	.	12.0908	15.6136	15.5805	0.346526	0.10268	-0.243845	0.466725	9.39209	17.1848	20.7682	0.777516	0.295502	0.794887	0.281157
SGR_RS03000	737158	737772	-	dTDP-4-keto-6-deoxy-D-glucose epimerase	.	1.52887	2.45595	5.04782	0.636523	1.46103	0.824506	0.31292	2.23446	0.93274	1.71012	-1.23836	0.303777	1.32021	0.269386
SGR_RS03005	737834	739075	-	class I SAM-dependent methyltransferase	.	2.97842	6.25195	12.0872	1.0815	1.79774	0.71624	0.0893306	1.39278	2.05561	2.96697	0.489457	0.570417	0.879575	0.290359
SGR_RS03010	739137	740258	-	DegT/DnrJ/EryC1/StrS family aminotransferase	.	3.03275	6.89924	12.0095	1.22093	1.79369	0.572759	0.21425	1.48437	1.89049	24.5455	0.296864	0.78298	3.89674	0.000181423
SGR_RS03015	740278	741528	-	acyl-CoA dehydrogenase	.	1.97366	2.13568	7.61676	0.0612584	1.68008	1.61882	0.00372843	0.813056	1.9513	1.89234	1.15486	0.243753	0.47519	0.613973
SGR_RS03020	741705	743024	-	NDP-hexose 2,3-dehydratase	.	3.15796	3.6536	5.43039	0.219754	0.574354	0.3546	0.49358	0.240597	1.44634	1.5731	2.54562	0.0767106	0.418741	0.749122
SGR_RS03025	743059	743703	-	hypothetical protein	.	10.6631	20.0703	16.7155	0.892611	0.400313	-0.492298	0.225278	2.89531	4.70322	11.6565	0.653406	0.468827	1.59552	0.0660528
SGR_RS03030	744017	744991	+	putative sugar O-methyltransferase	.	0.603638	0.583262	2.23987	-0.162762	1.58523	1.74799	0.110134	0.456315	0.25403	0.450069	-0.882687	0.585227	1.06776	0.50298
SGR_RS03035	744988	745995	+	NAD-dependent epimerase/dehydratase family protein	.	0.232791	0.259727	2.11807	0.0593927	2.94228	2.88288	0.0427119	0.214864	0.0923911	0.0579088	-1.11132	0.677607	-0.106664	0.969368
SGR_RS03040	746428	747297	+	glucose-1-phosphate thymidylyltransferase	rfbA	0.271602	0.757268	2.40887	1.37773	2.77816	1.40044	0.23131	0.0874805	0.462332	0.167933	2.11957	0.321352	-0.919953	0.637975
SGR_RS03045	747449	748423	+	dTDP-glucose 4,6-dehydratase	rfbB	0.241231	0	2.84252	-3.09739	3.28412	6.3815	0.000319109	0.0780595	0.364783	0.240002	1.91656	0.366155	-0.268492	0.887595
SGR_RS03050	748974	750350	-	protease	.	1.40855	1.08365	5.05656	-0.386658	1.57714	1.9638	0.00242908	1.84305	1.5987	0.78572	-0.149238	0.897956	-0.682531	0.561246
SGR_RS36030	750404	750640	+	hypothetical protein	.	0.249255	1.10466	2.3549	1.97989	2.97668	0.996782	0.637886	0	0.45563	0	2.11935	0.667889	-2.25763	0.64765
SGR_RS03055	750846	751199	+	PRC-barrel domain containing protein	.	252.172	357.813	190.738	0.402891	-0.738551	-1.14144	0.00160067	454.169	339.869	151.311	-0.502768	0.47628	-0.765822	0.278316
SGR_RS03060	751779	752369	+	glyoxalase/bleomycin resistance/dioxygenase family protein	.	17.7207	20.7408	10.3897	0.141849	-1.08323	-1.22508	0.0131472	6.32212	3.6108	1.38478	-0.88038	0.317615	-0.892359	0.33091
SGR_RS03065	752559	752891	+	hypothetical protein	.	0.527265	0	2.20545	-2.53592	1.96629	4.50221	0.0633375	0	0	0	NA	NA	NA	NA
SGR_RS36035	752958	753398	+	hypothetical protein	.	12.1352	11.5905	29.0899	-0.101619	0.983425	1.08504	0.0159673	7.35393	26.7653	11.0667	1.79515	0.0235713	-0.791803	0.308299
SGR_RS03075	753350	753744	-	hypothetical protein	.	0.148168	0	0.79318	-1.04594	2.27949	3.32543	0.343259	0.0963393	0.509151	0.222099	1.85407	0.49005	-0.828428	0.746753
SGR_RS36040	753742	753849	+	hypothetical protein	.	1.08382	0	0.725246	-1.9146	-0.582247	1.33235	0.772911	0	0	0	NA	NA	NA	NA
SGR_RS03080	753989	754306	+	hypothetical protein	.	30.3004	20.4433	44.1917	-0.553375	0.293351	0.846726	0.0468749	30.7237	10.4648	102.201	-1.64956	0.0817056	3.90213	3.39656e-05
SGR_RS03085	754356	755021	-	DUF4394 domain-containing protein	.	0.263633	1.64871	8.58741	2.69655	4.80193	2.10538	0.00873001	0.0571382	0.581644	0.74576	2.85837	0.16018	0.837167	0.607502
SGR_RS03090	755775	757376	+	DUF4331 domain-containing protein	.	0.587607	35.4166	95.8452	5.90101	7.08274	1.18174	9.08598e-05	0.253966	16.9129	54.5876	5.99512	4.92404e-10	2.0916	0.00832223
SGR_RS03095	757475	758824	+	tetratricopeptide repeat protein	.	0.347634	4.4703	18.8237	3.69584	5.52994	1.8341	1.25419e-05	0.0563763	1.19476	85.2256	4.13232	0.02362	6.80959	2.28682e-06
SGR_RS03100	758821	760491	+	nickel transporter	.	0.175124	3.76248	13.4965	4.47457	6.05279	1.57822	0.00124459	0.705969	1.79765	2.06439	1.33238	0.234129	0.6173	0.566881
SGR_RS03105	761077	761724	+	fasciclin	.	1.54301	7.22791	18.3464	2.23235	3.30349	1.07114	0.0519161	0.352352	1.16959	1.67018	1.51882	0.29228	0.843636	0.513264
SGR_RS36045	761813	762121	-	hypothetical protein	.	7.80637	12.3365	3.67596	0.591122	-1.34426	-1.93538	0.0121346	2.01759	3.3569	1.13565	0.694167	0.573011	-1.22543	0.327383
SGR_RS03110	762595	773028	+	non-ribosomal peptide synthetase	nrps3	0.230921	0.455322	3.345	0.93295	3.6037	2.67075	1.69343e-10	0.126659	0.315325	0.0392265	1.22716	0.235769	-2.55297	0.0188618
SGR_RS03115	773025	773231	+	MbtH family protein	.	0.282736	0.421586	0	0.514347	-1.14695	-1.6613	0.738679	0	0	0	NA	NA	NA	NA
SGR_RS03120	773299	774309	+	daunorubicin resistance protein DrrA family ABC transporter ATP-binding protein	.	0.699005	0.976061	2.28617	0.402685	1.35952	0.956836	0.336002	0.5646	0.397853	0.0579063	-0.513884	0.788414	-2.77456	0.227493
SGR_RS03125	774306	775106	+	ABC transporter permease	.	0.29295	0.330436	2.384	0.317648	2.8167	2.49905	0.0691402	0.42934	0.695104	0.2557	0.631953	0.698231	-1.20861	0.467118
SGR_RS03130	775515	776480	-	pirin family protein	.	26.9983	56.7162	80.3097	1.07314	1.33562	0.262476	0.326252	10.2599	56.8246	18.282	2.4344	0.000293779	-1.2411	0.0621662
SGR_RS03135	776630	776995	+	tetratricopeptide repeat protein	.	2.41357	2.27694	4.46805	-0.167011	0.5923	0.759311	0.464477	1.83943	3.88157	3.03679	0.943253	0.43966	0.0316592	0.978492
SGR_RS03140	777108	777770	+	hypothetical protein	.	17.2096	17.755	18.5817	0.0162619	-0.18176	-0.198022	0.636302	9.7391	6.70193	6.48195	-0.581428	0.435944	0.361359	0.627894
SGR_RS03145	777935	778663	-	TetR/AcrR family transcriptional regulator	.	23.8479	24.4022	22.728	0.0410346	-0.281881	-0.322915	0.378706	15.2916	33.9917	48.5777	1.10205	0.275493	0.723418	0.47195
SGR_RS03150	778673	779425	-	SDR family oxidoreductase	.	21.8522	28.9288	54.973	0.403921	1.07426	0.670343	0.0412956	9.05301	5.56666	53.0572	-0.790914	0.472341	3.45369	0.00156993
SGR_RS03155	779715	780470	-	membrane protein	.	177.838	82.7874	79.8313	-1.1462	-1.43725	-0.291043	0.314337	94.1774	68.8421	43.5875	-0.469692	0.564331	-0.108846	0.893766
SGR_RS03160	780534	780749	-	CbtB-domain containing protein	.	285.803	139.768	99.1049	-1.06265	-1.79163	-0.728978	0.0172932	565.961	495.942	290.812	-0.305777	0.651751	-0.319965	0.636827
SGR_RS03165	781014	781604	+	phosphoglycerate mutase	.	2.5831	5.74257	6.8432	1.13877	1.18943	0.0506604	0.938704	6.93107	4.76752	3.46442	-0.617046	0.46969	-0.155369	0.856802
SGR_RS03170	781779	782504	-	4'-phosphopantetheinyl transferase	.	67.6089	67.4224	61.3326	-0.0464753	-0.401033	-0.354557	0.267154	31.3004	26.2332	51.7108	-0.299208	0.732429	1.23251	0.158031
SGR_RS03175	782501	783481	-	metallophosphoesterase	.	70.042	84.474	62.2984	0.239695	-0.415549	-0.655243	0.0258082	58.263	39.2154	19.6031	-0.674013	0.323898	-0.523466	0.444568
SGR_RS03180	783636	785855	-	membrane protein	.	6.03202	3.16034	10.1987	-0.932213	0.525959	1.45817	9.26472e-05	1.39101	1.63735	2.74056	0.174653	0.832908	1.0727	0.185417
SGR_RS03185	785951	786838	+	glycosyltransferase family 2 protein	.	0.461973	0.592887	5.34859	0.405936	3.33537	2.92943	0.00178064	0	5.49567	26.0068	7.74095	6.8594e-05	2.44311	0.0612603
SGR_RS03190	786855	788051	-	undecaprenyl/decaprenyl-phosphate alpha-N-acetylglucosaminyl 1-phosphate transferase	.	0.930819	72.9198	104.889	6.31138	6.59371	0.282328	0.343009	1.66531	125.819	111.097	6.19841	3.72329e-13	0.128611	0.874185
SGR_RS03195	788766	790343	-	amidohydrolase	.	14.4543	23.3791	36.999	0.673063	1.09306	0.419997	0.149018	10.8829	10.2186	8.27957	-0.0995245	0.891762	0.156249	0.830532
SGR_RS03200	790764	790919	+	methionyl-tRNA formyltransferase	.	16.1533	2.23765	11.7389	-2.88555	-0.601421	2.28412	0.0570492	0.487872	0.990701	0	0.804655	0.818691	-2.87007	0.425893
SGR_RS03205	790937	791749	+	amidinotransferase	.	66.456	55.4313	142.89	-0.24011	0.889293	1.1294	0.000131213	35.2015	54.7034	83.8873	0.572079	0.500297	0.888375	0.294073
SGR_RS03210	791859	792830	-	ABC transporter permease	.	2.96335	4.05794	6.16558	0.415743	0.813015	0.397271	0.482395	1.32194	3.36667	0.780872	1.28611	0.307474	-1.44848	0.249149
SGR_RS03215	792989	793903	+	LysR family transcriptional regulator	.	3.14377	3.18929	7.50233	0.046658	1.04424	0.997579	0.0818636	3.11254	2.29975	28.7572	-0.50502	0.658635	3.84142	0.000627262
SGR_RS03220	793936	794661	+	2-phosphosulfolactate phosphatase	.	10.5184	5.04327	4.68053	-1.06549	-1.39935	-0.333862	0.541301	8.93997	3.10857	0.523086	-1.672	0.0706841	-1.94459	0.0563639
SGR_RS03225	795237	795584	+	hypothetical protein	.	135.468	138.557	51.8327	0.00382187	-1.63639	-1.64021	8.15611e-08	144.718	104.1	45.8391	-0.607606	0.438278	-0.651354	0.406953
SGR_RS03230	795586	797802	+	hypothetical protein	.	29.7941	24.1862	14.1431	-0.317305	-1.31059	-0.993288	0.000977283	8.08481	9.12108	8.33511	0.159488	0.821209	0.267056	0.704202
SGR_RS03235	797876	798895	+	AAA family ATPase	.	63.2729	93.2634	69.2688	0.529855	-0.12481	-0.654665	0.0146938	34.0876	74.3818	19.0855	1.11409	0.115887	-1.51159	0.0329447
SGR_RS03240	798892	802104	+	hypothetical protein	.	10.9729	11.4911	11.3715	0.0513948	-0.19145	-0.242845	0.397044	2.91929	3.67268	6.30291	0.279017	0.701411	1.2789	0.0757641
SGR_RS03245	802269	804185	-	molecular chaperone HtpG	.	798.522	947.215	1226.98	0.198061	0.361559	0.163498	0.598087	783.883	855.63	507.929	0.0399427	0.956114	-0.224456	0.757135
SGR_RS03250	804324	804971	-	hypothetical protein	.	41.0654	25.4798	12.7693	-0.593051	-1.80445	-1.2114	0.0197413	14.1565	102.004	103.286	2.82343	0.0137276	0.631811	0.579207
SGR_RS03255	805161	806778	-	adenosine deaminase	.	6.68407	22.5172	24.9841	1.73271	1.65004	-0.0826692	0.779974	2.0578	7.9489	3.45135	1.8903	0.0136835	-0.789227	0.292614
SGR_RS03260	807215	808498	+	glutaminase	.	58.063	51.4604	39.957	-0.208128	-0.81402	-0.605891	0.0260504	27.3509	45.0206	9.17814	0.672317	0.308889	-1.92245	0.00376162
SGR_RS36985	808801	808908	+	DNA-binding protein	.	0	0	0	NA	NA	NA	NA	0	0	0	NA	NA	NA	NA
SGR_RS03265	809259	810254	-	hypothetical protein	.	394.02	381.147	233.546	-0.0583595	-1.01873	-0.960367	0.000729445	206.11	214.824	176.826	0.000781897	0.999063	0.0715757	0.914406
SGR_RS36990	810824	811440	-	transposase	.	7.60802	1.77964	4.09461	-2.02582	-1.05981	0.96601	0.216674	1.02946	1.45476	0.520889	0.434435	0.736199	-0.932087	0.475115
SGR_RS03275	811947	815990	-	hypothetical protein	.	32.102	18.6329	10.2382	-0.784188	-1.87559	-1.0914	4.49417e-05	7.09672	14.3641	4.31531	0.942392	0.217822	-1.29114	0.0913632
SGR_RS03280	815987	816304	-	hypothetical protein	.	141.381	109.533	103.997	-0.378501	-0.706605	-0.328105	0.273029	278.176	268.153	120.355	-0.209547	0.796156	-0.623226	0.442528
SGR_RS03285	816655	817053	+	IS110 family transposase	.	0.294737	0.437435	1.22709	0.435851	1.81655	1.3807	0.517198	0.0953735	0	0	-1.05763	0.831149	-0.343583	0.945189
SGR_RS03290	817264	818709	-	NAD(P)/FAD-dependent oxidoreductase	.	13.9835	49.5277	119.525	1.81141	2.83584	1.02442	0.000235585	6.8632	33.2166	34.8034	2.23778	0.00273562	0.444674	0.547075
SGR_RS03295	818836	819234	+	thioredoxin	trxA	422.182	506.473	800.407	0.194904	0.620506	0.425602	0.143002	854.277	668.085	2233.08	-0.439655	0.56483	2.29975	0.00259442
SGR_RS03300	819395	819667	-	hypothetical protein	.	28.2024	69.8339	85.6974	1.29328	1.34237	0.0490834	0.884676	13.3164	72.0128	347.733	2.37924	0.0304824	2.93678	0.00665668
SGR_RS03305	819723	820745	-	LacI family transcriptional regulator	.	26.1346	34.1711	19.4133	0.367662	-0.675508	-1.04317	0.000790661	16.8428	10.8416	5.71701	-0.669863	0.343751	-0.548511	0.441468
SGR_RS03310	820891	821358	+	type II toxin-antitoxin system PemK/MazF family toxin	.	41.977	40.4312	27.3067	-0.121582	-0.904345	-0.782763	0.0466379	24.7019	21.2327	7.24512	-0.236546	0.749259	-1.10211	0.14105
SGR_RS03315	821472	822293	-	TIGR02452 family protein	.	15.8703	6.42708	5.38493	-1.32558	-1.81475	-0.489171	0.296514	6.33099	2.76603	6.71482	-1.31198	0.171548	1.89365	0.0469949
SGR_RS03320	822440	823810	+	ergothioneine biosynthesis glutamate--cysteine ligase EgtA	egtA	140.426	177.728	121.729	0.299197	-0.489413	-0.78861	0.0022883	62.3053	80.1177	47.0245	0.340801	0.603926	-0.369108	0.574078
SGR_RS03325	823906	825210	+	ergothioneine biosynthesis protein EgtB	.	74.0627	84.4254	50.8779	0.160567	-0.813556	-0.974123	0.000226503	28.6593	29.8248	63.1799	0.0220863	0.976204	1.60968	0.0292879
SGR_RS03330	825210	825965	+	ergothioneine biosynthesis protein EgtC	egtC	49.6728	44.3836	21.5664	-0.179916	-1.43774	-1.25782	0.000154663	14.6448	30.5646	37.8481	1.01282	0.191469	0.772604	0.315079
SGR_RS03335	825962	826924	+	L-histidine N(alpha)-methyltransferase	egtD	58.8037	55.4191	37.1885	-0.117487	-0.941387	-0.8239	0.00708105	33.4987	85.6098	34.1391	1.33157	0.0783986	-0.995314	0.187675
SGR_RS03340	826867	827748	-	1-acyl-sn-glycerol-3-phosphate acyltransferase	.	47.9206	43.3218	120.954	-0.108853	1.13356	1.24241	5.09723e-05	3.48626	28.7269	32.5398	3.00558	0.00164422	0.462139	0.620138
SGR_RS03345	827745	828593	-	GNAT family N-acetyltransferase	.	135.335	251.478	1153.11	0.87378	2.83647	1.96269	1.46847e-17	96.8311	263.507	288.343	1.31715	0.058897	0.599786	0.389062
SGR_RS03350	828816	830072	-	extracellular solute-binding protein	.	5.88576	11.3682	11.8493	0.974048	0.793154	-0.180894	0.643433	5.56777	6.23983	23.8576	0.151337	0.87377	2.55405	0.00675981
SGR_RS03355	830275	830490	+	dodecin domain-containing protein	.	0.541912	45.4408	197.893	6.42983	8.28318	1.85334	0.000205948	1.05706	19.5621	408.355	3.90768	0.00011509	4.73282	7.29164e-10
SGR_RS03360	830491	830979	-	nucleotidase	.	19.2471	26.1025	51.7283	0.409713	1.13393	0.724216	0.0727165	11.9507	9.45937	72.6513	-0.364305	0.704007	3.17504	0.000805418
SGR_RS03365	831120	832208	+	LLM class flavin-dependent oxidoreductase	.	1.89056	4.55805	35.799	1.25945	3.97198	2.71253	2.13688e-11	1.65835	1.84678	17.5348	0.0778566	0.922055	3.63008	1.35574e-06
SGR_RS03370	832408	834825	+	excinuclease ABC subunit A	uvrA	4.8357	6.99133	15.9246	0.518264	1.47033	0.952063	0.00255797	4.52904	3.86866	5.47599	-0.306178	0.672247	0.946293	0.188452
SGR_RS03375	834890	835636	-	succinate dehydrogenase/fumarate reductase iron-sulfur subunit	.	568.827	219.843	174.889	-1.37442	-1.92281	-0.548393	0.046653	346.422	89.8729	87.4506	-2.04178	0.00345322	0.420982	0.546877
SGR_RS03380	835633	837582	-	fumarate reductase/succinate dehydrogenase flavoprotein subunit	.	509.853	269.507	157.829	-0.912867	-1.91926	-1.0064	2.00004e-05	124.822	58.2315	77.5461	-1.20137	0.185119	0.983072	0.27819
SGR_RS03385	837584	838252	-	succinate dehydrogenase	.	567.14	223.55	188.797	-1.329	-1.83619	-0.507187	0.0980667	166.128	66.524	143.644	-1.43655	0.0398434	1.47175	0.0351769
SGR_RS03390	838385	839281	+	LysR family transcriptional regulator	.	6.41737	5.81273	5.64451	-0.157358	-0.438618	-0.281261	0.598189	4.95679	17.2089	1.79223	1.76552	0.0219231	-2.80761	0.000343502
SGR_RS03395	839321	841495	-	GGDEF domain-containing protein	.	41.8695	32.2657	18.0637	-0.394879	-1.45352	-1.05864	0.000465456	30.4333	14.0636	32.3452	-1.23348	0.158778	1.80384	0.0391997
SGR_RS03400	841492	842310	-	SAM-dependent methyltransferase	.	130.082	176.365	99.3858	0.396622	-0.657319	-1.05394	9.58888e-05	88.3413	129.306	69.3041	0.535034	0.512742	-0.625607	0.443941
SGR_RS36995	842727	842975	-	hypothetical protein	.	0.470092	0	1.6912	-1.94781	1.71167	3.65948	0.203571	0	0	0	NA	NA	NA	NA
SGR_RS37000	843113	843706	+	hypothetical protein	.	2.17962	11.7855	24.4815	2.40103	3.21885	0.817818	0.0750659	1.06932	5.99098	5.61144	2.38015	0.0103359	0.305139	0.71413
SGR_RS03410	843720	844484	+	DUF4239 domain-containing protein	.	8.69228	45.303	55.979	2.3318	2.39265	0.0608574	0.858297	6.4397	49.0871	75.6741	2.93573	0.0022128	1.19884	0.204348
SGR_RS03415	844669	845226	+	hypothetical protein	.	3.89843	899.554	3282.23	7.84358	9.46216	1.61859	2.67945e-07	1.8649	467.781	1867.52	7.89572	6.41031e-17	2.46428	0.00487934
SGR_RS03420	845318	845800	-	hypothetical protein	.	2.92287	7177.12	9287.39	11.2494	11.3726	0.123175	0.691323	1.26352	1591.61	3662.95	10.2312	5.08688e-30	1.71332	0.0271914
SGR_RS03425	846138	846800	+	class F sortase	.	3.28103	96.3773	140.837	4.87137	5.16086	0.289486	0.396872	1.13023	26.2864	36.9175	4.43762	3.1424e-07	0.855784	0.265656
SGR_RS03430	846890	847741	-	polysaccharide deacetylase family protein	.	0.13867	40.274	25.711	8.17485	7.29309	-0.881757	0.0165119	0.0893287	8.43746	7.44498	6.17734	5.17297e-06	0.252337	0.763202
SGR_RS03435	847894	848355	+	universal stress protein	.	12.8338	10.634	12.8028	-0.248538	-0.2198	0.0287378	0.955107	19.972	71.7601	7.72232	1.72023	0.0892006	-2.8525	0.00505916
SGR_RS03440	848363	849562	-	CapA family protein	.	0	22.1813	23.339	10.2538	10.0844	-0.169378	0.652386	0.370756	4.5177	17.2036	3.54189	0.00136163	2.54067	0.00891028
SGR_RS03445	849831	850403	+	sigma-70 family RNA polymerase sigma factor	.	10.1644	12.2242	12.5955	0.184884	0.0214293	-0.163455	0.752485	24.3258	36.3064	11.745	0.547024	0.569064	-1.373	0.153904
SGR_RS03450	850337	850534	-	zf-HC2 domain-containing protein	.	1.77905	6.185	2.07719	1.77047	0.0141777	-1.7563	0.191546	1.67043	2.88703	0.590481	0.662907	0.681503	-1.74492	0.30797
SGR_RS03455	850646	851149	+	hypothetical protein	.	19.0205	19.9504	14.8831	0.00908033	-0.623122	-0.632203	0.160095	7.36123	11.4326	6.26773	0.608178	0.472249	-0.55769	0.507434
SGR_RS03460	851159	852349	-	signal transduction histidine kinase	.	0.295303	0.0732731	3.24771	-2.1591	3.27697	5.43607	0.00104246	0.630357	0.220431	0.122815	-1.76517	0.283029	-0.43259	0.808832
SGR_RS03465	852346	853851	-	cation acetate symporter	.	1.0925	0.801066	2.87431	-0.457386	1.12099	1.57838	0.0396124	0.354696	0.34865	0.135886	-0.197968	0.895304	-0.830276	0.595085
SGR_RS03470	853848	854210	-	hypothetical protein	.	2.42598	0.182286	3.80428	-3.53181	0.384916	3.91672	0.0337521	0.455572	1.32371	0.644161	1.57377	0.377083	-0.64082	0.699871
SGR_RS03475	854273	855025	-	DNA-binding response regulator	.	10.5262	11.6428	10.4302	0.154328	-0.237752	-0.39208	0.378838	5.8754	7.21128	3.33856	0.227707	0.76327	-0.664112	0.381094
SGR_RS03480	855178	856038	-	Fpg/Nei family DNA glycosylase	.	3.82248	4.61227	9.78184	0.259597	1.08562	0.826027	0.11441	0.929791	1.68916	2.7497	0.777486	0.435127	1.17312	0.207906
SGR_RS03485	856075	857442	-	wax ester/triacylglycerol synthase family O-acyltransferase	.	13.1322	24.6736	20.3521	0.94664	0.407992	-0.538647	0.131648	3.36351	9.87187	9.3362	1.50876	0.0837569	0.382931	0.655671
SGR_RS03490	857565	859628	-	PAS domain S-box protein	.	0.285149	2.73293	11.7806	3.24412	5.11056	1.86643	1.41327e-05	0.141808	1.72083	14.0089	3.61407	0.00557462	3.21865	0.0041361
SGR_RS03495	859755	860861	-	hypothetical protein	.	1.96259	35.9494	73.6272	4.19827	4.99406	0.795794	0.00533428	0.137503	7.34239	35.5551	5.49159	8.93483e-05	2.49944	0.0265658
SGR_RS03500	861031	861891	+	hypothetical protein	.	1.70446	0.737341	4.91343	-1.23295	1.3144	2.54735	0.00338914	7.07063	2.76616	1.69787	-1.525	0.100725	-0.284295	0.76474
SGR_RS03505	861888	862400	+	DUF1990 domain-containing protein	.	2.98118	4.53322	7.46394	0.567715	1.04429	0.476576	0.48634	3.27493	1.77864	1.19608	-1.00536	0.36365	-0.00679162	0.995205
SGR_RS03510	862459	863904	+	lipase maturation factor family protein	.	2.39331	1.68519	6.73871	-0.439598	1.29395	1.73355	0.00328239	0.984776	2.76666	5.96871	1.45232	0.152924	1.35847	0.163187
SGR_RS03515	864465	865952	-	SDR family NAD(P)-dependent oxidoreductase	.	49.3183	33.3944	23.1068	-0.567384	-1.3429	-0.775514	0.00426159	55.5034	24.7624	12.6373	-1.28059	0.0634344	-0.610143	0.378116
SGR_RS03520	866233	867135	+	RNA polymerase sigma factor SigF	.	3845.53	4424.99	1535.69	0.144134	-1.62086	-1.76499	4.39429e-11	3362.48	2958.99	1138.78	-0.264388	0.669877	-0.964284	0.119995
SGR_RS03525	867341	868576	+	response regulator	.	78.1398	49.3087	16.8287	-0.663273	-2.45963	-1.79635	8.35059e-11	56.2345	26.3853	91.2176	-1.20464	0.179937	2.40416	0.00739917
SGR_RS03530	868578	870197	+	HAMP domain-containing protein	.	55.6305	39.4694	21.423	-0.501025	-1.61173	-1.1107	3.41812e-05	15.4102	11.2134	70.8501	-0.50945	0.640048	3.32867	0.00219888
SGR_RS03535	870194	870637	+	response regulator	.	62.1028	53.5218	31.9594	-0.241959	-1.23282	-0.990864	0.00287521	56.6784	42.0366	17.8502	-0.470943	0.51475	-0.887418	0.222232
SGR_RS03540	870734	871207	+	ATP-binding protein	.	46.9557	24.1891	15.3927	-0.949968	-1.85893	-0.90896	0.0313267	10.9979	86.3721	10.4932	2.90526	0.00540334	-2.77016	0.00778512
SGR_RS03545	871224	871634	-	RidA family protein	.	0.428531	1.49331	20.6586	1.78162	5.33591	3.5543	9.00516e-06	2.4142	5.99987	124.144	1.26474	0.328441	5.01445	5.35505e-05
SGR_RS03550	871777	872160	+	transcriptional regulator	.	4.13794	5.93873	9.07941	0.45819	0.80865	0.35046	0.635386	13.157	26.0959	24.6801	0.997711	0.332037	0.250581	0.805776
SGR_RS03555	872157	873338	-	serine/threonine-protein phosphatase	.	19.3311	9.72293	16.2883	-0.988526	-0.483541	0.504984	0.140612	9.04957	29.7441	7.71971	1.62603	0.10634	-1.5931	0.113117
SGR_RS03560	873425	873940	+	MarR family transcriptional regulator	.	10.2431	7.43958	16.8911	-0.450035	0.483443	0.933478	0.0621269	10.1082	14.1043	8.84193	0.397412	0.608723	-0.337372	0.662378
SGR_RS03565	874163	874525	+	anti-sigma factor antagonist	.	38.5174	21.5495	28.9478	-0.854764	-0.665291	0.189473	0.65054	53.8635	51.1316	22.0665	-0.141854	0.845992	-0.78016	0.287099
SGR_RS03570	874560	875264	-	hypothetical protein	.	10.5012	8.68393	5.23688	-0.275915	-1.26123	-0.985314	0.0521335	8.33058	5.86423	5.68375	-0.552108	0.485918	0.270838	0.73242
SGR_RS03575	875509	876594	+	membrane protein	.	5.84399	9.40442	39.5599	0.693184	2.49974	1.80655	8.49339e-07	1.32464	7.07373	46.5013	2.36108	0.00493765	3.18836	4.79265e-05
SGR_RS03580	876564	877916	-	LysM peptidoglycan-binding domain-containing protein	.	323.387	451.11	563.244	0.465568	0.554925	0.0893567	0.697266	134.563	227.425	119.87	0.645269	0.358497	-0.429589	0.540894
SGR_RS03585	878200	879396	+	LacI family transcriptional regulator	.	7.90306	8.33686	10.5374	0.067368	0.162976	0.0956082	0.80561	3.00527	9.99838	2.93221	1.68671	0.0573203	-1.45107	0.0994078
SGR_RS03590	879434	879649	+	NUDIX domain-containing protein	.	1.90176	0.612683	2.35769	-1.48036	0.0818343	1.56219	0.425087	1.82267	0.215579	0.135121	-2.62725	0.303959	-0.272688	0.923778
SGR_RS03595	879709	881052	-	ROK family protein	.	24.2578	16.3791	13.0425	-0.570128	-1.13029	-0.560159	0.0768284	37.0696	13.429	5.09079	-1.65935	0.0664607	-1.00301	0.270335
SGR_RS03600	881195	882505	+	sugar ABC transporter substrate-binding protein	.	0.492738	1.937	3.24188	1.94746	2.48001	0.532556	0.455538	0.145134	0.306811	0.267671	0.912113	0.609363	0.176979	0.916027
SGR_RS03605	882517	883530	+	sugar ABC transporter permease	.	0.115437	0.0860633	2.0474	-0.551792	3.96567	4.51747	0.01398	0.0880321	0.365402	0.144253	2.25428	0.339085	-0.988727	0.650648
SGR_RS03610	883577	884416	+	carbohydrate ABC transporter permease	.	0.0696743	0.415563	1.49226	2.47771	4.17642	1.69871	0.292491	0.303139	0.277173	0	-0.118332	0.962586	-3.60731	0.200045
SGR_RS03615	884464	885825	+	beta-glucosidase	.	0.431316	1.67224	4.767	1.92279	3.22157	1.29878	0.0470783	0.578116	5.41604	0.923701	3.16003	0.0110594	-2.27823	0.0588088
SGR_RS03620	886154	886558	+	mRNA interferase PemK	.	3.6303	2.54783	1.93467	-0.537401	-1.24748	-0.71008	0.525317	5.90101	32.14	4.47728	2.37465	0.0121572	-2.49489	0.00820206
SGR_RS03625	886674	887177	+	hypothetical protein	.	1.9817	0.960887	4.31358	-0.975119	0.871808	1.84693	0.0836187	6.89978	2.3058	0.696604	-1.51226	0.202772	-1.53593	0.231852
SGR_RS03630	887373	888470	+	peptidase M23	.	107.876	55.2405	141.596	-1.00303	0.124796	1.12783	3.30703e-05	76.7265	75.9188	49.3909	-0.132721	0.854928	-0.301008	0.678425
SGR_RS03635	888759	889523	-	isocitrate lyase/phosphoenolpyruvate mutase family protein	.	251.823	207.584	92.7676	-0.347377	-1.72718	-1.3798	1.59417e-05	183.422	146.993	31.3057	-0.418361	0.552495	-1.85255	0.00871558
SGR_RS03640	889676	891442	-	hypothetical protein	.	0.533357	1.38068	2.90971	1.32842	2.11869	0.790272	0.274861	0.129216	0.192875	0.165367	0.514963	0.781062	0.247254	0.889452
SGR_RS03645	891565	892686	-	DUF1996 domain-containing protein	.	0.574764	0.702574	2.40905	0.312619	1.86429	1.55168	0.120703	0.408256	0.220748	0.130215	-0.929912	0.587336	-0.250573	0.888549
SGR_RS03650	893012	894154	-	S1 family peptidase	sprF	1.59547	11.0883	36.9271	2.78198	4.25514	1.47316	0.000102935	0.322659	3.45759	8.08675	3.40018	0.00122698	1.51944	0.085139
SGR_RS03655	894442	895482	+	hypothetical protein	.	22.5973	18.5211	91.3422	-0.357761	1.73751	2.09528	2.0165e-08	15.5717	50.6454	39.8675	1.68449	0.0428745	-0.00236709	0.997719
SGR_RS03660	895851	896360	-	MarR family transcriptional regulator	.	25.4698	24.0161	28.7647	-0.11982	-0.0931201	0.0267003	0.944544	18.4165	37.2675	133.927	0.886444	0.476359	2.52333	0.0417529
SGR_RS03665	896490	896915	+	hypothetical protein	.	57.023	52.7758	48.0907	-0.160429	-0.533955	-0.373526	0.268622	86.392	17.5676	22.3827	-2.43194	0.0014918	0.691632	0.368855
SGR_RS03670	897084	897659	+	GNAT family N-acetyltransferase	.	22.1535	41.8941	37.2008	0.882947	0.454102	-0.428845	0.23461	7.26162	75.1125	56.0879	3.30742	0.000290758	-0.185812	0.835745
SGR_RS03675	897669	898568	-	sigma-70 family RNA polymerase sigma factor	.	37.5202	31.8927	21.5003	-0.216456	-1.02111	-0.804656	0.0128109	73.9754	134.123	57.2854	0.673891	0.477934	-0.971007	0.306534
SGR_RS03680	898665	899027	+	hypothetical protein	.	3.56514	4.64964	4.55911	0.327717	0.0784205	-0.249297	0.771342	8.45905	7.62269	28.0554	-0.12887	0.913673	2.1186	0.0707565
SGR_RS03685	899173	899991	+	ATP-binding cassette domain-containing protein	.	49.3695	19.12	41.6227	-1.38679	-0.503606	0.883187	0.00332707	42.4153	61.4585	11.9611	0.415106	0.582967	-1.98578	0.00894121
SGR_RS03690	900351	900884	+	hypothetical protein	.	11.5572	19.0073	121.619	0.72192	3.14676	2.42484	1.97084e-11	2.30768	5.36737	171.605	1.18692	0.296783	5.63565	2.22565e-07
SGR_RS03695	901008	902447	+	NADP-dependent phosphogluconate dehydrogenase	.	6.81366	24.1605	108.297	1.83513	3.7534	1.91827	6.76298e-10	2.91997	11.7997	70.5271	1.97829	0.0121433	2.90345	0.00015617
SGR_RS03700	902604	903584	+	alpha/beta hydrolase	.	5.57347	87.4593	366.274	3.96351	5.77738	1.81387	5.87075e-08	3.87147	73.4353	195.228	4.21647	2.61387e-07	1.83087	0.0214643
SGR_RS03705	903849	904922	+	Dyp-type peroxidase	.	0.163482	32.9261	81.56	7.66456	8.72663	1.06207	0.00157443	0.106296	82.6881	56.8258	9.28059	7.07199e-12	-0.17158	0.861999
SGR_RS03710	904922	905719	+	bacteriocin	.	0.442105	53.8859	143.773	6.92895	8.09996	1.17102	0.000241582	0.319094	22.4959	149.988	6.2589	1.62441e-09	3.0629	4.07928e-05
SGR_RS03715	905811	907205	+	diaminopimelate decarboxylase	.	0.590107	1.90216	11.7303	1.66425	4.05582	2.39157	2.02931e-06	0.437477	0.989316	3.30823	1.17893	0.303793	2.25011	0.0333691
SGR_RS36065	907283	907495	-	hypothetical protein	.	48.401	23.727	47.9946	-0.879798	-0.0871207	0.792677	0.501903	250.786	160.912	1135.94	-0.776288	0.442067	3.456	0.000612644
SGR_RS03720	907863	908216	-	N-acetyltransferase	.	22.7629	32.9469	48.9636	0.505812	0.825477	0.319665	0.438595	134.57	114.033	45.649	-0.388137	0.68008	-0.823206	0.382445
SGR_RS03725	908278	908703	-	aspartate 1-decarboxylase	.	18.7474	18.9118	27.8611	0.036743	0.348593	0.31185	0.462148	42.6643	48.6745	17.2294	0.0963084	0.900245	-1.11687	0.14766
SGR_RS03730	909400	910398	+	dihydroxyacetone kinase subunit DhaK	.	0.528908	7.53462	48.9141	3.83622	6.29625	2.46003	1.56608e-11	0.254892	36.2579	58.1258	7.17441	1.41508e-07	1.07942	0.350961
SGR_RS03735	910462	911127	+	dihydroxyacetone kinase subunit L	dhaL	0.353153	10.497	84.841	4.91442	7.66016	2.74574	2.75218e-11	0.248307	16.9637	20.2352	6.07691	5.24337e-06	0.69376	0.496045
SGR_RS03740	911140	911865	-	HAD family phosphatase	.	0	3.56384	9.63098	6.87225	8.07288	1.20062	0.0624103	0.314496	1.21589	5.79674	1.73874	0.153696	2.69139	0.00828563
SGR_RS03745	912613	912843	-	DUF5133 domain-containing protein	.	22.3882	133.353	436.901	2.57822	4.03653	1.4583	1.54672e-05	37.7026	409.781	478.26	3.37362	0.000396049	0.598065	0.526482
SGR_RS03750	913022	914632	-	AbgT family transporter	.	8.5822	1.40068	10.1211	-2.69978	-0.0586717	2.64111	5.07362e-08	3.12329	0.921213	71.5638	-1.81081	0.171629	6.98624	1.05833e-07
SGR_RS03755	914629	915921	-	amidohydrolase family protein	.	14.273	2.23393	19.1988	-2.74564	0.181145	2.92679	5.72183e-11	6.14852	1.14623	2.69048	-2.51216	0.0130159	1.75006	0.0846484
SGR_RS03760	916014	917039	+	AsnC family transcriptional regulator	.	2.63252	3.56863	4.1041	0.4463	0.426103	-0.0201968	0.973153	2.85867	2.42851	2.5339	-0.243252	0.806754	0.626271	0.525
SGR_RS03765	917614	917868	+	hypothetical protein	.	0.922353	0.342228	0.921489	-1.60931	-0.195299	1.41402	0.600351	10.9677	16.2947	1.14589	0.535946	0.586745	-3.31531	0.00244719
SGR_RS03770	918109	918747	+	hypothetical protein	.	147.166	156.683	57.2387	0.0363504	-1.64031	-1.67666	1.45826e-08	40.246	47.4424	7.78235	0.21006	0.779477	-2.30383	0.00240922
SGR_RS03775	918895	920310	-	NADH-quinone oxidoreductase subunit N 1	nuoN3	0.414868	0.512001	3.46483	0.334366	2.81964	2.48528	0.00317041	0.116789	0.0986549	0.1033	-0.116625	0.960576	0.148707	0.949162
SGR_RS03780	920336	921841	-	NADH-quinone oxidoreductase subunit M	nuoM3	0.505935	1.23662	5.4362	1.31395	3.22626	1.91232	0.00399106	0.0505366	0.503249	0.407545	2.96439	0.0830584	0.191419	0.887643
SGR_RS03785	921846	923648	-	NADH dehydrogenase	nuoL3	0.586111	1.04781	3.50309	0.876861	2.37139	1.49453	0.0279573	0.683472	0.300568	0.551039	-1.19762	0.309616	1.34691	0.248453
SGR_RS03790	923652	923954	-	NADH-quinone oxidoreductase subunit K	nuoK3	0.194962	1.87683	1.03401	3.1566	2.17399	-0.982615	0.619327	0.294602	0	0.964365	-1.57365	0.594486	4.00146	0.146162
SGR_RS03795	923951	924511	-	NADH-quinone oxidoreductase subunit J	nuoJ3	0.525527	0.707698	1.92014	0.410766	1.52638	1.11561	0.461057	0.318234	1.40749	0.729876	2.3016	0.182041	-0.632312	0.683125
SGR_RS03800	924508	925446	-	NADH dehydrogenase	nuoH3	0.811435	2.56955	3.85889	1.71769	2.04924	0.331546	0.66453	1.35288	3.99245	2.39769	1.51749	0.10032	-0.365117	0.680835
SGR_RS03805	925446	926759	-	hypothetical protein	.	1.33997	6.89754	5.38083	2.42122	1.79196	-0.629266	0.277308	0.222748	3.20895	10.125	3.90163	0.000335181	2.0157	0.0201813
SGR_RS36070	926750	927355	-	NADH-quinone oxidoreductase subunit A	.	0.29154	2.94342	10.1645	3.3615	4.85041	1.48891	0.060415	6.09349	10.2442	50.0144	0.806874	0.526677	2.74007	0.0295958
SGR_RS03815	927395	928153	+	FadR family transcriptional regulator	.	122.961	77.8043	68.369	-0.703103	-1.12826	-0.42516	0.129738	136.265	58.419	72.0959	-1.30246	0.138448	0.54582	0.534797
SGR_RS03820	928226	929902	-	L-lactate permease	.	4.58814	0.785717	3.24064	-2.51289	-0.700728	1.81216	0.00537651	6.12374	1.12361	0.522928	-2.56287	0.00438907	-0.587258	0.534468
SGR_RS03825	930241	931008	+	(Fe-S)-binding protein	.	13.767	1.28115	4.85846	-3.49958	-1.76159	1.738	0.0121223	10.1571	1.73115	2.31928	-2.61106	0.0118697	1.09187	0.298089
SGR_RS03830	931005	932558	+	lactate utilization protein	.	16.2178	1.91859	4.90282	-3.09128	-1.97357	1.11771	0.0115798	7.18103	1.32156	1.4667	-2.5556	0.00648373	0.726684	0.444909
SGR_RS03835	932555	933190	+	lactate utilization protein B/C	.	10.5353	4.14354	7.6987	-1.34403	-0.707812	0.636213	0.255898	5.2004	0.389433	0.689695	-3.78642	0.0016766	1.13867	0.370854
SGR_RS03840	933395	934495	+	hypothetical protein	.	1.97428	79.9443	148.583	5.34164	5.98576	0.644116	0.0235541	1.14444	21.6474	50.6354	4.18775	4.34878e-07	1.55199	0.0421998
SGR_RS03845	934632	934817	-	hypothetical protein	.	0.314658	0	0.473934	-1.03983	0.303746	1.34358	0.787991	0	0.830911	0	2.74823	0.543864	-2.88651	0.523795
SGR_RS03850	935211	936668	+	DHA2 family efflux MFS transporter permease subunit	.	2.86131	4.14114	5.96445	0.538911	0.806117	0.267206	0.576673	2.01262	3.77666	2.02544	0.860017	0.290278	-0.494937	0.53753
SGR_RS36075	936829	937029	-	nitrilotriacetate monooxygenase	.	0.585074	0	3.313	-2.10136	2.23423	4.33559	0.071038	0.378647	16.7539	1.16419	5.17331	0.00316256	-3.57358	0.0167705
SGR_RS36080	937373	937615	-	DNA-binding response regulator	.	5.08035	30.5534	55.8555	2.58851	3.19972	0.611214	0.190432	10.9254	150.202	72.4735	3.74876	0.000142047	-0.753509	0.432923
SGR_RS03855	937762	938592	-	AraC family transcriptional regulator	.	10.1089	13.4939	14.1174	0.39638	0.252049	-0.144331	0.732424	2.52373	12.6312	0.703667	2.25398	0.00598263	-3.75453	1.63707e-05
SGR_RS03860	938739	939404	-	NADPH:quinone reductase	.	100.871	261.008	274.505	1.32013	1.15276	-0.167365	0.568907	45.5557	122.467	126.625	1.37794	0.0582738	0.551281	0.447096
SGR_RS37005	939658	939753	-	pyridoxamine 5'-phosphate oxidase	.	0	0	0	NA	NA	NA	NA	0.396396	0	0	-1.05763	0.831149	-0.343583	0.945189
SGR_RS03865	939881	943213	+	DUF1080 domain-containing protein	.	0.105522	0.177814	2.04199	0.797661	4.06552	3.26786	9.63743e-05	0.118121	0.120681	0.0876696	-0.06094	0.969212	0.0807352	0.958786
SGR_RS03870	943366	944679	-	hypothetical protein	.	17.4391	25.0461	33.4992	0.509785	0.702692	0.192907	0.509158	10.4051	32.0995	6.49516	1.59341	0.0587028	-1.84143	0.0288591
SGR_RS03875	944925	945743	+	FadR family transcriptional regulator	.	12.7735	6.90962	4.83084	-0.904485	-1.67466	-0.770175	0.11638	31.3386	6.58063	2.3918	-2.45565	0.0129026	-1.06173	0.292129
SGR_RS03880	945937	947244	+	sugar ABC transporter substrate-binding protein	.	0.674521	0.604865	2.67282	-0.155882	1.70941	1.8653	0.0346447	0.155525	0.296158	0.536963	0.933186	0.586045	0.992234	0.526984
SGR_RS03885	947244	948209	+	sugar ABC transporter permease	.	0.182325	0.566855	4.11577	1.60546	4.26403	2.65858	0.00622708	0.0787868	0.256397	46.1661	1.51284	0.612158	8.17263	0.00288204
SGR_RS03890	948206	949051	+	carbohydrate ABC transporter permease	.	0.901929	0.753812	3.94727	-0.184659	1.90803	2.09268	0.027178	0.256008	1.5962	0.172899	2.67806	0.137355	-2.99521	0.0990958
SGR_RS03895	949100	950314	+	D-galactonate dehydratase family protein	.	2.80691	2.92195	5.01333	0.010991	0.562131	0.55114	0.321082	6.02711	2.00912	0.986287	-1.78298	0.0673397	-0.518037	0.604935
SGR_RS03900	950358	951548	-	cytochrome P450	.	3.2566	4.19587	5.45968	0.340377	0.490573	0.150197	0.768072	0.822065	1.5838	0.736314	0.854125	0.399956	-0.633541	0.524967
SGR_RS03905	951597	952652	-	NADP-dependent oxidoreductase	.	2.33915	1.54382	6.70451	-0.567622	1.25273	1.82035	0.0128804	0.264711	0.571348	0.470337	1.00521	0.495757	0.280548	0.838433
SGR_RS03910	952649	954373	-	NAD(P)/FAD-dependent oxidoreductase	.	0.272696	0.0889496	2.87835	-1.66005	3.12212	4.78217	0.000168704	0.0441206	0	0.0507583	-1.70528	0.679112	2.46471	0.542545
SGR_RS03915	954370	956052	-	NAD(P)/FAD-dependent oxidoreductase	.	0.0698752	0.0393166	2.67061	-0.660149	5.02372	5.68387	0.000546245	0.0530389	0	0.0693667	-1.74845	0.645153	2.87804	0.435542
SGR_RS03920	956042	965512	-	hybrid non-ribosomal peptide synthetase/type I polyketide synthase	.	0.235689	0.461927	3.56735	0.922388	3.66651	2.74412	6.32173e-09	0.0604187	0.0344162	0.142008	-0.663814	0.628055	2.23192	0.0882495
SGR_RS03925	965599	966540	-	fatty acid hydroxylase family protein	.	0.436071	0.303373	1.94401	-0.447548	1.94293	2.39048	0.0634241	0.0403971	0.148296	0.496819	1.53558	0.520209	1.8527	0.368486
SGR_RS03930	967155	968369	+	cysteine desulfurase-like protein	.	28.5409	19.1553	21.6812	-0.594748	-0.653594	-0.0588461	0.844895	46.5008	26.518	3.03248	-0.977129	0.272549	-2.74955	0.00232713
SGR_RS03935	968455	969468	-	MerR family transcriptional regulator	.	3.93564	3.68462	10.0152	-0.0311244	1.13122	1.16234	0.0350357	1.31629	4.12312	5.53715	1.59384	0.0567637	0.77893	0.321635
SGR_RS03940	969625	970170	+	DUF4383 domain-containing protein	.	4.0903	43.7357	163.091	3.42201	5.05727	1.63527	1.75965e-06	15.5881	82.1209	444.398	2.21223	0.0145763	2.9255	0.00111463
SGR_RS03945	970155	970931	-	DUF1206 domain-containing protein	.	245.375	292.565	73.4781	0.186656	-2.0511	-2.23775	7.04267e-13	153.071	73.869	29.9928	-1.136	0.0754039	-0.912707	0.154497
SGR_RS03950	971154	971732	+	fasciclin domain-containing protein	.	5.48394	154.642	1222.37	4.81131	7.5317	2.72038	1.5872e-13	4.5601	44.9457	791.569	3.29152	0.000267897	4.53224	2.08449e-07
SGR_RS03955	971851	972351	+	MarR family transcriptional regulator	.	6.45236	7.92648	24.8042	0.283992	1.69191	1.40792	0.00314794	2.97076	3.02952	3.32569	-0.0103019	0.991487	0.547695	0.562479
SGR_RS03960	972535	974676	+	MMPL family transporter	.	20.3936	16.3238	16.9703	-0.360483	-0.530163	-0.16968	0.568585	22.3999	39.3015	3.60411	0.730228	0.388749	-3.07339	0.000311817
SGR_RS03965	974634	975020	-	hypothetical protein	.	0.606338	30.7594	108.986	5.67708	7.24893	1.57185	2.8643e-05	0	5.24031	106.545	6.49708	0.000237414	4.56548	8.03252e-06
SGR_RS03970	975164	975691	-	DoxX family protein	.	0.110846	59.5843	235.266	9.06559	10.7954	1.72985	3.21708e-07	0.81771	98.85	167.886	6.77777	6.76698e-12	1.2347	0.14068
SGR_RS03975	975894	977909	+	NADPH-dependent 2,4-dienoyl-CoA reductase	fadH	17.4303	20.2229	34.1332	0.213095	0.72914	0.516045	0.0849591	20.4578	13.0455	8.69888	-0.709703	0.307851	-0.126277	0.856235
SGR_RS03980	977991	978521	+	PadR family transcriptional regulator	.	9.51389	9.12212	10.6411	-0.0719508	-0.0750086	-0.00305782	0.99524	28.7142	9.49664	3.30334	-1.77937	0.0443863	-1.09429	0.228232
SGR_RS03985	978717	979535	-	hypothetical protein	.	0.64582	0.213109	1.13598	-1.74895	0.5396	2.28855	0.171709	0.528896	0.056856	0.249871	-2.81934	0.198201	2.06048	0.353158
SGR_RS03990	979532	980428	-	inositol phosphorylceramide synthase	.	0.850649	1.02955	4.51968	0.341964	2.19751	1.85554	0.0297805	0.553086	0.483768	1.66227	-0.133587	0.916254	2.08329	0.0794712
SGR_RS03995	980588	981229	+	TetR/AcrR family transcriptional regulator	.	10.5221	12.7357	28.282	0.303998	1.16546	0.861464	0.0734448	11.1927	31.8919	67.0354	1.43066	0.148868	1.34802	0.170044
SGR_RS04000	981436	982224	+	SDR family oxidoreductase	.	0.0748714	0.221212	3.62399	1.37557	5.34509	3.96952	0.00650821	0	0.118036	0.0369912	2.15798	0.64909	-0.920414	0.845704
SGR_RS04005	982292	983305	+	hypothetical protein	.	0.869552	0.714983	3.3996	-0.26937	1.69451	1.96388	0.029099	0.238147	0.304831	0.519446	0.195634	0.911024	1.06892	0.517643
SGR_RS04010	983302	984201	+	hypothetical protein	.	0.260725	0	2.48111	-3.04023	3.00121	6.04144	0.00131064	0.0422823	0.533894	4.35803	3.17562	0.10651	3.13568	0.0366895
SGR_RS04015	984281	984781	+	NUDIX domain-containing protein	.	20.4172	20.2612	20.6217	-0.0445654	-0.252882	-0.208317	0.601457	22.2058	7.37791	4.84204	-1.73384	0.0336021	-0.124027	0.881207
SGR_RS04020	984885	985289	+	membrane protein	.	8.84886	93.7178	271.487	3.41328	4.6998	1.28651	5.94116e-05	14.8042	198.498	1178.3	3.61423	5.28189e-05	3.13179	0.000381573
SGR_RS04025	985870	986868	+	acetylxylan esterase	.	9.07521	5.88735	16.2236	-0.696448	0.514339	1.21079	0.00915428	13.7332	2.94339	17.9578	-2.40417	0.0267669	2.82592	0.00911664
SGR_RS04030	987020	987808	+	IclR family transcriptional regulator	.	112.078	61.3581	25.6547	-0.927921	-2.42554	-1.49762	5.62212e-06	42.7767	23.6994	10.5994	-0.857772	0.231767	-0.781056	0.279217
SGR_RS04035	987873	990161	-	FAD-dependent oxidoreductase	.	1.69637	2.17396	4.73172	0.298917	1.18975	0.890836	0.0663277	0.660479	0.579957	0.217133	-0.306443	0.799997	-0.928852	0.455406
SGR_RS04040	990514	991440	+	sugar ABC transporter permease	.	0.82548	0.827605	2.75712	-0.0689266	1.45298	1.52191	0.113252	1.12562	0.885992	0.536158	-0.359239	0.763363	-0.377983	0.755495
SGR_RS04045	991440	992363	+	carbohydrate ABC transporter permease	.	1.20879	0.732735	4.21808	-0.840974	1.54516	2.38613	0.010546	0.164736	0	0.347638	-2.63531	0.336064	4.2495	0.105581
SGR_RS04050	992423	993724	+	extracellular solute-binding protein	.	1.62581	1.47899	7.0174	-0.213154	1.84294	2.0561	0.000787181	1.98388	0.736565	1.14494	-1.54501	0.111175	1.11733	0.25069
SGR_RS04055	993896	995194	+	hypothetical protein	.	1.13438	2.53589	5.52574	1.07856	1.95708	0.878523	0.177944	0.410128	0.29821	0.741578	-0.427978	0.802153	1.93073	0.243048
SGR_RS04060	995249	996598	-	ammonium transporter	.	0.522667	20.4151	27.2527	5.27589	5.45505	0.179163	0.583843	0.452059	9.04932	15.4011	4.26222	3.97034e-07	1.1345	0.111347
SGR_RS04065	996680	997639	-	urease accessory protein UreD	ureD2	0.48886	19.6482	16.1065	5.34503	4.82247	-0.522559	0.211846	0.0396396	3.42423	5.75331	5.89441	0.000249453	1.20807	0.222791
SGR_RS04070	997641	998261	-	urease accessory protein UreG	ureG	0.852614	123.581	152.393	7.16993	7.23354	0.0636153	0.830318	1.00392	41.0856	272.596	5.31079	2.72979e-07	3.33898	0.000312268
SGR_RS04075	998320	999075	-	urease accessory protein	ureF2	0.155556	23.8757	26.5937	7.2633	7.16427	-0.0990372	0.801445	0	3.01281	10.0209	6.6875	0.000100457	2.02221	0.0318167
SGR_RS04080	999079	1000803	-	urease subunit alpha	ureC	0.408726	126.359	165.283	8.2723	8.41733	0.14503	0.617456	0	39.6012	86.9655	11.5598	6.23029e-12	1.47044	0.0889039
SGR_RS04085	1000803	1001324	-	urease subunit beta	ureB2	0.449527	102.003	143.234	7.82464	8.07024	0.245604	0.404591	0.437403	25.7797	93.6123	5.6293	1.07252e-06	2.11049	0.0234335
SGR_RS04090	1001321	1002367	-	hypothetical protein	.	0.505705	37.2448	45.8675	6.18996	6.25333	0.0633714	0.839101	0	5.88948	7.45414	8.10483	1.26008e-06	0.775179	0.363262
SGR_RS04095	1002371	1002676	-	urease subunit gamma	ureA2	0.382526	50.6414	50.5	7.05177	6.80304	-0.248729	0.539298	0.12436	25.2019	45.0025	7.09262	1.61167e-06	1.2339	0.105481
SGR_RS04100	1002741	1003703	-	urea transporter	.	0.12155	13.7604	13.7588	6.84305	6.58107	-0.261975	0.57673	0	10.7693	9.62398	8.84305	5.58631e-08	0.247673	0.744786
SGR_RS04105	1003963	1004433	+	CrcB family protein	.	0.375103	8.95461	16.6345	4.57006	5.17561	0.605555	0.340371	0.0807941	134.133	7.13918	10.1165	2.79241e-12	-3.84183	8.2275e-08
SGR_RS04110	1004430	1004804	+	CrcB family protein	.	0.156071	3.92289	6.34546	4.65451	5.11252	0.458015	0.627385	0.238039	10.3749	84.4533	5.91224	0.000861201	3.20145	0.0123799
SGR_RS04115	1005063	1006100	+	membrane protein	.	1.24413	69.4831	70.5023	5.81125	5.58964	-0.221609	0.445691	0.355298	95.9246	43.4972	8.02938	7.04919e-15	-0.651936	0.444954
SGR_RS04120	1006203	1006859	-	MarR family transcriptional regulator	.	11.176	8.91114	10.6279	-0.329505	-0.323446	0.0060584	0.989824	28.7243	21.1826	2.9361	-0.640513	0.577524	-2.38809	0.0405598
SGR_RS04125	1007063	1008034	+	aldo/keto reductase	.	3.33082	8.85584	11.032	1.32665	1.42498	0.0983311	0.840383	2.36692	3.95065	2.07502	0.692185	0.408485	-0.492528	0.551763
SGR_RS04130	1008123	1009214	+	gfo/Idh/MocA family oxidoreductase	.	3.12658	8.15754	17.021	1.32452	2.14079	0.816268	0.0589097	1.43006	1.92883	4.87609	0.417083	0.684016	1.59335	0.107524
SGR_RS04135	1009513	1010628	+	NAD(P)-dependent alcohol dehydrogenase	.	1.58015	1.74955	4.48378	0.129077	1.26309	1.13401	0.0905162	0.761958	1.27299	0.183066	0.683429	0.647878	-2.00506	0.196871
SGR_RS04140	1010677	1011759	+	MBL fold metallo-hydrolase	.	5.04905	12.2871	14.3413	1.2459	1.23299	-0.0129045	0.973203	5.15008	4.24185	4.01923	-0.318054	0.710037	0.480298	0.572633
SGR_RS04145	1011964	1012731	+	SDR family oxidoreductase	.	6.66343	8.25378	7.52294	0.26205	-0.0995706	-0.36162	0.471363	9.74065	2.67931	1.3701	-2.06621	0.0502778	-0.500567	0.644655
SGR_RS04150	1012937	1015648	-	helix-turn-helix transcriptional regulator	.	0.541127	0.282887	4.18873	-0.93656	2.72446	3.66102	1.12994e-07	0.145168	0.182655	0.258599	0.25857	0.854275	0.990079	0.457777
SGR_RS04155	1015705	1016607	-	LLM class flavin-dependent oxidoreductase	.	1.56097	4.15455	13.3934	1.41671	2.85996	1.44325	0.00402245	1.40838	1.47234	8.54094	-0.0481002	0.960195	3.12823	0.000618228
SGR_RS04160	1017241	1017645	+	transcriptional regulator	.	1.45455	1.41125	8.07627	-0.0743154	2.14757	2.22189	0.026181	1.06605	1.48974	3.5358	0.358026	0.776427	1.75146	0.133223
SGR_RS04165	1017715	1018023	-	transcriptional regulator	.	7.79928	5.18908	10.6808	-0.584944	0.17149	0.756435	0.307754	3.08797	4.36371	2.07963	0.471325	0.691467	-0.523167	0.657441
SGR_RS04170	1018085	1019104	+	NADPH:quinone oxidoreductase	.	8.52586	4.33895	9.38026	-1.00319	-0.121444	0.881745	0.0601651	3.09933	2.30387	1.2893	-0.45664	0.642926	-0.32096	0.746791
SGR_RS04175	1019529	1020620	+	serine/threonine-protein phosphatase	.	0.697745	20.5541	44.7856	4.91167	5.77883	0.867165	0.0169034	0.524016	8.20424	17.7547	3.91333	3.53075e-06	1.48366	0.0358665
SGR_RS04180	1020804	1021280	-	VOC family protein	.	2.71654	41.7451	461.727	3.90985	7.13894	3.22909	3.09211e-23	41.5415	61.7338	391.933	0.32434	0.793688	3.00634	0.0151549
SGR_RS04185	1021373	1022329	-	hypothetical protein	.	0.491536	15.6163	80.0922	4.99854	7.0954	2.09686	2.13594e-08	1.31221	32.6076	105.022	4.65529	0.000839145	2.308	0.0878085
SGR_RS04190	1022530	1023252	+	flavodoxin family protein	.	1.05764	40.7019	57.7678	5.25837	5.51465	0.256283	0.459302	1.37239	36.9029	59.8646	4.70091	1.69123e-09	1.05919	0.126428
SGR_RS04195	1023392	1023751	+	hypothetical protein	.	2.12865	21.3667	179.178	3.30445	6.11341	2.80896	1.13844e-11	1.19931	14.836	40.214	3.48144	0.000198345	1.77796	0.0232509
SGR_RS04200	1023880	1024123	+	ATP-dependent DNA ligase	.	0.242105	1.17122	9.79251	2.28794	5.07558	2.78763	0.0303148	0.311918	1.45764	3.35483	1.85088	0.306109	1.67029	0.25392
SGR_RS04205	1024296	1025438	-	hypothetical protein	.	12.0971	15.5301	32.4712	0.289465	1.12893	0.839461	0.0198117	31.4593	9.341	27.3719	-1.98371	0.10365	1.76696	0.147138
SGR_RS04210	1025438	1025998	-	sigma-70 family RNA polymerase sigma factor	.	8.17052	12.1421	14.4363	0.537935	0.565385	0.0274493	0.954465	7.07224	3.89047	4.48178	-0.923096	0.257156	0.607544	0.456012
SGR_RS36085	1026343	1026498	+	IS5/IS1182 family transposase	.	0	0	3.39045	0.344944	4.2759	3.93096	0.249597	0.572209	0	0	-1.86368	0.705304	-0.343583	0.945189
SGR_RS04215	1026591	1027244	-	DNA-binding response regulator	.	7.09229	7.26866	5.69033	0.0361624	-0.558674	-0.594837	0.311278	14.8478	10.1026	26.672	-0.602447	0.560594	1.60554	0.119392
SGR_RS04220	1027234	1028520	-	sensor histidine kinase	.	1.87383	1.92617	4.88469	-2.75748e-06	1.12527	1.12527	0.0718649	0.415052	1.04614	0.386583	1.27279	0.33641	-1.27319	0.331165
SGR_RS04225	1028547	1029338	-	ABC transporter permease	.	1.63333	0.911766	6.3184	-0.926245	1.67998	2.60622	0.00161744	0.465656	1.05577	0.849087	1.1553	0.373469	0.0543534	0.964248
SGR_RS04230	1029335	1030237	-	ABC transporter ATP-binding protein	.	0.848632	1.82558	4.26207	1.0423	1.9875	0.945197	0.254154	0.941689	41.7276	0.777035	5.43145	1.94223e-05	-5.33184	2.23269e-05
SGR_RS04235	1030515	1030588	-	tRNA-Pro	.	.	.	.	.	.	.	.	.	.	.	.	.	.	.
SGR_RS04240	1030638	1033292	-	ATP-binding protein	.	104.101	93.9161	62.2559	-0.185654	-1.00592	-0.820267	0.00140796	65.149	50.6033	12.5984	-0.487732	0.482871	-1.60653	0.0210667
SGR_RS04245	1033403	1033882	+	DUF309 domain-containing protein	.	7.08676	5.71596	5.28375	-0.239181	-0.579347	-0.340166	0.637556	7.63145	10.0373	3.4719	0.333313	0.687192	-1.14388	0.171948
SGR_RS04250	1033995	1034522	+	hypothetical protein	.	37.5321	34.4636	13.3718	-0.182694	-1.74992	-1.56722	0.000231889	68.1103	110.01	8.97036	0.68214	0.32565	-3.20691	5.30872e-06
SGR_RS04255	1034549	1035382	-	sulfite exporter TauE/SafE family protein	.	5.1425	2.47451	2.66534	-1.04332	-1.17726	-0.13394	0.845769	1.20381	0.687812	0.245582	-0.776159	0.575947	-1.36921	0.364971
SGR_RS04260	1035542	1037467	+	DUF2264 domain-containing protein	.	4.179	5.62049	10.8554	0.409537	1.13812	0.728581	0.0516495	3.66333	6.67461	2.97644	0.795785	0.326323	-0.821096	0.30988
SGR_RS04265	1037586	1037873	-	DUF3040 domain-containing protein	.	3.06345	3.87591	6.18893	0.262984	0.70955	0.446565	0.649823	3.80089	1.07326	1.82829	-2.02613	0.147924	1.16346	0.413235
SGR_RS04270	1038172	1039125	+	histidine kinase	.	16.5807	20.1096	12.4311	0.249121	-0.696745	-0.945866	0.0104829	11.9953	27.0978	7.04795	1.17659	0.200645	-1.51745	0.0988939
SGR_RS04275	1039128	1039820	+	DNA-binding response regulator	.	8.39092	8.2877	8.76125	-0.0225903	-0.171547	-0.148957	0.760024	4.69263	3.64121	38.2653	-0.38151	0.74214	3.581	0.00171584
SGR_RS04280	1039893	1040801	+	DUF2510 domain-containing protein	.	155.926	149.179	120.895	-0.0965586	-0.62839	-0.531831	0.0379296	68.9403	70.1189	71.0883	-0.0544542	0.943408	0.568833	0.457991
SGR_RS04285	1040889	1042955	-	phospholipase C, phosphocholine-specific	.	43.6277	38.1048	58.524	-0.205924	0.189183	0.395106	0.140769	10.328	13.1069	13.4858	0.272153	0.703944	0.369412	0.604868
SGR_RS04290	1043046	1043702	-	alpha/beta hydrolase	.	0.892479	1.33266	2.57878	0.596064	1.3216	0.725537	0.506155	1.51025	5.50262	0.80118	1.81837	0.130214	-2.44774	0.0443906
SGR_RS04295	1043802	1044518	+	DUF899 domain-containing protein	.	27.7776	25.7923	24.9795	-0.109242	-0.379258	-0.270016	0.441585	13.874	14.5208	9.21406	0.0373652	0.9589	-0.215583	0.765945
SGR_RS04300	1044652	1046508	-	hypothetical protein	.	6.86121	7.20299	7.21425	0.0848298	-0.155562	-0.240391	0.529031	5.00467	3.69822	3.89135	-0.423346	0.641922	0.359428	0.692542
SGR_RS04305	1046505	1050404	-	VWA domain-containing protein	.	13.3664	10.8233	9.04952	-0.283156	-0.76834	-0.485183	0.126975	4.64749	3.69457	7.8195	-0.42677	0.671543	1.2951	0.19722
SGR_RS04310	1050408	1051658	-	ATPase AAA	.	43.8263	41.2112	22.0837	-0.108753	-1.25564	-1.14689	0.000188668	20.3444	12.6108	5.42286	-0.721112	0.300662	-0.835117	0.234334
SGR_RS04315	1051655	1056853	-	hypothetical protein	.	48.5015	50.2173	39.1239	0.0232767	-0.559135	-0.582412	0.0395834	22.7001	36.2053	9.59044	0.597574	0.397494	-1.44668	0.0406297
SGR_RS04320	1056850	1057710	-	DUF4132 domain-containing protein	.	47.0527	37.1076	19.2892	-0.397738	-1.54693	-1.14919	0.0019011	33.9675	23.9425	5.70736	-0.611098	0.439219	-1.74464	0.0290295
SGR_RS04325	1057966	1059096	-	cytochrome P450	.	0.3632	1.35412	5.15161	1.86621	3.61824	1.75203	0.0213424	0.450287	0.492289	1.26492	0.0478239	0.972835	2.04033	0.124552
SGR_RS04330	1059093	1060076	-	methyltransferase domain-containing protein	.	0.715961	4.50061	7.13574	2.65017	3.07766	0.427489	0.446919	0.478882	0.692703	2.34562	0.587911	0.636106	2.23523	0.049574
SGR_RS37010	1060073	1061668	-	non-ribosomal peptide synthetase	.	0.25738	0.837012	4.45454	1.68012	3.89303	2.21291	0.00187568	0.0238434	0.0968355	0.201586	1.38094	0.571192	1.47897	0.489308
SGR_RS04335	1061684	1067893	-	non-ribosomal peptide synthetase	nrps4-2	0.491838	1.06678	4.65217	1.11884	2.98805	1.8692	3.95094e-06	0.128913	0.488498	12.3063	1.86139	0.116678	5.3188	1.81928e-06
SGR_RS04340	1067890	1068462	-	hypothetical protein	.	0.717847	1.14476	5.55404	0.59808	2.72761	2.12953	0.0351337	0.199236	0.838578	2.34453	1.89338	0.255496	2.00231	0.147426
SGR_RS04345	1068456	1069724	-	FAD-dependent monooxygenase	.	0.971109	1.31568	8.61221	0.49115	2.92833	2.43718	6.17128e-05	0.0899622	1.00087	1.42852	3.19025	0.0225845	0.875588	0.413452
SGR_RS04350	1069721	1071502	-	amino acid adenylation domain-containing protein	nrps4-1	1.15504	3.41027	13.299	1.53725	3.25469	1.71744	2.80734e-05	0.527278	2.14319	16.2912	1.95172	0.0722855	3.15993	0.0019504
SGR_RS04355	1071809	1072825	+	transcriptional regulator	.	0.982084	1.5738	4.17907	0.666916	1.84229	1.17537	0.107602	0.200026	0.974158	1.26356	2.23266	0.109927	0.964859	0.416509
SGR_RS04360	1072733	1074088	-	MFS transporter	.	0.779724	0.341584	3.7554	-1.06362	2.02571	3.08933	0.000968904	0.243912	0.148315	0.172568	-0.797593	0.662704	0.537802	0.768938
SGR_RS04365	1074085	1075239	-	sulfatase	.	2.64632	5.10547	6.63857	0.919477	1.08022	0.160744	0.746273	4.48695	12.9486	1.49311	1.50184	0.0793758	-2.65161	0.00227423
SGR_RS04370	1075413	1077077	+	B12-binding domain-containing radical SAM protein	.	2.25887	9.23162	19.6324	2.01364	2.87525	0.861609	0.0115672	1.27454	4.6329	2.31673	1.81652	0.0312176	-0.509875	0.532884
SGR_RS04375	1077081	1078100	+	sulfotransferase	.	1.61465	3.12047	5.06927	0.923548	1.3702	0.44665	0.467364	0.124822	0.379779	0.515719	1.74384	0.331894	0.86348	0.573066
SGR_RS04380	1078097	1078840	+	class I SAM-dependent methyltransferase	.	1.10719	0.412468	7.16036	-1.48673	2.40935	3.89607	0.000105379	0.153444	1.43951	0.628347	3.07522	0.099945	-0.721317	0.659852
SGR_RS04385	1078842	1079294	+	rubrerythrin	.	0.519205	1.06272	2.7888	0.963715	2.14516	1.18145	0.370843	0.336018	0.102793	0.258091	-1.29387	0.654537	1.31417	0.646603
SGR_RS04390	1079291	1081222	+	methyltransferase domain-containing protein	.	1.00336	1.70057	3.59367	0.737113	1.60941	0.872302	0.132296	0.546163	0.913803	0.952604	0.701537	0.496312	0.593477	0.549035
SGR_RS04395	1081236	1082504	+	hypothetical protein	.	0.509908	0.417146	4.51461	-0.208442	2.85365	3.06209	0.00104791	0.471662	0.523848	23.2739	0.0290036	0.984648	5.69073	7.179e-05
SGR_RS04400	1082485	1083432	+	amidinotransferase	.	0.370998	1.01564	5.32012	1.43897	3.6232	2.18423	0.0104189	0.214585	0.768127	1.04784	1.83002	0.202604	0.934316	0.45168
SGR_RS04405	1083440	1083862	-	hypothetical protein	.	10.8464	12.0905	14.8174	0.120214	0.142144	0.0219294	0.967838	6.7639	35.3528	82.4804	2.31478	0.0654401	1.41163	0.254302
SGR_RS04410	1084139	1084366	+	MbtH family protein	.	1.28827	0.580437	3.90819	-1.02822	1.39445	2.42268	0.179256	0.558415	0.204233	0.384777	-1.01979	0.723179	0.791639	0.783343
SGR_RS04415	1084540	1086393	+	B12-binding domain-containing radical SAM protein	.	0.507148	1.20882	2.07586	1.26718	1.77488	0.507704	0.4833	0.130248	0.25008	0.252521	0.797347	0.631054	0.300965	0.847437
SGR_RS04420	1086477	1086995	-	hypothetical protein	.	26.5152	17.5131	10.9245	-0.661198	-1.54424	-0.883042	0.0570707	10.2814	13.8913	3.2679	0.422001	0.643753	-1.73274	0.0616275
SGR_RS04425	1087386	1088339	+	universal stress protein	.	2.95562	36.8697	37.2203	3.64774	3.41911	-0.228634	0.493028	1.51875	33.7045	26.1642	4.40788	8.15616e-08	0.0951401	0.901216
SGR_RS04430	1088457	1088747	-	hypothetical protein	.	183.515	138.177	120.138	-0.462085	-0.89469	-0.432606	0.15444	90.5886	291.216	70.1463	1.66773	0.0207932	-1.69249	0.0188577
SGR_RS04435	1088963	1089397	-	hypothetical protein	.	201.694	189.615	145.541	-0.13529	-0.749102	-0.613812	0.0257031	122.123	87.413	150.761	-0.505783	0.444494	1.18734	0.0722111
SGR_RS04440	1089713	1092070	-	serine protease	.	17.0811	14.358	11.7196	-0.298301	-0.811596	-0.513295	0.10759	9.85119	5.64431	4.00351	-0.836097	0.2303	-0.0254203	0.970991
SGR_RS04445	1092223	1093794	-	hypothetical protein	.	86.7007	71.189	40.3109	-0.307539	-1.35834	-1.0508	2.99775e-05	38.8311	56.6568	55.2939	0.475656	0.622337	0.596375	0.536563
SGR_RS04450	1094552	1095271	+	hypothetical protein	.	181.267	307.44	726.93	0.692544	1.72029	1.02775	0.00288793	65.9557	198.697	264.685	1.54141	0.0362458	0.729253	0.320681
SGR_RS04455	1095559	1095632	-	tRNA-Pro	.	.	.	.	.	.	.	.	.	.	.	.	.	.	.
SGR_RS04460	1095760	1096470	+	transketolase	.	1.73632	2.21337	6.39067	0.264768	1.62651	1.36175	0.0842937	0.732792	5.26028	0.78114	2.79991	0.0353327	-2.32796	0.0718503
SGR_RS04465	1096550	1097452	+	transketolase	.	2.08372	3.83807	18.7178	0.856126	2.90768	2.05156	1.38814e-05	0.886545	1.07847	2.42845	0.149966	0.88763	1.62608	0.10482
SGR_RS04470	1097528	1097935	-	MmcQ/YjbR family DNA-binding protein	.	14.8274	29.3901	50.0927	1.0083	1.51942	0.511128	0.193284	6.67174	11.1966	70.5134	0.668795	0.524724	2.85654	0.00550698
SGR_RS04475	1098158	1101658	+	PKD domain-containing protein	.	0.151391	2.01165	5.5775	3.70386	4.93423	1.23036	0.00433669	0.112453	0.221294	0.484201	0.92974	0.450265	1.53235	0.171373
SGR_RS04480	1101811	1102539	+	sugar phosphate isomerase/epimerase	.	0.645267	0.84191	4.20454	0.344318	2.44512	2.1008	0.0310907	0.698593	0.850755	1.08284	0.329726	0.808059	0.663513	0.610216
SGR_RS04485	1102682	1103092	+	hypothetical protein	.	0.854401	2.23997	2.07309	1.48722	1.11563	-0.371593	0.782179	13.844	4.96558	3.69805	-1.63265	0.0665624	0.0670805	0.941112
SGR_RS04490	1103186	1104016	-	ABC transporter ATP-binding protein	.	0.494319	1.16209	2.49827	1.26458	2.12205	0.857477	0.387414	0	3.38821	0.492526	6.95525	9.76613e-05	-2.35527	0.0402474
SGR_RS04495	1104013	1105035	-	sulfonate ABC transporter substrate-binding protein	.	0.401544	1.05273	3.58951	1.4432	2.96388	1.52068	0.0858566	0.446382	0.0910363	0.543238	-2.05572	0.312758	2.62611	0.190058
SGR_RS04500	1105063	1105926	-	ABC transporter permease	.	0.272222	0	1.16747	-3.10306	1.81911	4.92217	0.0196883	0.044044	0.374946	0	2.51021	0.457821	-3.92249	0.253891
SGR_RS04505	1106183	1107205	+	LacI family transcriptional regulator	.	0.287657	0.258728	3.55163	-0.0641115	3.32477	3.38888	0.00400319	0.0872576	0.378666	0.114454	2.40555	0.331181	-1.662	0.482825
SGR_RS04510	1107228	1107812	-	GAF domain-containing protein	.	6.73389	17.2372	16.472	1.34617	1.02449	-0.321677	0.485751	0.803085	39.8951	8.79509	5.52109	9.58888e-07	-1.74939	0.0835415
SGR_RS04515	1107809	1108432	-	ATP-binding protein	.	21.9869	67.3473	68.3307	1.53046	1.30474	-0.22572	0.552208	3.45954	26.8762	30.2078	2.91105	0.000307159	0.654775	0.394668
SGR_RS04520	1108410	1108781	-	DUF742 domain-containing protein	.	13.1186	38.6173	52.1217	1.52733	1.7335	0.206162	0.582591	2.97419	10.027	11.7131	1.69623	0.0472243	0.583887	0.463246
SGR_RS04525	1108784	1109218	-	roadblock/LC7 domain-containing protein	.	20.3023	66.7675	116.251	1.63875	2.20618	0.567426	0.1241	11.9946	82.7137	145.396	2.8007	0.00360644	1.1117	0.241051
SGR_RS04530	1109215	1111323	-	ATP-binding protein	.	12.9791	31.1273	78.0771	1.26791	2.35764	1.08974	2.88258e-05	4.80948	9.43456	15.8298	0.848794	0.316846	1.3221	0.116168
SGR_RS04535	1111736	1113181	+	glyceraldehyde-3-phosphate dehydrogenase	.	38.0031	25.8045	12.549	-0.589931	-1.85063	-1.2607	5.85674e-05	43.7577	34.1775	2.83014	-0.405305	0.646676	-3.14905	0.000432896
SGR_RS04540	1113252	1113518	-	hypothetical protein	.	10.7879	5.00326	14.0475	-1.16379	0.116367	1.28016	0.0751786	11.198	17.2357	17.9494	0.553437	0.523806	0.534927	0.53014
SGR_RS04545	1113603	1114532	-	SDR family NAD(P)-dependent oxidoreductase	.	15.3483	14.3374	15.3317	-0.0980792	-0.24024	-0.142161	0.69301	18.7701	10.4962	6.0995	-0.949863	0.179144	-0.391124	0.583168
SGR_RS04550	1114634	1115062	-	pyridoxamine 5'-phosphate oxidase	.	33.8488	189.855	247.716	2.46298	2.61091	0.147933	0.584753	16.924	202.548	116.503	3.50993	9.82089e-06	-0.440829	0.573417
SGR_RS04555	1115202	1115654	-	hypothetical protein	.	27.3935	40.1187	37.3352	0.515441	0.151053	-0.364388	0.338781	43.3667	54.6109	16.0717	0.177967	0.830364	-1.36602	0.101462
SGR_RS36090	1115699	1115889	+	hypothetical protein	.	0	0	0.820173	0.344919	2.67028	2.32536	0.634623	1.06506	0.243796	0	-1.72228	0.604197	-1.65092	0.639867
SGR_RS04560	1116028	1116795	+	MerR family transcriptional regulator	.	11.8732	26.0887	30.2449	1.08965	1.06698	-0.0226643	0.950815	9.37223	8.90351	6.77606	-0.0593881	0.945083	0.0225558	0.979079
SGR_RS04565	1116847	1119018	-	serine/threonine protein kinase	.	7.70552	5.71242	9.00834	-0.426663	-0.000465082	0.426198	0.232853	5.49232	4.40756	3.5273	-0.34546	0.638849	0.0625099	0.93231
SGR_RS04570	1119206	1120405	-	MBL fold metallo-hydrolase	.	85.8935	131.067	373.041	0.597144	1.86801	1.27087	4.50016e-08	46.1669	37.4357	251.773	-0.389995	0.590891	3.27899	5.92103e-06
SGR_RS04575	1120510	1120950	-	PPOX class F420-dependent oxidoreductase	.	13.3321	22.1024	114.783	0.714673	2.83881	2.12414	7.22922e-10	14.516	20.6165	255.403	0.498191	0.543097	4.14696	2.65889e-07
SGR_RS04580	1121064	1121720	+	TetR family transcriptional regulator	.	5.09762	2.134	5.32122	-1.28901	-0.185193	1.10382	0.117139	3.09414	2.16843	5.25574	-0.531421	0.622856	1.48285	0.162706
SGR_RS04585	1121837	1122838	-	hypothetical protein	.	23.1865	41.3379	74.7453	0.788877	1.40691	0.618031	0.0385485	24.0558	99.4221	60.4865	1.98601	0.00418279	-0.222165	0.747541
SGR_RS04590	1122924	1123250	-	hypothetical protein	.	27.3488	55.9262	88.0156	0.987263	1.39266	0.405399	0.275211	82.3201	225.745	64.769	1.32148	0.147053	-1.49844	0.10004
SGR_RS04595	1123427	1124377	+	hypothetical protein	.	128.572	171.285	134.844	0.378746	-0.195852	-0.574597	0.0260742	146.608	235.318	60.3138	0.567598	0.429649	-1.63627	0.0228846
SGR_RS04600	1124383	1125339	+	hypothetical protein	.	75.185	78.9346	58.265	0.0337245	-0.628119	-0.661844	0.0185285	36.1172	73.3064	30.3985	0.989745	0.239401	-0.693846	0.409028
SGR_RS04605	1125320	1126477	+	hypothetical protein	.	33.1747	21.6195	17.5477	-0.631024	-1.15477	-0.523747	0.121727	25.5592	6.48071	4.99863	-2.1519	0.00892665	0.0497971	0.952127
SGR_RS04610	1126521	1127351	+	hypothetical protein	.	31.9576	21.9044	15.2964	-0.567976	-1.31384	-0.745867	0.0399607	18.8309	8.73283	4.11561	-1.26185	0.116497	-0.640605	0.431476
SGR_RS04615	1127348	1128733	+	coproporphyrinogen III oxidase family protein	.	22.6743	20.9905	17.2256	-0.114388	-0.627439	-0.513051	0.0937116	9.63952	6.18156	7.83218	-0.702472	0.409974	0.602905	0.479024
SGR_RS04620	1128741	1129664	+	radical SAM protein	.	14.7506	9.41344	9.83499	-0.666685	-0.816232	-0.149548	0.719701	10.7532	35.3765	3.16311	1.68824	0.06135	-3.01001	0.000945415
SGR_RS04625	1129671	1130498	-	SGNH/GDSL hydrolase family protein	.	108.177	110.22	234.529	0.00890317	0.861165	0.852262	0.000508395	56.8792	41.1477	84.2786	-0.574481	0.429829	1.38323	0.0569423
SGR_RS04630	1130660	1131613	-	LysM peptidoglycan-binding domain-containing protein	.	5.54774	35.951	60.08	2.6614	3.17421	0.512805	0.0918837	4.60843	10.711	89.0121	1.18483	0.279868	3.71788	0.000589831
SGR_RS04635	1132220	1133032	+	tyrosine-protein phosphatase	.	193.003	163.273	92.9644	-0.303719	-1.33515	-1.03143	0.00112955	214.323	207.854	38.7025	-0.129057	0.840552	-2.05291	0.00141214
SGR_RS04640	1133316	1133924	-	XRE family transcriptional regulator	.	57.4002	87.1165	30.3277	0.613582	-1.16809	-1.78167	2.35998e-07	28.2493	133.969	147.912	2.21764	0.00130823	0.492101	0.47227
SGR_RS04645	1134008	1135405	-	aspartate aminotransferase family protein	.	2.98059	29.5173	58.0142	3.34377	4.06926	0.725486	0.029128	1.46656	33.5108	29.7406	4.39105	2.20305e-05	0.225532	0.822327
SGR_RS04650	1135496	1136515	-	adenosyl-hopene transferase HpnH	hpnH	18.2497	387.587	1152.7	4.43034	5.76513	1.33478	1.4242e-06	11.6623	184.2	666.686	3.93703	2.2475e-09	2.31053	0.000374529
SGR_RS04655	1136521	1137168	-	hypothetical protein	.	4.80124	45.5474	71.5573	3.27292	3.67268	0.399763	0.24434	0.293627	25.3907	20.1673	6.16525	2.42665e-07	0.0768666	0.934926
SGR_RS04660	1137168	1139168	-	squalene--hopene cyclase	hopE	11.5319	105.292	232.077	3.2112	4.11813	0.906931	0.000589547	2.55613	75.1802	139.835	4.77339	1.70993e-07	1.37053	0.127178
SGR_RS04665	1139276	1140346	-	polyprenyl synthetase family protein	hopD	75.091	188.551	184.395	1.30222	1.01875	-0.283471	0.285383	46.2212	127.371	154.154	1.45493	0.0525072	0.718442	0.337292
SGR_RS04670	1140376	1141761	-	FAD-dependent oxidoreductase	hopC	18.9433	41.3222	47.8403	1.13047	1.10647	-0.024001	0.92959	7.07355	20.3021	83.888	1.44783	0.134116	2.67238	0.00534628
SGR_RS04675	1141880	1142821	-	squalene synthase HpnD	hopB	32.5672	89.1939	67.3234	1.44518	0.790072	-0.65511	0.0217535	10.5447	51.6878	30.2045	2.27917	0.00406237	-0.398272	0.612368
SGR_RS04680	1142830	1143741	-	squalene synthase HpnC	hopA	19.194	29.0851	25.4272	0.604622	0.165981	-0.438642	0.166046	10.1951	10.9837	48.7549	0.0985299	0.902152	2.45182	0.00198951
SGR_RS04685	1144155	1144940	-	ABC transporter ATP-binding protein	.	90.2191	63.8776	62.8167	-0.511026	-0.752236	-0.24121	0.412746	136.362	57.2384	88.9294	-1.38161	0.0912706	1.20352	0.141243
SGR_RS04690	1144933	1145862	-	ABC transporter	.	90.2005	73.8771	38.9808	-0.298503	-1.43767	-1.13916	0.000155857	160.331	110.017	86.2942	-0.636794	0.313919	0.06191	0.922025
SGR_RS04695	1145964	1146848	-	glycosyltransferase family 2 protein	.	31.9422	9.97781	5.94246	-1.71136	-2.70779	-0.996429	0.0205598	8.13272	2.3945	0.69313	-1.8526	0.0344113	-1.17643	0.20822
SGR_RS04700	1146845	1147624	-	transferase	.	75.7556	30.0827	7.15633	-1.38154	-3.67927	-2.29773	3.29323e-10	64.9598	62.2522	17.7365	-0.0986077	0.912983	-1.47484	0.102995
SGR_RS04705	1147602	1148663	-	iron-containing alcohol dehydrogenase family protein	.	122.225	46.4585	18.4059	-1.41879	-2.99104	-1.57226	2.742e-07	42.8683	19.0723	5.19864	-1.19699	0.167111	-1.30865	0.133817
SGR_RS04710	1148651	1149388	-	phosphocholine cytidylyltransferase family protein	.	252.273	140.182	66.6653	-0.91306	-2.21301	-1.29995	1.67532e-05	296.864	69.4234	54.6777	-2.19675	0.0107423	-0.0986379	0.90892
SGR_RS04715	1149385	1151223	-	CDP-alcohol phosphatidyltransferase family protein	.	25.4673	11.2899	6.5979	-1.13832	-2.15338	-1.01505	0.00556322	18.6653	5.5558	1.19178	-1.7954	0.0179486	-1.7078	0.0286616
SGR_RS04720	1151512	1152489	+	UDP-glucose 4-epimerase GalE	galE	26.1956	19.8171	15.3806	-0.418265	-1.02937	-0.611102	0.0734773	28.3801	17.6172	5.83103	-0.724771	0.294832	-1.24197	0.0759176
SGR_RS04725	1152670	1153611	+	cation transporter	.	255.802	662.701	213.942	1.35431	-0.568291	-1.9226	0.0132592	139.673	533.648	682.733	1.84387	0.0081745	0.778546	0.263663
SGR_RS04730	1153848	1155116	+	GNAT family N-acetyltransferase	.	28.7264	12.4933	8.5193	-1.15602	-1.94971	-0.793694	0.0406655	129.952	97.7958	61.4906	-0.560449	0.454683	-0.325924	0.663831
SGR_RS04735	1155264	1155857	+	isopentenyl-diphosphate Delta-isomerase	.	130.264	135.679	87.8557	0.0176396	-0.845307	-0.862947	0.00158822	225.265	95.7691	46.9787	-1.41372	0.0915384	-0.519516	0.535794
SGR_RS04740	1155885	1156340	-	ATP-binding protein	.	14.4433	28.0399	25.6421	0.919829	0.549104	-0.370726	0.350781	6.01784	89.1037	18.0172	3.85497	0.00015653	-1.904	0.0568213
SGR_RS04745	1156487	1157110	-	hypothetical protein	.	3.01363	7.70877	33.129	1.36565	3.21032	1.84467	3.70266e-05	1.30402	3.8708	12.9344	1.52365	0.0846774	2.08881	0.00877577
SGR_RS04750	1157191	1157955	+	enoyl-CoA hydratase	.	14.8156	8.55819	7.51427	-0.803808	-1.20614	-0.402331	0.403721	11.4289	5.52079	2.79022	-1.0964	0.145477	-0.592438	0.441771
SGR_RS04755	1157945	1158580	-	DJ-1/PfpI family protein	.	11.9303	16.2726	20.5244	0.397856	0.508074	0.110218	0.788926	11.3101	5.59535	5.88495	-1.06443	0.159041	0.457414	0.546659
SGR_RS04760	1158624	1159586	-	GlxA family transcriptional regulator	.	2.31854	3.02435	4.22013	0.348948	0.621384	0.272435	0.672768	0.898148	2.4444	0.819366	1.40218	0.171069	-1.09789	0.272838
SGR_RS04765	1159755	1160624	+	hypothetical protein	.	38.7442	42.5702	34.8036	0.0707482	-0.444713	-0.515461	0.121325	19.3301	15.741	14.5955	-0.349639	0.665315	0.159203	0.843765
SGR_RS04770	1160815	1163247	+	RNA-binding transcriptional accessory protein	.	151.465	121.676	102.485	-0.354677	-0.83635	-0.481673	0.0512568	157.862	166.358	91.6514	0.00498829	0.993743	-0.497704	0.433953
SGR_RS04775	1163299	1164936	-	ABC transporter ATP-binding protein	.	14.9978	12.886	9.04552	-0.232591	-0.985942	-0.753351	0.0215602	11.8499	9.76314	14.6107	-0.374922	0.639746	0.860789	0.281407
SGR_RS04780	1165051	1165983	+	FAD-binding oxidoreductase	.	4.21811	4.04357	6.45549	-0.0584062	0.353091	0.411497	0.4692	9.22191	7.21534	4.42157	-0.397096	0.635183	-0.441655	0.599607
SGR_RS04785	1166101	1167867	-	BCCT family transporter	.	35.5445	147.892	150.815	2.01664	1.80662	-0.210016	0.429852	50.7965	213.024	187.068	1.95796	0.00406886	0.285769	0.674587
SGR_RS04790	1167941	1169326	-	carboxypeptidase	.	4.32569	8.45515	11.8769	0.928173	1.20553	0.277356	0.492519	1.49416	4.20513	1.22283	1.43038	0.104522	-1.25923	0.148365
SGR_RS04795	1169575	1171125	+	M1 family peptidase	.	162.97	231.274	306.948	0.458551	0.630349	0.171797	0.504914	60.3187	84.4306	64.4831	0.480725	0.484661	0.0307578	0.964311
SGR_RS04800	1171156	1172094	-	DUF2236 domain-containing protein	.	7.31748	5.12888	13.5792	-0.464382	0.645664	1.11005	0.034671	2.57319	43.8607	2.36588	4.01503	0.000356959	-3.76671	0.00074324
SGR_RS04805	1172202	1172678	-	Appr-1-p processing protein	.	9.85475	12.4869	18.4781	0.359292	0.635498	0.276206	0.60602	5.32643	11.4587	16.9817	1.06791	0.184103	0.92703	0.232834
SGR_RS04810	1172810	1173541	+	MerR family transcriptional regulator	.	6.02421	4.66917	8.06666	-0.417978	0.169544	0.587522	0.299525	6.27181	5.85358	5.07375	-0.18371	0.811666	0.161851	0.833022
SGR_RS04815	1173578	1175752	-	3-hydroxyacyl-CoA dehydrogenase	.	90.7956	86.9002	146.923	-0.117628	0.413514	0.531143	0.0551831	47.8332	25.4178	57.5659	-1.00983	0.1707	1.48106	0.0444008
SGR_RS04820	1175796	1177010	-	acetyl-CoA C-acetyltransferase	.	67.2655	85.5283	132.068	0.303216	0.704956	0.40174	0.138391	28.2839	84.5893	105.163	1.54153	0.0974718	0.941349	0.310532
SGR_RS04825	1177055	1178197	-	acyl-CoA dehydrogenase	.	24.7891	30.6121	40.3181	0.272381	0.448819	0.176438	0.561286	7.53786	8.79416	21.9421	0.183208	0.852755	1.96074	0.0454604
SGR_RS04830	1178206	1179345	-	CoA transferase	.	7.93164	10.564	12.9285	0.43232	0.475867	0.0435466	0.911125	2.66388	7.98411	2.74344	1.55476	0.093092	-1.09721	0.230845
SGR_RS04835	1179552	1180742	+	saccharopine dehydrogenase	.	37.7308	60.384	77.6101	0.67377	0.808186	0.134415	0.616171	40.327	50.3798	14.51	0.209368	0.756051	-1.41323	0.0364815
SGR_RS04840	1181155	1181847	-	endonuclease V	.	17.3959	18.0768	16.6191	0.0178845	-0.36722	-0.385105	0.359873	10.1093	7.96713	11.568	-0.419706	0.620641	0.814531	0.3342
SGR_RS04845	1181941	1182237	+	hypothetical protein	.	46.5206	24.5623	21.0705	-0.930412	-1.43518	-0.50477	0.298505	111.815	32.3533	18.6075	-1.90337	0.00641696	-0.411972	0.560094
SGR_RS04850	1182314	1183183	+	alpha/beta hydrolase	.	9.64439	2.82185	7.41796	-1.73859	-0.580084	1.1585	0.0412292	0.714967	1.56464	0.571482	1.04047	0.396565	-1.10874	0.362702
SGR_RS04855	1183533	1184756	+	aromatic ring-hydroxylating dioxygenase subunit alpha	.	1.96894	41.191	121.291	4.37776	5.68862	1.31086	2.62563e-06	0.789152	66.7799	92.3335	6.3271	2.94757e-14	0.986467	0.187784
SGR_RS04860	1184927	1185334	+	DUF393 domain-containing protein	.	118.327	174.256	221.249	0.519644	0.62846	0.108816	0.691074	68.4171	66.0257	64.8443	-0.160748	0.810641	0.40258	0.547769
SGR_RS04865	1185496	1186005	+	hypothetical protein	.	11.1808	13.9749	20.5837	0.293984	0.625545	0.331561	0.448747	1.32284	11.9003	5.21676	3.16354	0.000620387	-0.788193	0.343596
SGR_RS04870	1186258	1186674	+	SsgA family sporulation/cell division regulator	ssgD	44.4192	40.4453	18.2474	-0.174637	-1.56647	-1.39183	0.000235288	38.6315	18.3626	13.1079	-1.23895	0.13414	-0.0309193	0.970343
SGR_RS04875	1186887	1188518	+	ABC transporter ATP-binding protein	.	2.77276	2.32637	9.57059	-0.257739	1.54301	1.80075	8.2779e-05	3.5791	3.48271	51.2372	-0.0264559	0.979724	4.50922	1.18142e-05
SGR_RS04880	1188584	1189393	-	alpha/beta hydrolase	.	0.436231	0.571838	3.86866	0.435632	2.85835	2.42272	0.0311329	0.83115	0.248289	0.720854	-1.81513	0.276142	2.23115	0.174707
SGR_RS04885	1189600	1191927	+	excinuclease ABC subunit UvrA	.	0.808247	1.07392	4.88375	0.37921	2.33194	1.95273	0.000270973	2.31011	0.816649	0.389234	-1.72149	0.115142	-0.586918	0.601753
SGR_RS04890	1192136	1193110	+	acyl-ACP desaturase	.	125.065	106.591	78.5526	-0.273149	-0.938775	-0.665625	0.0153752	147.848	135.753	81.1718	-0.153189	0.841606	-0.202023	0.792134
SGR_RS04895	1193421	1193675	-	WhiB family transcriptional regulator	whmD	1.6109	1.72241	6.29846	0.14669	1.73418	1.58749	0.19731	1.44627	1.21215	1.14656	-0.406269	0.804504	0.412245	0.799769
SGR_RS04900	1193785	1194579	-	VOC family protein	.	14.8007	102.155	307.227	2.74811	4.0782	1.33009	0.000122581	12.3473	115.615	225.641	3.23173	0.000187934	1.26578	0.139652
SGR_RS04905	1194862	1195935	-	LLM class flavin-dependent oxidoreductase	.	1.53449	1.65546	4.71401	0.06205	1.32329	1.26124	0.0682181	0.639095	0.532246	0.163369	-0.410982	0.772457	-1.26738	0.407896
SGR_RS04910	1195941	1196834	-	sulfonate ABC transporter substrate-binding protein	.	1.3136	3.06897	4.74336	1.24426	1.59897	0.354709	0.608102	1.03788	0.880986	0.0981312	-0.380835	0.779327	-2.73641	0.0984083
SGR_RS04915	1196835	1197617	-	ABC transporter ATP-binding protein	.	0.0747464	0.726284	2.72671	3.22164	4.90989	1.68826	0.169574	0.357005	0	0	-3.46098	0.328412	-0.343585	0.927145
SGR_RS04920	1197614	1198492	-	ABC transporter permease	.	0.134411	0.349119	3.68762	1.29114	4.47017	3.17902	0.00708058	0.101552	0	0	-1.86368	0.705304	-0.343583	0.945189
SGR_RS04925	1198489	1199514	-	ABC transporter substrate-binding protein	.	0.74263	0.856171	3.02547	0.291842	1.87585	1.58401	0.0954041	1.09118	0.511762	0.171012	-1.29833	0.339607	-1.1063	0.460682
SGR_RS04930	1199532	1200557	-	ABC transporter substrate-binding protein	.	0.344393	0.9001	6.15656	1.38882	3.85926	2.47044	0.00215762	0.855822	0.79855	2.99555	-0.223642	0.877438	2.11637	0.133037
SGR_RS04935	1201188	1201973	+	IclR family transcriptional regulator	.	2.08978	5.51967	13.6055	1.41776	2.49155	1.07379	0.0433569	1.1823	2.34318	1.37607	0.932444	0.367648	-0.333216	0.740073
SGR_RS04940	1202134	1204365	+	DEAD/DEAH box helicase	.	7.4724	5.78356	5.97137	-0.345681	-0.551413	-0.205732	0.586758	3.80117	3.37741	11.1302	-0.173774	0.848964	1.96856	0.0296559
SGR_RS04945	1204564	1205610	-	copper oxidase	epoA	2.69466	11.3182	31.0253	2.06002	3.26178	1.20176	0.000854337	4.23679	5.42481	4.49586	0.303575	0.681498	0.133691	0.854949
SGR_RS04950	1205981	1208431	+	ThuA domain-containing protein	.	1.99197	11.9429	14.8153	2.54775	2.61172	0.0639665	0.846104	1.84031	14.7814	6.05122	2.97329	0.00204734	-0.988796	0.298589
SGR_RS04955	1208428	1210665	+	DUF1080 domain-containing protein	.	2.7867	14.0506	12.6763	2.2804	1.90053	-0.379864	0.26339	9.6769	10.4479	2.67848	-0.082125	0.93263	-1.57933	0.105686
SGR_RS04960	1210695	1211762	-	membrane protein	.	0.604337	1.70696	5.90473	1.54159	3.09012	1.54852	0.0274287	0.678316	0.59462	2.73422	-0.203492	0.867755	2.7662	0.0167829
SGR_RS04965	1211759	1212784	-	ATP-dependent DNA ligase	.	0.229773	8.46449	21.0844	5.20427	6.24805	1.04377	0.0304895	0.185448	4.74787	5.43961	4.37254	0.000118888	0.716991	0.415038
SGR_RS04970	1212873	1213934	+	ATP-dependent DNA ligase	.	0.110734	13.0384	19.5122	6.89092	7.20533	0.314419	0.482662	0.323825	8.14038	17.124	4.7798	3.41978e-06	1.4668	0.0725218
SGR_RS04975	1214071	1215039	+	polyphosphate kinase 2	ppk2	74.3719	77.0516	37.8575	-0.0202664	-1.2717	-1.25143	0.000130266	149.233	87.9465	78.6834	-0.833422	0.298611	0.391873	0.625054
SGR_RS04980	1215159	1215884	-	hypothetical protein	.	8.34102	13.1286	12.4906	0.611384	0.315535	-0.295848	0.49745	74.7584	115.177	60.7374	0.529369	0.414926	-0.540207	0.405164
SGR_RS04985	1216153	1216590	+	ATP-binding protein	.	17.723	10.4482	7.42229	-0.829487	-1.50511	-0.675627	0.251494	11.0427	8.60869	2.13544	-0.503465	0.575664	-1.52055	0.103505
SGR_RS04990	1216643	1217911	-	hypothetical protein	.	1.98877	4.57352	6.38953	1.20531	1.47774	0.272433	0.606178	0.861498	2.24848	1.22179	1.3554	0.216439	-0.627135	0.557252
SGR_RS04995	1217938	1218666	-	hypothetical protein	.	2.01008	2.6165	2.68685	0.450378	0.226529	-0.223848	0.802119	0.594192	0.911883	0.120107	0.50963	0.757725	-2.10356	0.239241
SGR_RS05000	1218728	1219228	-	hypothetical protein	.	1.75556	1.31502	4.00712	-0.335549	1.00326	1.33881	0.203051	0.963995	0.587315	0.583239	-0.726495	0.646224	0.463288	0.769923
SGR_RS05005	1219450	1220178	-	hypothetical protein	.	0.481699	1.29181	1.39715	1.50432	1.37528	-0.129037	0.920673	0.156601	0.61563	0.0803062	1.82142	0.41531	-2.93505	0.223557
SGR_RS05010	1220175	1220696	-	hypothetical protein	.	0.11212	0.420705	2.64498	1.93138	4.3498	2.41843	0.124272	0.34201	0.0892052	0.224304	-1.59415	0.61323	0.985326	0.756968
SGR_RS05015	1220693	1221928	-	MCE family protein	.	0.380582	0.744845	4.04868	0.932154	3.14633	2.21418	0.00604933	0.267593	1.45079	0.283913	2.37594	0.0576906	-1.97043	0.100559
SGR_RS05020	1221925	1223175	-	MCE family protein	.	0.985957	0.175546	3.65567	-2.45026	1.65573	4.10599	0.000185371	0.182513	0.346874	0.280372	0.862655	0.62369	0.091447	0.95637
SGR_RS05025	1223172	1224314	-	MCE family protein	.	0.410591	0.997582	4.24941	1.29722	3.16844	1.87123	0.0185147	0.0332931	0.122218	0.153507	1.49537	0.590247	0.537046	0.83386
SGR_RS05030	1224316	1225335	-	MCE family protein	.	0.519092	0.280174	3.14923	-0.874936	2.30114	3.17608	0.00540623	0.0373079	0.151519	17.0836	1.32337	0.525985	7.63784	3.62158e-06
SGR_RS05035	1225332	1226363	-	MCE family protein	.	0.284619	0.617951	3.29297	1.16332	3.26175	2.09843	0.0363457	0.333238	0.0451212	0.085009	-2.49192	0.297976	0.777652	0.758359
SGR_RS05040	1226360	1227640	-	MCE family protein	.	0.36764	0.13625	3.75349	-1.65426	3.06671	4.72097	0.000225003	0.059413	0.193349	0.068485	1.4773	0.547549	-1.15796	0.62879
SGR_RS05045	1227640	1228443	-	ABC transporter permease	.	0.0727941	0.381687	2.86221	2.3679	5.06603	2.69813	0.0352835	0.0946618	0.134309	0.436677	-0.141303	0.957161	2.36436	0.328897
SGR_RS05050	1228447	1229319	-	ABC transporter permease	.	0.0670406	0.175759	2.51282	1.36736	4.96515	3.59779	0.0183607	0.10225	0.230372	0.167355	1.43151	0.563109	0.0784441	0.972637
SGR_RS05055	1229316	1230302	-	ATP-binding cassette domain-containing protein	.	0.118595	0.664589	2.05392	2.47568	3.90144	1.42576	0.234399	0.0385552	0.109407	0.17777	0.628394	0.832637	1.40683	0.611772
SGR_RS05060	1230921	1232417	-	hypothetical protein	.	0.117653	0.956421	5.29897	3.09178	5.23513	2.14335	0.00625305	0.18673	1.09327	0.155971	2.42988	0.123207	-2.02392	0.184574
SGR_RS05065	1232868	1233524	-	hypothetical protein	.	3.66816	13.0492	30.3468	1.84005	2.79768	0.957629	0.0372926	0.715076	3.86029	4.54028	2.28396	0.0271198	0.605442	0.509684
SGR_RS05070	1233739	1234674	-	hypothetical protein	.	0.251282	2.27554	6.40301	3.17959	4.41511	1.23552	0.069479	0.312704	0.479481	1.28137	0.60857	0.668643	1.70641	0.185036
SGR_RS05075	1235484	1236698	+	PucR family transcriptional regulator	.	3.33813	7.30725	9.29304	1.1017	1.22086	0.119159	0.779648	2.55242	3.22	13.4069	0.2771	0.80075	2.72614	0.0115434
SGR_RS05080	1236921	1237184	+	hypothetical protein	.	14.2815	24.1708	51.2285	0.659898	1.49674	0.836843	0.107474	6.4029	16.2304	24.1473	1.26873	0.115069	0.952255	0.212701
SGR_RS05085	1237311	1237784	+	sterol-binding protein	.	5.58862	8.01583	11.3836	0.469966	0.721705	0.251739	0.678011	2.89317	12.6679	4.00953	2.0763	0.0608382	-1.24437	0.250522
SGR_RS05090	1237789	1239003	+	acyl-CoA dehydrogenase	.	6.34448	5.44768	11.977	-0.292771	0.617823	0.910595	0.0403012	1.69478	1.45306	1.9258	-0.253042	0.784342	0.707728	0.436951
SGR_RS05095	1240014	1240868	+	hypothetical protein	.	38.328	41.2151	39.7202	0.0412487	-0.238567	-0.279816	0.402088	26.1882	19.1806	7.28512	-0.443368	0.564896	-1.03221	0.18319
SGR_RS05100	1241010	1243103	+	DHA2 family efflux MFS transporter permease subunit	.	1.34628	12.6811	27.7885	3.25167	4.12933	0.877654	0.00949623	0.230641	16.4555	31.4618	6.07655	9.79313e-09	1.46812	0.11425
SGR_RS05105	1243163	1243597	-	hypothetical protein	.	19.4548	13.5757	10.5803	-0.522358	-1.11727	-0.594912	0.232441	11.6405	29.7278	10.7524	1.24627	0.12883	-1.02517	0.208798
SGR_RS05110	1243626	1244435	-	SAM-dependent methyltransferase	.	20.6143	36.7008	24.5176	0.794195	-0.00787612	-0.802071	0.0170279	14.2832	13.7416	4.58327	-0.0527488	0.946131	-1.14632	0.145507
SGR_RS05115	1244480	1244716	-	DUF397 domain-containing protein	.	19.6058	16.7317	6.90003	-0.291628	-1.76763	-1.476	0.0269008	9.55277	6.13657	4.06966	-0.72146	0.444252	-0.112246	0.9067
SGR_RS05120	1244716	1245576	-	XRE family transcriptional regulator	.	18.284	19.4972	13.5687	0.100628	-0.660887	-0.761515	0.0350251	11.2525	9.7242	4.55046	-0.276369	0.691242	-0.699142	0.319207
SGR_RS05125	1245784	1246260	+	ATP-binding protein	.	14.9106	13.4098	15.0281	-0.194577	-0.251591	-0.057014	0.903899	17.3168	37.3503	9.25354	1.06859	0.127745	-1.57048	0.0255691
SGR_RS05130	1246254	1246691	+	hypothetical protein	.	5.62961	5.20656	1.9453	-0.0955544	-1.78178	-1.68622	0.0527108	15.8567	4.02618	3.4697	-2.18248	0.0388515	0.277108	0.79637
SGR_RS05135	1246780	1248126	-	6-phospho-beta-glucosidase	.	26.9671	34.7421	31.2902	0.340813	-0.0423945	-0.383208	0.167269	14.8622	15.6633	9.53132	0.0301251	0.967046	-0.36646	0.615308
SGR_RS05140	1248257	1249834	-	cytochrome P450	rarE	69.6002	90.2238	212.332	0.291186	1.30385	1.01267	0.00230622	27.9284	53.5564	37.6738	0.964807	0.231461	-0.131463	0.870296
SGR_RS05145	1250006	1250620	-	ATP/GTP-binding protein	rarD	47.7657	44.5937	81.319	-0.181197	0.450603	0.6318	0.0870581	18.5814	19.4101	96.5106	0.0786075	0.922719	2.79604	0.000499106
SGR_RS05150	1250601	1250972	-	DUF742 domain-containing protein	rarC	59.4896	49.1223	65.2304	-0.350208	-0.166213	0.183994	0.638364	7.37671	5.907	13.2809	-0.365139	0.66201	1.59662	0.0502802
SGR_RS05155	1250969	1251376	-	roadblock/LC7 domain-containing protein	rarB	56.8373	60.0307	168.036	0.000315922	1.25694	1.25662	0.00032937	78.0785	170.75	117.66	1.15397	0.163424	-0.122831	0.881827
SGR_RS05160	1251373	1253013	-	sensor histidine kinase	rarA	96.1239	90.5732	144.096	-0.137658	0.307234	0.444892	0.113569	18.4635	20.3286	68.1937	0.154871	0.866469	2.34964	0.0105451
SGR_RS05165	1253475	1253981	-	MarR family transcriptional regulator	.	7.29518	4.10077	6.45092	-0.846614	-0.37089	0.475724	0.502439	3.20989	1.77039	1.09477	-0.919659	0.404751	-0.122603	0.913591
SGR_RS05170	1253978	1255693	-	FUSC family protein	.	0.786996	0.268248	3.27562	-1.55765	1.83885	3.39649	0.000111591	0.214918	0.487278	0.136265	1.14734	0.412637	-1.39251	0.321222
SGR_RS05175	1255829	1256260	+	hypothetical protein	.	14.5417	3.71163	8.68212	-1.91938	-0.962446	0.956934	0.136955	6.39245	5.69894	4.19587	-0.243385	0.782631	-0.0440368	0.960191
SGR_RS05180	1256385	1257035	+	DUF3105 domain-containing protein	.	58.2912	43.5846	89.8642	-0.483859	0.330786	0.814644	0.011729	64.4319	44.7766	31.4774	-0.53533	0.453999	-0.0689123	0.923269
SGR_RS05185	1257032	1257691	+	DUF305 domain-containing protein	.	30.6464	17.1673	30.6997	-0.883608	-0.279447	0.604161	0.0965244	14.9348	5.76412	5.49511	-1.40014	0.0877584	0.276274	0.738269
SGR_RS05190	1257828	1259075	+	ROK family protein	.	16.7525	11.2796	8.94519	-0.563543	-1.12394	-0.560401	0.126187	19.2399	25.9309	10.1485	0.346175	0.623249	-1.03094	0.144142
SGR_RS05195	1259328	1260494	-	xylose isomerase	xylA	10.5885	27.2584	29.8072	1.31196	1.18409	-0.127867	0.72358	4.70289	16.823	7.06689	1.81797	0.0477849	-0.899437	0.323151
SGR_RS05200	1260715	1262199	+	xylulokinase	xylB	1.73854	2.49789	5.26883	0.568695	1.40961	0.84091	0.137323	1.69415	1.90603	1.08281	0.107991	0.90065	-0.387757	0.653997
SGR_RS05205	1262282	1263451	-	glycosyl transferase	.	4.02191	4.99328	13.1242	0.288074	1.42006	1.13198	0.0131302	1.51984	5.15436	2.14852	1.73693	0.0702533	-0.826848	0.377392
SGR_RS05210	1263485	1265149	-	ABC transporter ATP-binding protein	.	5.65012	3.62457	9.64579	-0.664549	0.50053	1.16508	0.00445046	1.12246	0.995486	9.18867	-0.207732	0.846851	3.81394	0.000256834
SGR_RS05215	1265271	1265948	+	TetR/AcrR family transcriptional regulator	.	2.77361	3.39041	4.95434	0.245621	0.573245	0.327624	0.646253	1.25628	1.71109	150.237	0.373453	0.799573	7.1546	4.33553e-07
SGR_RS05220	1266007	1267281	+	VWA domain-containing protein	.	166.604	31.5872	7.55772	-2.47252	-4.74498	-2.27247	3.08526e-08	178.491	19.8551	1.14643	-3.30746	7.89309e-05	-3.68175	2.44111e-05
SGR_RS05225	1267281	1268120	+	hypothetical protein	.	164.814	24.0775	8.04385	-2.83008	-4.61228	-1.7822	4.01988e-06	106.504	13.5018	2.01706	-3.08916	0.000190605	-2.16732	0.0112371
SGR_RS05230	1268220	1269800	+	transporter	.	13.3468	6.17852	13.615	-1.12177	-0.245176	0.876591	0.0176527	1.15803	2.60685	5.25306	1.13005	0.178941	1.35234	0.0921514
SGR_RS05235	1269869	1270309	+	hypothetical protein	.	20.2419	22.9678	18.8089	0.214185	-0.342807	-0.556992	0.223931	23.599	23.24	9.67841	-0.067624	0.928093	-0.827672	0.272263
SGR_RS05240	1270423	1271790	+	cytochrome P450	.	46.7581	35.6052	37.8466	-0.427187	-0.571959	-0.144772	0.598149	27.538	31.3632	20.59	0.120939	0.859898	-0.277682	0.685157
SGR_RS05245	1271845	1272819	-	glycine/betaine ABC transporter substrate-binding protein	.	32.2155	11.4174	6.57852	-1.56154	-2.56685	-1.0053	0.01464	42.7832	41.2289	1.94925	-0.0751926	0.932958	-4.00812	1.26113e-05
SGR_RS05250	1272821	1274806	-	ABC transporter permease subunit	.	19.41	6.44154	6.39565	-1.62112	-1.86589	-0.244778	0.506466	8.73043	15.851	0.529828	0.854073	0.428659	-4.43908	6.57374e-05
SGR_RS05255	1274806	1275966	-	ATP-binding cassette domain-containing protein	.	31.9159	20.356	11.8425	-0.714792	-1.71993	-1.00514	0.00617657	42.1388	7.0604	2.56842	-2.71543	0.000207507	-1.02977	0.169736
SGR_RS05260	1275963	1277576	-	oxidoreductase	.	38.0298	21.6676	13.779	-0.86949	-1.7335	-0.864011	0.0224527	35.8444	14.0114	1.95636	-1.40077	0.131371	-2.42642	0.0100116
SGR_RS05265	1277677	1279179	-	aldehyde dehydrogenase family protein	.	32.9744	26.0969	13.4609	-0.396495	-1.55853	-1.16204	0.00456237	47.1668	45.4319	14.2868	-0.129566	0.89648	-1.37665	0.167376
SGR_RS05270	1279606	1280859	-	cytochrome P450	.	59.3051	47.7719	27.3159	-0.346306	-1.37444	-1.02813	0.000453137	29.0325	24.1841	12.1137	-0.294429	0.705518	-0.446001	0.567465
SGR_RS05275	1280856	1282157	-	cytochrome P450	.	30.7853	22.6665	7.51397	-0.447877	-2.29781	-1.84993	9.19826e-08	9.59604	10.1818	11.147	0.0363795	0.966285	0.38258	0.655686
SGR_RS05280	1282483	1283190	+	DNA-binding response regulator	.	13.8413	8.78801	6.43163	-0.628742	-1.29419	-0.66545	0.20076	16.1068	12.5729	4.83158	-0.413688	0.554029	-0.979419	0.167056
SGR_RS05285	1283291	1285228	+	sensor histidine kinase	.	9.39371	4.94289	4.70448	-0.922331	-1.22999	-0.307661	0.438604	2.39534	1.91702	5.75389	-0.400504	0.709526	1.78279	0.0943318
SGR_RS05290	1285356	1285820	+	hypothetical protein	.	105.411	388.69	94.8718	1.98306	-0.290896	-2.27395	0.00143206	37.055	128.494	91.2395	1.81172	0.0447884	-0.232423	0.796073
SGR_RS36095	1285924	1286586	+	class F sortase	.	3.81069	13.4186	4.43127	1.7958	-0.0402541	-1.83605	0.000755482	1.78357	2.28625	0.396965	0.275913	0.796614	-2.15855	0.0661102
SGR_RS05300	1286729	1287709	+	sphingomyelin phosphodiesterase	sph	992.927	747.534	1662.9	-0.456269	0.464462	0.920731	0.000249586	873.739	1008.55	1022.61	0.129843	0.838469	0.426623	0.502951
SGR_RS05305	1287925	1288731	+	N-formylglutamate aminohydrolase	.	36.7281	21.3057	27.2192	-0.749962	-0.642617	0.107344	0.767366	10.3608	8.41552	18.8507	-0.338919	0.673053	1.45851	0.0670823
SGR_RS05310	1288883	1289272	-	D-ribose pyranase 2	.	11.3084	9.15711	8.01042	-0.358424	-0.791871	-0.433446	0.482544	8.78896	3.32773	1.0499	-1.45103	0.188633	-1.28449	0.27835
SGR_RS05315	1289269	1290192	-	ribokinase	.	12.8557	12.1575	9.19967	-0.115933	-0.775202	-0.659269	0.115012	5.77342	4.88706	1.64565	-0.270833	0.745953	-1.18781	0.164957
SGR_RS05320	1290255	1292213	-	transporter	.	4.2027	4.97607	7.1883	0.18663	0.502371	0.315741	0.450058	2.91357	2.35671	0.9258	-0.344953	0.686826	-1.06996	0.219808
SGR_RS05325	1292203	1293765	-	sugar ABC transporter ATP-binding protein	.	2.48467	2.73523	4.02214	0.0738254	0.422895	0.34907	0.540148	0.820279	1.10925	0.505049	0.407155	0.70807	-0.736918	0.498842
SGR_RS05330	1293786	1294802	-	LacI family transcriptional regulator	.	0.694343	0.390382	7.57803	-0.735231	3.17077	3.906	1.35647e-05	0.224508	0.197753	0.114961	-0.272043	0.901428	-0.298962	0.893346
SGR_RS05335	1295140	1295721	-	TetR/AcrR family transcriptional regulator	.	15.1387	9.87328	13.6467	-0.61381	-0.403914	0.209896	0.656482	22.4781	13.9382	10.4516	-0.747511	0.290972	-0.0627734	0.929645
SGR_RS05340	1296025	1297179	+	agmatine deiminase family protein	.	1.62672	5.04818	8.9528	1.63578	2.26076	0.624984	0.236473	19.1761	4.53491	1.59478	-2.30505	0.023219	-1.08969	0.293006
SGR_RS05345	1297214	1297921	-	NUDIX domain-containing protein	.	7.38418	5.20941	8.28498	-0.48723	-0.0620867	0.425143	0.427608	3.39416	7.54492	24.1845	1.06973	0.390591	1.88705	0.123482
SGR_RS05350	1297918	1298136	-	hypothetical protein	.	2.40769	0.70063	5.54429	-1.70716	1.08947	2.79662	0.0889071	0.755126	1.13096	1.60236	0.57361	0.758974	0.838209	0.627359
SGR_RS05355	1298185	1298943	+	DeoR/GlpR transcriptional regulator	.	8.89792	10.401	12.7864	0.231798	0.287635	0.0558367	0.897804	21.9493	6.66347	2.81228	-1.89954	0.0286317	-0.850331	0.338001
SGR_RS05360	1299240	1300067	+	alpha/beta hydrolase	.	59.4646	944.362	4036.29	3.94734	5.79846	1.85112	2.03501e-08	29.4848	375.576	2989.28	3.66429	6.13065e-07	3.47301	2.00364e-06
SGR_RS05365	1300258	1300345	-	tRNA-Leu	.	.	.	.	.	.	.	.	.	.	.	.	.	.	.
SGR_RS05370	1300509	1301813	+	DUF2254 domain-containing protein	.	2.65567	7.09577	9.65764	1.4233	1.62843	0.205132	0.625787	3.33294	26.2114	25.2031	2.8975	0.000676166	0.510205	0.541285
SGR_RS05375	1301886	1302968	-	sugar phosphate isomerase/epimerase	.	3.42227	9.326	9.55783	1.3841	1.19186	-0.192246	0.671499	2.14731	2.01528	1.2414	-0.134565	0.881246	-0.232901	0.796447
SGR_RS05380	1303036	1304442	-	alkaline phosphatase family protein	.	0.461062	1.88594	6.27104	1.94991	3.44733	1.49742	0.0170994	0.343256	0.142939	0.415356	-1.35643	0.392541	2.08293	0.177468
SGR_RS05385	1304439	1305614	-	xylose isomerase	.	0.149302	1.56814	4.40517	3.43336	4.66475	1.23138	0.0975402	0.129435	0.118788	0.124236	-0.0498488	0.984213	0.423481	0.863405
SGR_RS05390	1305622	1306470	-	TatD family hydrolase	.	0.898742	3.79867	9.12418	2.09466	3.10139	1.00673	0.0899264	1.18087	0.491264	0.585215	-1.39576	0.33868	0.846896	0.564208
SGR_RS05395	1306470	1307219	-	hypothetical protein	.	0.235565	0.465431	4.96197	0.805497	4.09208	3.28658	0.00546781	0.0507387	0	0	-1.05763	0.831149	-0.343583	0.945189
SGR_RS05400	1307213	1308085	-	xylose isomerase	.	1.07641	2.52655	4.9131	1.17193	1.96744	0.79551	0.34742	0.248091	0.33705	0.200787	0.473544	0.806139	-0.220174	0.907029
SGR_RS05405	1308082	1309389	-	hypothetical protein	.	0.583358	0.434771	1.78939	-0.459814	1.39614	1.85596	0.0792892	0.300991	0.343115	0.0895156	0.133464	0.940051	-1.8752	0.333455
SGR_RS05410	1309386	1310540	-	myo-inositol-1-phosphate synthase	.	1.8815	5.44921	9.7758	1.53263	2.14311	0.610475	0.185284	1.65226	11.8138	2.04963	2.75308	0.00121216	-2.04092	0.0139726
SGR_RS05415	1310552	1314271	-	DUF1080 domain-containing protein	.	1.15483	3.6261	6.14653	1.60988	2.13361	0.523725	0.242013	0.416637	1.99611	0.848625	2.22152	0.0174666	-0.799594	0.375345
SGR_RS05420	1314593	1315597	-	sugar phosphate isomerase/epimerase	.	6.26002	15.4297	16.9544	1.25194	1.175	-0.0769416	0.846892	7.81844	37.7063	8.58186	2.20049	0.0206145	-1.72305	0.0687189
SGR_RS05425	1315611	1316846	-	gfo/Idh/MocA family oxidoreductase	.	2.04674	3.65594	8.80285	0.79193	1.80268	1.01075	0.0501284	1.80929	1.62552	0.567411	-0.237491	0.810569	-0.965065	0.343208
SGR_RS05430	1316918	1317952	-	sugar ABC transporter substrate-binding protein	.	3.06888	5.78728	8.09939	0.877806	1.1103	0.232498	0.638514	2.24553	4.10074	1.27111	0.85056	0.350528	-1.28837	0.159071
SGR_RS05435	1318037	1319089	-	ABC transporter permease	.	1.62327	2.49446	4.60327	0.480071	1.17211	0.692043	0.35042	0.820039	1.33694	1.08291	0.624428	0.564093	0.100061	0.923933
SGR_RS05440	1319086	1320609	-	sugar ABC transporter ATP-binding protein	.	0.386186	0.704768	4.32438	0.812292	3.2171	2.40481	0.00119896	18.8172	0.304231	0.556163	-6.2708	9.5352e-06	1.41266	0.329854
SGR_RS05445	1320835	1322016	-	ROK family transcriptional regulator	.	4.77054	3.68829	4.74715	-0.386558	-0.230868	0.155691	0.768744	11.8234	4.86975	2.62272	-1.30391	0.0837864	-0.544778	0.477488
SGR_RS05450	1322187	1323146	-	ketoacyl-ACP synthase III	fabH2	42.9052	44.1253	39.3865	0.0442606	-0.379749	-0.42401	0.182851	23.3068	32.5808	13.4631	0.456581	0.521759	-0.890512	0.211729
SGR_RS05455	1323391	1324239	+	formate dehydrogenase accessory sulfurtransferase FdhD	.	13.5082	12.5086	24.9844	-0.148968	0.596116	0.745084	0.0503563	16.2125	9.77181	8.60593	-0.772628	0.279518	0.291592	0.683556
SGR_RS05460	1324288	1324503	-	hypothetical protein	.	7.62475	18.9266	26.2049	1.30124	1.50287	0.201633	0.741067	3.53007	12.4163	91.7389	1.777	0.168424	3.05183	0.0125195
SGR_RS05465	1324544	1325587	-	bile acid:sodium symporter	.	1.63202	1.29703	2.28867	-0.408293	0.256308	0.664602	0.4714	0.950417	0.429879	0.980098	-1.2055	0.313252	1.60239	0.172681
SGR_RS05470	1325806	1326699	+	LysR family transcriptional regulator	.	1.38029	1.57149	5.13746	0.192041	1.64236	1.45032	0.0464676	2.88294	21.1969	0.523302	2.88524	0.0232706	-4.95384	0.000182124
SGR_RS36100	1326815	1327078	+	hypothetical protein	.	0.223763	0	2.85631	-1.1626	3.34404	4.50663	0.0679742	0.144144	0.761797	0.554062	1.85048	0.474124	-0.179028	0.940108
SGR_RS05475	1327207	1329006	+	long-chain fatty acid--CoA ligase	.	3.23385	2.33993	6.23475	-0.496224	0.67796	1.17418	0.0116117	2.7254	1.94068	2.08068	-0.557194	0.552407	0.374048	0.68961
SGR_RS05480	1329148	1329984	+	aldo/keto reductase	.	510.747	431.771	899.232	-0.311995	0.513164	0.825159	0.00415759	511.424	335.742	856.213	-0.669831	0.280358	1.78194	0.00407129
SGR_RS05485	1330114	1330590	+	hypothetical protein	.	17.8633	10.382	17.2658	-0.811915	-0.299963	0.511952	0.267857	5.67906	2.4986	2.88115	-1.24586	0.177791	0.572128	0.539685
SGR_RS05490	1330615	1331547	-	class I SAM-dependent methyltransferase	.	18.2765	17.8672	12.0498	-0.0688564	-0.886315	-0.817458	0.0270628	7.68004	10.1024	1.94241	0.35627	0.667606	-1.91332	0.0237197
SGR_RS05495	1331544	1332554	-	AraC family transcriptional regulator	.	4.3585	6.00245	5.08524	0.438724	-0.0173306	-0.456055	0.376902	1.93685	2.89376	1.58997	0.520112	0.551178	-0.393953	0.64815
SGR_RS05500	1332749	1333675	+	NmrA family transcriptional regulator	.	1.33351	7.62947	17.4419	2.48652	3.40722	0.920699	0.0581236	2.12197	10.1773	5.36139	2.24845	0.0345704	-0.496254	0.632522
SGR_RS05505	1333790	1334752	+	LysR family transcriptional regulator	.	7.62757	13.6987	10.4943	0.842032	0.215866	-0.626166	0.117581	6.5212	34.6961	4.52345	2.34882	0.00160969	-2.51857	0.000704183
SGR_RS05510	1334823	1335128	-	4a-hydroxytetrahydrobiopterin dehydratase	.	56.5209	197.68	100.229	1.75856	0.545814	-1.21275	0.000295429	55.1163	131.328	239.968	1.20694	0.0625914	1.30966	0.0415326
SGR_RS05515	1335228	1336049	+	XRE family transcriptional regulator	.	27.0108	24.1228	10.7579	-0.158094	-1.56517	-1.40708	6.60162e-05	38.7143	15.3826	6.61746	-1.522	0.0841902	-0.861563	0.332276
SGR_RS05520	1336127	1338502	-	protein translocase subunit SecD	.	5.51673	3.3617	7.83494	-0.730047	0.252682	0.982729	0.00932033	4.9739	1.89343	4.12634	-1.43787	0.158205	1.34674	0.185894
SGR_RS05525	1338538	1339176	-	hypothetical protein	.	8.34759	1.64784	2.68174	-2.24751	-1.76066	0.48685	0.572004	5.56561	19.9311	2.10451	1.83033	0.075672	-2.82666	0.00669236
SGR_RS05530	1339173	1339877	-	rod shape-determining protein MreC	.	16.5707	5.91035	6.19459	-1.46191	-1.59316	-0.131249	0.813761	47.5963	29.2487	11.7202	-0.917948	0.476857	-0.683118	0.597132
SGR_RS05535	1340614	1342773	-	NAD-dependent DNA ligase LigA	.	10.9914	26.8378	29.0114	1.28814	1.14574	-0.142402	0.655315	7.24982	16.9585	6.56586	1.17831	0.14242	-0.993742	0.21511
SGR_RS05540	1342970	1343908	+	DUF1996 domain-containing protein	.	0.750855	0.490217	2.50274	-0.636181	1.52503	2.16121	0.0482986	0.0810522	0.14877	0.342632	0.813216	0.737847	1.34119	0.54335
SGR_RS05545	1344000	1344635	+	DUF305 domain-containing protein	.	0	0	0.785275	0.344952	4.26551	3.92056	0.202683	0.200186	0	0	-2.40844	0.607076	-0.343583	0.942857
SGR_RS05550	1344670	1345722	+	LacI family transcriptional regulator	.	48.7729	38.4159	27.9377	-0.354382	-1.0629	-0.708514	0.0141375	27.3064	24.418	10.2729	-0.213673	0.743133	-0.836503	0.201229
SGR_RS05555	1345842	1348019	-	membrane protein	.	12.9451	7.11358	7.3741	-0.852325	-1.05904	-0.206712	0.558332	2.35184	1.47926	1.82662	-0.698655	0.415943	0.582322	0.496799
SGR_RS05560	1348247	1349029	+	MBL fold metallo-hydrolase	.	7.19522	5.22973	5.85321	-0.448081	-0.500741	-0.0526604	0.927577	11.7302	62.904	3.50928	2.32599	0.00122339	-3.71866	3.6129e-07
SGR_RS05565	1349026	1349664	+	DedA family protein	.	7.44539	3.34219	6.13013	-1.08974	-0.515219	0.57452	0.413115	0.854324	1.28531	0.778074	0.56984	0.675664	-0.442221	0.741799
SGR_RS05570	1349671	1350804	-	aminotransferase class I/II-fold pyridoxal phosphate-dependent enzyme	.	0.724478	1.46977	12.1156	1.03053	3.84496	2.81443	9.42685e-07	0.303264	0.901613	22.1163	1.66009	0.187823	4.79688	1.19878e-05
SGR_RS05575	1351362	1352822	+	phosphatase PAP2 family protein	.	52.2709	76.992	57.8055	0.526159	-0.126635	-0.652793	0.0109835	108.261	93.5155	25.5605	-0.337733	0.667802	-1.50424	0.0562595
SGR_RS05580	1352948	1353757	+	methyltransferase domain-containing protein	.	111.239	74.4801	36.8867	-0.571122	-1.82868	-1.25756	4.49757e-06	48.7644	23.5374	64.0416	-1.15363	0.276374	2.10714	0.0465909
SGR_RS05585	1353826	1354179	+	glyoxalase/bleomycin resistance/dioxygenase family protein	.	89.5481	71.3199	36.7094	-0.373911	-1.57232	-1.19841	0.000402108	165.691	340.357	71.6863	0.981563	0.121791	-1.83388	0.00388915
SGR_RS05590	1354206	1356185	-	DUF5107 domain-containing protein	.	15.4924	18.7046	17.3006	0.255035	-0.0911909	-0.346226	0.22428	9.87732	23.446	22.8924	1.21307	0.195899	0.210572	0.821851
SGR_RS05595	1356339	1357247	-	arginase family protein	.	37.4983	45.9871	85.8533	0.28287	0.932575	0.649705	0.0205517	23.344	15.8623	52.8741	-0.587263	0.43487	2.04432	0.00633414
SGR_RS05600	1357335	1357574	-	LapA family protein	.	0.48772	6.76885	42.8022	3.81718	6.22759	2.41042	0.000137126	0.317117	67.7788	92.0601	7.36601	2.27895e-07	0.913203	0.324707
SGR_RS05605	1357718	1359475	-	CocE/NonD family hydrolase	.	11.3947	15.3896	17.3632	0.437802	0.366128	-0.0716744	0.815565	3.9001	5.24159	3.30815	0.343548	0.652782	-0.187608	0.805036
SGR_RS05610	1359723	1360685	-	LD-carboxypeptidase	.	13.6682	8.07621	10.7083	-0.787546	-0.610957	0.176588	0.67336	7.40421	19.18	3.27924	1.33133	0.141125	-2.16584	0.017243
SGR_RS05615	1360682	1362697	-	S9 family peptidase	.	39.4086	48.1706	45.5731	0.26904	-0.0366953	-0.305735	0.246907	31	36.8166	22.7075	0.18836	0.806819	-0.380355	0.621403
SGR_RS05620	1362740	1364083	-	M20/M25/M40 family metallo-hydrolase	.	56.7834	70.3857	121.959	0.269267	0.826656	0.557389	0.0331441	20.0021	57.2982	28.0008	1.43939	0.0782156	-0.649666	0.425714
SGR_RS05625	1364076	1364909	-	peptide ABC transporter substrate-binding protein	.	18.5428	18.5381	21.8165	-0.0390339	-0.0382026	0.000831318	0.998105	35.7703	18.0002	20.4308	-1.12637	0.136654	0.65777	0.384959
SGR_RS05630	1365189	1366661	+	hypothetical protein	.	2.15671	2.03647	3.98886	-0.161927	0.605217	0.767143	0.203811	4.60083	0.367905	0.198489	-3.77567	0.000660665	-0.529712	0.666613
SGR_RS05635	1366780	1368465	+	allantoin permease	.	2.05619	0.469254	60.5792	-2.0806	4.64248	6.72307	1.76035e-36	0.776883	1.26333	38.5829	0.556145	0.577827	5.42182	1.05241e-08
SGR_RS05640	1368490	1369494	-	glyceraldehyde 3-phosphate reductase	.	10.1188	16.9583	26.932	0.721551	1.16085	0.439298	0.198298	21.5622	9.87467	23.0294	-1.31508	0.180544	1.47838	0.13189
SGR_RS05645	1369606	1370547	+	LysR family transcriptional regulator	.	1.37267	1.76934	5.52031	0.346236	1.74175	1.39552	0.0428417	3.39786	2.15287	0.869161	-0.672181	0.469659	-0.946216	0.326632
SGR_RS05650	1370577	1373063	-	MFS transporter	.	7.39463	52.1778	88.4346	2.81955	3.33471	0.515159	0.053617	1.83956	36.7346	35.7896	4.26914	7.15655e-10	0.406398	0.544908
SGR_RS05655	1373310	1373753	-	SRPBCC family protein	.	310.85	303.889	251.5	-0.105541	-0.599637	-0.494095	0.119297	584.461	356.788	308.019	-0.844259	0.285259	0.282609	0.720588
SGR_RS05660	1374004	1374396	-	VOC family protein	.	24.6752	31.4172	55.0963	0.329018	0.887234	0.558215	0.136084	141.864	60.2976	130.303	-1.43353	0.155762	1.35366	0.180045
SGR_RS05665	1374528	1375559	+	radical SAM protein	.	16.3971	33.7904	95.8795	1.0339	2.29809	1.26419	2.77242e-06	11.9309	21.092	102.384	0.788361	0.277147	2.78834	0.000102802
SGR_RS05670	1375716	1377302	+	alpha/beta hydrolase	.	10.3026	200.699	260.273	4.24892	4.3764	0.127479	0.65321	4.34815	101.127	185.608	4.49361	7.43154e-12	1.26825	0.0477556
SGR_RS05675	1377425	1378021	-	adenylosuccinate lyase	.	17.7076	31.3975	45.9462	0.856258	1.14352	0.287262	0.458767	10.7646	21.2136	183.425	0.980716	0.377859	3.76102	0.000643793
SGR_RS05680	1378354	1380135	+	3-hydroxyacyl-CoA dehydrogenase	.	0.559561	3.43879	19.4315	2.65749	4.90155	2.24407	7.5239e-08	0.106773	2.50565	2.5917	4.2464	0.000309714	0.520187	0.575775
SGR_RS05685	1380227	1381045	+	TetR family transcriptional regulator	.	28.6258	23.0976	22.647	-0.311886	-0.59056	-0.278675	0.399416	27.4048	36.7477	24.4918	0.384277	0.614256	-0.200747	0.791996
SGR_RS05690	1381032	1381817	-	restriction endonuclease	.	19.8136	3.59438	1.60728	-2.50756	-3.89433	-1.38677	0.0244108	11.3638	0.8672	0.260362	-3.66065	0.00012693	-1.38996	0.226186
SGR_RS05695	1381972	1382769	+	N-acetyltransferase	.	0.662129	0.497517	3.63237	-0.282842	2.2372	2.52004	0.0256512	1.91279	1.4563	2.12558	-0.408853	0.687901	0.837768	0.402742
SGR_RS05700	1383125	1384462	+	crotonyl-CoA carboxylase/reductase	ccrA	5.49061	53.5004	133.04	3.26987	4.35864	1.08877	0.000121351	25.204	35.0066	87.7007	0.302946	0.702206	1.75416	0.0264561
SGR_RS05705	1384472	1386484	+	protein meaA	.	4.08561	17.8639	47.4014	2.129	3.30447	1.17547	4.21331e-05	4.51093	6.93153	19.2534	0.459182	0.575378	1.93432	0.0172472
SGR_RS05710	1386481	1387455	+	CoA ester lyase	.	87.353	137.465	196.789	0.59844	0.885152	0.286712	0.300736	130.227	196.646	119.997	0.503256	0.445159	-0.289128	0.660792
SGR_RS05715	1387458	1387961	+	MaoC family dehydratase	.	69.2077	81.4853	119.433	0.185689	0.511957	0.326268	0.314514	63.5975	45.5269	25.5237	-0.580623	0.439139	-0.417056	0.57928
SGR_RS05720	1388011	1389216	+	acyl-CoA dehydrogenase	.	52.4853	73.3068	195.132	0.469896	1.64161	1.17171	5.90339e-06	31.3348	68.3653	162.565	1.09737	0.150957	1.69359	0.0262231
SGR_RS05725	1389397	1390044	+	phosphatidylserine decarboxylase proenzyme	.	913.173	484.141	296.322	-0.94191	-1.88069	-0.938778	9.95417e-05	663.353	664.05	366.588	-0.0816651	0.899696	-0.403758	0.533188
SGR_RS05730	1390037	1390894	+	CDP-diacylglycerol--serine O-phosphatidyltransferase	pssA	510.913	262.85	180.07	-0.992527	-1.7682	-0.775668	0.00163001	454.181	479.534	314.586	0.00293088	0.996225	-0.180058	0.771315
SGR_RS05735	1390989	1391741	-	PIG-L family deacetylase	.	17.3398	33.4627	27.2067	0.891535	0.365799	-0.525736	0.139809	4.13404	14.4571	4.57569	1.77855	0.103661	-1.03615	0.338318
SGR_RS05740	1391726	1392394	-	hypothetical protein	.	2.45853	4.93829	2.98575	0.974464	0.0952991	-0.879165	0.292373	4.40169	1.87033	0.218388	-1.275	0.284483	-2.49422	0.0714247
SGR_RS05745	1392406	1393554	-	hypothetical protein	.	4.29584	11.906	7.47489	1.45358	0.534621	-0.918963	0.0296769	6.22606	14.5652	2.82237	1.19751	0.160201	-1.82997	0.0324551
SGR_RS05750	1393986	1394834	+	hypothetical protein	.	46.9582	46.3037	145.621	-0.0758644	1.36232	1.43818	7.15935e-06	81.422	147.986	67.204	0.723599	0.344396	-0.686432	0.369571
SGR_RS05755	1394890	1397079	+	serine/threonine protein kinase	.	31.8063	24.3548	40.7988	-0.385281	0.132389	0.51767	0.0668468	23.8054	30.5651	23.1335	0.224208	0.772302	0.0244967	0.974761
SGR_RS05760	1397113	1398366	-	ABC transporter substrate-binding protein	.	0.468899	1.45148	2.78791	1.60185	2.30774	0.705888	0.355933	0.162222	1.6694	0.256427	3.33524	0.017534	-2.30061	0.072029
SGR_RS05765	1398363	1399514	-	branched-chain amino acid ABC transporter permease	.	0.153837	0.227261	3.6808	0.32618	4.2519	3.92572	0.00142523	0	0	0	NA	NA	NA	NA
SGR_RS05770	1399507	1400397	-	branched-chain amino acid ABC transporter permease	.	0.132601	0.736194	3.35217	2.33946	4.35238	2.01293	0.0620369	0	0.0522616	0.0327565	1.49929	0.76282	-0.262411	0.957773
SGR_RS05775	1400394	1401194	-	ABC transporter ATP-binding protein	.	0.294999	0.108949	3.67975	-1.74722	3.29745	5.04467	0.00429414	0	0	0.0730877	0.205307	0.96723	1.28023	0.796733
SGR_RS05780	1401191	1401985	-	ABC transporter ATP-binding protein	.	0.0736182	0	2.89462	-1.07176	5.06903	6.14079	0.00104485	0.272432	0	0	-3.20345	0.397518	-0.343584	0.931155
SGR_RS05785	1402251	1402973	+	PucR family transcriptional regulator	.	0.0809494	0	0.433342	-1.04594	2.27949	3.32543	0.343259	0.210534	0.257622	0.121341	0.339537	0.895071	-0.856547	0.742752
SGR_RS05790	1403244	1404362	-	glycerate kinase	.	30.333	17.8197	18.3873	-0.751339	-0.95761	-0.20627	0.538185	18.6097	12.6871	9.01107	-0.619158	0.370085	-0.0204126	0.976468
SGR_RS05795	1404502	1404999	+	NUDIX hydrolase	.	12.7562	13.3565	13.9028	0.0315276	-0.164114	-0.195641	0.684819	10.5121	95.7677	7.806	3.15426	0.00200421	-3.15583	0.00194224
SGR_RS05800	1405027	1405227	-	DUF2191 domain-containing protein	.	12.8798	19.0843	9.98789	0.503892	-0.666362	-1.17025	0.0851446	67.9468	49.9006	75.5666	-0.519838	0.523751	1.16712	0.150766
SGR_RS05805	1405402	1406193	+	CoA transferase subunit A	.	3.26114	6.06632	9.22398	0.918876	1.2849	0.366026	0.48665	1.99015	2.22913	1.4775	0.126747	0.900693	-0.34081	0.736828
SGR_RS05810	1406195	1406887	+	CoA transferase subunit B	.	6.45006	3.19939	6.01989	-1.03961	-0.384898	0.654716	0.291276	1.83721	9.28499	0.717939	2.20833	0.0986769	-3.50842	0.0107861
SGR_RS05815	1407062	1408402	+	feruloyl esterase	.	0.789669	1.08342	4.25044	0.47008	2.11636	1.64628	0.0396444	0.189886	0.311024	0	0.584479	0.778261	-4.28195	0.077155
SGR_RS05820	1408692	1409900	+	tannase/feruloyl esterase family alpha/beta hydrolase	.	0.82612	2.34155	7.07955	1.50456	2.84271	1.33815	0.0205166	0.347403	0.537559	0.556226	0.597238	0.653282	0.4483	0.721943
SGR_RS05825	1410028	1410825	+	SDR family oxidoreductase	.	0.220024	0.328076	1.60739	0.561431	2.77007	2.20864	0.192508	0.159547	0	0	-2.40844	0.607076	-0.343583	0.942857
SGR_RS05830	1411008	1412396	+	MFS transporter	.	0.802941	1.65493	7.0009	1.02265	2.9011	1.87844	0.00172975	1.57414	14.1128	1.47357	3.10826	0.000946658	-2.87664	0.00198556
SGR_RS05835	1412486	1414390	+	GAF domain-containing protein	.	1.72592	1.32496	3.26438	-0.352281	0.685862	1.03814	0.0818743	0.580043	1.61582	0.475842	1.403	0.148692	-1.37994	0.151065
SGR_RS05840	1414422	1414826	-	(2Fe-2S) ferredoxin domain-containing protein	.	32.9442	23.3685	20.1903	-0.501049	-0.969658	-0.468609	0.262632	20.5543	10.5946	7.64938	-0.98077	0.217183	-0.0144285	0.985633
SGR_RS05845	1415203	1415787	+	UPF0016 domain-containing protein	.	8.74602	6.05717	7.06454	-0.525232	-0.606053	-0.080821	0.903444	19.4138	10.8234	34.9649	-0.854811	0.354525	1.92825	0.0358846
SGR_RS05850	1415830	1416357	-	methylated-DNA--[protein]-cysteine S-methyltransferase	.	22.3908	29.3218	25.8355	0.339775	-0.0699769	-0.409752	0.28123	14.5382	11.4194	60.1996	-0.396736	0.712959	2.6056	0.0150071
SGR_RS05855	1416370	1417842	-	DNA-3-methyladenine glycosylase 2 family protein	.	3.74528	3.79689	6.59518	0.0512046	0.602001	0.550796	0.254404	5.12741	1.43128	1.38954	-1.96022	0.0478808	0.300648	0.764628
SGR_RS05860	1417973	1418506	-	O-acetyl-ADP-ribose deacetylase	.	52.522	51.6506	37.1732	-0.05586	-0.781405	-0.725545	0.0264624	15.8933	10.2559	27.448	-0.658522	0.504108	2.05628	0.0358366
SGR_RS05865	1418552	1419967	-	NAD(P)/FAD-dependent oxidoreductase	.	107.632	119.286	82.1074	0.142455	-0.646193	-0.788648	0.00251099	16.2206	32.5006	17.0245	0.952038	0.264205	-0.644273	0.449222
SGR_RS05870	1420061	1420906	-	inositol monophosphatase	.	81.9695	81.6953	59.3023	-0.0208477	-0.729479	-0.708631	0.00822821	45.6444	11.4202	6.56571	-2.16887	0.0088682	-0.380502	0.649085
SGR_RS05875	1421178	1421873	+	type 1 glutamine amidotransferase domain-containing protein	.	106.345	214.422	281.258	0.983295	1.14009	0.156799	0.540589	174.924	160.483	169.139	-0.245074	0.777545	0.63585	0.463428
SGR_RS05880	1421914	1422297	-	hypothetical protein	.	60.156	56.1981	47.4837	-0.122383	-0.591137	-0.468753	0.156533	227.802	33.9268	100.066	-2.94782	0.00511274	2.18851	0.0376947
SGR_RS05885	1422408	1423247	-	TetR family transcriptional regulator	.	10.625	5.93772	4.83774	-0.796333	-1.32409	-0.527756	0.352859	7.85248	5.49379	2.36859	-0.549849	0.537157	-0.976666	0.281437
SGR_RS05890	1423417	1424202	+	electron transfer flavoprotein beta subunit/FixA family protein	.	134.291	77.0922	62.9306	-0.833001	-1.37228	-0.53928	0.0700713	93.0372	19.5534	67.7097	-2.38126	0.0211568	2.44515	0.0179085
SGR_RS05895	1424278	1425240	+	electron transfer flavoprotein subunit alpha/FixB family protein	.	168.228	110.922	144.693	-0.638836	-0.489512	0.149325	0.585457	43.5412	23.3182	16.001	-0.928811	0.175159	-0.145296	0.83245
SGR_RS05900	1425315	1426706	-	lysine 6-monooxygenase	.	18.9096	16.1898	17.0599	-0.225261	-0.390862	-0.165601	0.596923	7.06095	4.59131	15.5373	-0.692048	0.485166	1.97164	0.04568
SGR_RS05905	1426777	1428318	-	aspartate aminotransferase family protein	.	7.9496	3.79304	6.86536	-1.02092	-0.397333	0.623583	0.220831	1.75675	1.40447	1.11894	-0.408712	0.638003	0.039985	0.963364
SGR_RS05910	1428718	1431042	-	5-methyltetrahydropteroyltriglutamate-- homocysteine S-methyltransferase	.	5.91652	6.4217	17.9975	0.105466	1.34549	1.24002	0.000249259	2.01805	2.05685	9.09881	-0.0411603	0.962154	2.4027	0.00485299
SGR_RS05915	1431753	1431950	+	hypothetical protein	.	72.2203	81.8094	142.192	0.10585	0.679626	0.573776	0.127402	346.472	538.833	493.468	0.525839	0.478234	0.175912	0.812306
SGR_RS05920	1432029	1432817	-	precorrin-6A synthase (deacetylating)	.	26.7679	26.6486	24.9477	-0.0557827	-0.399487	-0.343704	0.340175	39.764	21.7086	42.2528	-0.98615	0.37927	1.62481	0.14709
SGR_RS05925	1433484	1434986	+	methylmalonate-semialdehyde dehydrogenase (CoA acylating)	mmsA	1.44696	1.00875	9.089	-0.499349	2.40032	2.89967	3.79705e-07	4.87654	21.7311	2.04293	2.1447	0.0447882	-3.04413	0.00456946
SGR_RS05930	1434983	1436137	+	acyl-CoA dehydrogenase	.	1.22087	0.703257	5.89284	-0.782498	2.01255	2.79505	0.000176271	2.16435	0.603007	1.72113	-1.81718	0.118622	1.93009	0.0956439
SGR_RS05935	1436134	1437201	+	enoyl-CoA hydratase/isomerase family protein	.	3.30542	1.64231	11.3699	-1.06963	1.49239	2.56202	4.86412e-06	2.44888	0.608529	2.1092	-2.01775	0.0717526	2.07695	0.0625636
SGR_RS05940	1437198	1438124	+	3-hydroxyisobutyrate dehydrogenase	mmsB	2.72603	0.993126	7.02514	-1.48628	1.10823	2.59451	0.000221053	0.644146	0.66904	4.7558	0.0812581	0.950537	3.37599	0.00606356
SGR_RS05945	1438121	1438930	+	enoyl-CoA hydratase	.	4.79584	3.11611	10.2643	-0.677047	0.793457	1.4705	0.0102852	3.43306	1.33808	4.65322	-1.3476	0.179347	2.29477	0.0203092
SGR_RS05950	1439177	1440241	+	lipoate--protein ligase family protein	.	26.6277	37.2735	114.959	0.429297	1.80579	1.3765	1.11894e-05	20.3354	20.7603	87.2729	-0.0146813	0.984682	2.35941	0.00193367
SGR_RS05955	1440282	1441148	+	DUF2236 domain-containing protein	.	7.1189	8.18511	24.2841	0.203277	1.51393	1.31065	0.0019101	2.90338	5.12731	6.74094	0.773762	0.353039	0.877729	0.277921
SGR_RS05960	1441230	1442879	+	pentachlorophenol monooxygenase	.	1.28324	3.10304	15.5739	1.26943	3.32156	2.05213	5.20037e-06	0.100226	0.732539	22.1383	2.8924	0.0528645	5.07003	3.02595e-05
SGR_RS05965	1442892	1444475	-	molybdopterin-binding oxidoreductase	.	2.18963	1.13577	4.59976	-0.966286	0.799132	1.76542	0.00303613	0.256852	0.293972	0.535205	0.278985	0.850792	1.1467	0.415326
SGR_RS05970	1444635	1446857	-	NADP-dependent isocitrate dehydrogenase	.	1205.22	1100.71	1524.18	-0.185334	0.0668574	0.252191	0.381827	504.237	398.276	370.007	-0.382935	0.554097	0.300894	0.642011
SGR_RS05975	1447244	1448122	+	RNA polymerase sigma factor SigF	.	300.251	294.769	132.589	-0.0500048	-1.44623	-1.39623	8.61769e-09	172.285	179.505	42.2728	0.00408965	0.99479	-1.6663	0.00790945
SGR_RS05980	1448186	1449694	-	amidase	.	3.38661	8.82343	10.6171	1.40287	1.40734	0.00447501	0.991488	0.868008	11.1825	3.54797	3.61169	0.000478383	-1.36998	0.167446
SGR_RS05985	1449868	1450248	-	hypothetical protein	.	8.34678	67.5091	119.494	2.95814	3.52612	0.567983	0.150803	8.36648	96.5681	51.5599	3.50359	6.53827e-05	-0.468663	0.58337
SGR_RS05990	1450449	1451210	+	hypothetical protein	.	1.16071	2.04886	21.2562	0.784871	3.87414	3.08927	8.88874e-07	1.03332	0.711187	5.06483	-0.57917	0.594482	3.18573	0.00182361
SGR_RS05995	1451197	1452756	-	nitrate reductase	.	4.10513	4.24843	26.3594	0.0527893	2.43265	2.37986	3.84627e-11	1.53109	3.15377	22.3911	0.990214	0.236181	3.12475	9.88503e-05
SGR_RS37015	1452767	1452859	-	energy transducer TonB	.	0	1.64987	1.79009	2.79221	2.68053	-0.111672	0.971189	0	0.5007	0.943325	1.50533	0.715061	0.814216	0.838516
SGR_RS06000	1452910	1453911	-	TIGR03842 family LLM class F420-dependent oxidoreductase	.	27.9902	65.527	167.367	1.19065	2.30833	1.11769	1.96611e-05	7.45783	53.2653	78.0019	2.79192	0.000779814	0.871938	0.287759
SGR_RS06005	1453923	1455323	-	dihydropyrimidinase	hydA	41.8751	90.8799	175.977	1.0901	1.80699	0.716889	0.00332266	4.89523	41.3808	31.3388	3.0717	0.000464673	-0.0812978	0.925262
SGR_RS06010	1455423	1456706	-	aspartate aminotransferase family protein	.	70.5055	119.201	191.242	0.725222	1.175	0.449783	0.0683324	10.7177	56.8001	72.1404	2.37326	0.00146092	0.683376	0.355386
SGR_RS06015	1456703	1457545	-	apolipoprotein acyltransferase	.	101.469	262.98	641.976	1.31524	2.36736	1.05212	0.000180156	69.9839	164.579	287.694	1.06624	0.23904	1.39354	0.123414
SGR_RS06020	1457812	1459440	-	hypothetical protein	.	3.77981	1.81731	28.9024	-0.998335	2.7746	3.77294	3.16674e-15	19.7892	3.4088	36.3097	-2.76836	0.00710317	3.8185	0.000201326
SGR_RS06025	1459601	1459981	-	PPOX class F420-dependent oxidoreductase	.	34.6878	30.7958	27.3474	-0.169457	-0.569387	-0.39993	0.298962	31.7977	33.9263	76.0453	0.0368787	0.969562	1.38023	0.15147
SGR_RS06030	1460040	1460309	-	XRE family transcriptional regulator	.	32.0042	19.5988	13.8914	-0.716415	-1.46974	-0.75333	0.142243	55.8462	33.8164	48.7118	-0.787296	0.252047	0.994444	0.146758
SGR_RS06035	1460383	1461150	+	type I methionyl aminopeptidase	map	84.4096	24.7888	32.795	-1.82534	-1.64955	0.17579	0.599964	46.9923	12.8509	19.931	-1.93006	0.0135357	1.19287	0.127372
SGR_RS06040	1461340	1462050	-	hypothetical protein	.	10.1633	14.2971	22.8631	0.501937	0.938339	0.436403	0.278125	1.5006	8.97762	8.88012	2.48768	0.00516652	0.448641	0.58729
SGR_RS06045	1462195	1464012	-	gamma-glutamyltransferase	ggt	136.544	190.153	203.432	0.450579	0.318014	-0.132565	0.585831	66.8671	83.8998	125.344	0.286765	0.67452	1.07506	0.115087
SGR_RS06050	1464485	1465423	+	SDR family oxidoreductase	.	0.187568	2.2938	6.14277	3.64111	4.78597	1.14486	0.106865	0.176116	1.10467	6.54564	2.64892	0.0762732	2.74606	0.0245898
SGR_RS06055	1465719	1466498	+	serine protease	sprT	17.6351	59.8493	632.038	1.75426	4.90132	3.14707	3.64604e-25	5.84304	41.1077	230.601	2.81492	0.00105162	2.92437	0.000504514
SGR_RS06060	1466609	1467118	-	activator of HSP90 ATPase	.	59.9572	106.94	195.759	0.788714	1.43244	0.643724	0.0228444	52.3024	43.5468	53.1194	-0.299983	0.66506	0.771068	0.26466
SGR_RS06065	1467115	1467492	-	ArsR family transcriptional regulator	.	6.83576	2.96068	10.8805	-1.18721	0.457133	1.64435	0.0259985	1.81584	5.53287	3.94142	1.56559	0.15116	0.0438689	0.965911
SGR_RS37020	1467499	1467726	+	hypothetical protein	.	0.259094	0	1.03061	-1.22167	1.68886	2.91053	0.43908	0.391511	0	0	-1.86368	0.705304	-0.343583	0.945189
SGR_RS06070	1467668	1469005	-	DUF11 domain-containing protein	.	1.66832	17.9992	29.6635	3.45683	3.91672	0.459893	0.289885	0.484554	4.18285	3.75903	3.06113	0.00200725	0.200752	0.822697
SGR_RS06075	1469479	1470108	+	DUF1211 domain-containing protein	.	0	0.453615	3.82385	3.74839	6.5382	2.78981	0.0331105	0	0.836619	120.685	4.56448	0.147326	7.83821	0.00512709
SGR_RS06080	1470415	1471626	+	hypothetical protein	.	9.99857	9.23461	7.98277	-0.186552	-0.608608	-0.422056	0.332859	7.90803	8.89996	3.78931	0.105938	0.897156	-0.919362	0.264144
SGR_RS06085	1471806	1473401	+	acyl esterase	.	0.442448	0.561814	3.25823	0.236734	2.58574	2.349	0.00499701	0.19899	0.358166	0.494821	0.662163	0.647312	0.872917	0.517643
SGR_RS06090	1473434	1474321	-	amino acid ABC transporter permease	.	13.1681	21.0621	31.4738	0.67758	1.00887	0.331288	0.323414	4.33619	14.94	19.9549	1.73613	0.0149441	0.797918	0.248564
SGR_RS06095	1474318	1474962	-	amino acid ABC transporter permease	.	5.926	18.9136	30.7298	1.64723	2.10362	0.456396	0.229422	2.12614	27.1905	37.8992	3.6326	0.000232542	1.06692	0.254834
SGR_RS06100	1474979	1475908	-	glutamate ABC transporter substrate-binding protein	.	6.87896	25.3492	40.9179	1.90666	2.37421	0.467559	0.183865	3.9312	19.1328	4.62064	2.29005	0.0137749	-1.61883	0.0782482
SGR_RS06105	1475921	1476664	-	amino acid ABC transporter ATP-binding protein	.	10.6609	40.0737	37.2893	1.92186	1.56014	-0.361724	0.323584	3.07458	17.0406	9.39333	2.41298	0.00125485	-0.481797	0.501378
SGR_RS06110	1476801	1477241	-	hypothetical protein	.	12.934	35.8609	79.5675	1.4536	2.33118	0.877574	0.0259752	5.88058	151.231	21.2675	4.62295	2.9872e-05	-2.30721	0.0337987
SGR_RS06115	1477351	1478130	+	SDR family oxidoreductase	.	36.2624	26.3254	18.2174	-0.513112	-1.2774	-0.764291	0.0295375	117.251	66.4953	19.9098	-0.915554	0.196106	-1.38839	0.0509723
SGR_RS06120	1478219	1478956	-	hypothetical protein	clpX	42.6708	24.3164	28.7016	-0.813423	-0.813012	0.000411477	0.998959	27.3748	81.8663	29.974	1.55484	0.0708372	-1.19408	0.164563
SGR_RS06125	1479040	1479819	-	exodeoxyribonuclease III	xth	87.9651	130.428	112.306	0.536313	0.0717897	-0.464523	0.0876033	80.1504	185.697	400.822	1.12964	0.179077	1.70203	0.0426373
SGR_RS06130	1479862	1480515	-	MBL fold metallo-hydrolase	.	78.4267	98.5982	74.6599	0.28107	-0.365174	-0.646244	0.0309812	25.5383	35.517	19.1816	0.469533	0.528782	-0.509938	0.493339
SGR_RS06135	1480528	1481817	-	alpha/beta fold hydrolase	.	44.526	44.9921	54.2094	-0.0162687	0.0163922	0.0326609	0.903069	43.9289	18.0694	19.32	-1.39271	0.0598887	0.406337	0.583504
SGR_RS06145	1482046	1482249	-	hypothetical protein	.	10.0923	5.58939	14.8806	-0.904442	0.293281	1.19772	0.132964	0.997189	2.95757	3.29729	1.49007	0.317606	0.513982	0.697955
SGR_RS06150	1482239	1482625	-	hypothetical protein	.	9.86254	8.66063	13.0061	-0.194234	0.185179	0.379413	0.516638	20.4386	5.2787	4.53204	-2.11474	0.0233389	0.21903	0.817645
SGR_RS06155	1483079	1485079	+	ABC transporter ATP-binding protein	.	1.88449	14.3057	38.6375	2.83679	4.0352	1.19841	0.00149171	0.846175	5.58886	11.7962	2.64051	0.00347716	1.62061	0.0598622
SGR_RS06160	1485135	1486157	+	GNAT family N-acetyltransferase	.	1.20731	10.6604	22.5047	3.12234	3.96712	0.844773	0.0324892	0.944206	30.4729	4.74549	4.95151	1.32663e-05	-2.32654	0.0316352
SGR_RS06165	1486322	1486609	-	transcriptional regulator	.	5.70717	10.1426	7.85484	0.869396	0.234413	-0.634983	0.388147	19.417	17.9499	244.298	-0.156589	0.879142	4.41483	1.44487e-05
SGR_RS06170	1486770	1487150	+	hypothetical protein	.	13.3959	3.11859	8.9446	-1.98798	-0.765667	1.22231	0.106307	11.4271	12.4737	13.3605	0.00796402	0.99289	0.381086	0.667518
SGR_RS06175	1487201	1487692	+	hypothetical protein	.	4.19015	5.09899	9.47438	0.238069	0.846459	0.60839	0.416143	1.16306	1.13166	0.772219	-0.13398	0.921344	-0.0304936	0.982017
SGR_RS06180	1487743	1488492	+	DsbA family protein	.	4.31163	9.65125	14.1799	1.13527	1.45336	0.318099	0.477635	2.01578	7.70789	11.7041	1.89911	0.0592748	0.841787	0.383929
SGR_RS06185	1488489	1489355	+	cytochrome c biogenesis protein CcdA	.	1.96583	4.0605	7.0363	0.986298	1.61377	0.627469	0.360494	0.982423	0.876466	1.18058	-0.130867	0.914571	0.682977	0.566767
SGR_RS06190	1489493	1490482	-	nitroreductase	.	42.4719	64.4468	183.205	0.565367	1.8288	1.26343	6.39884e-06	41.5516	43.6204	131.867	-0.0642389	0.926886	1.9967	0.00423977
SGR_RS06195	1490671	1491549	-	methyltransferase domain-containing protein	.	176.963	821.017	1318.95	2.11062	2.54931	0.438689	0.23852	78.1024	407.943	558.023	2.42555	0.00279598	0.861953	0.287357
SGR_RS06200	1491583	1492896	-	2-methylisoborneol synthase	.	31.7954	135.014	164.881	2.02076	2.07293	0.0521742	0.863147	6.74854	54.3469	106.983	2.98619	0.000178385	1.45316	0.0648031
SGR_RS06205	1492986	1494398	-	cyclic nucleotide-binding domain-containing protein	.	153.392	713.984	1241.56	2.11352	2.67616	0.56264	0.127317	79.5151	484.28	578.384	2.6261	0.000429972	0.703471	0.345054
SGR_RS06210	1494892	1495488	-	hypothetical protein	.	27.0776	22.476	20.5875	-0.299492	-0.683015	-0.383523	0.342139	21.5072	80.7743	10.4818	1.91282	0.0462484	-2.56544	0.0076124
SGR_RS06215	1495562	1496728	-	ROK family protein	.	26.5422	35.2154	29.1353	0.401629	-0.126681	-0.528309	0.107323	9.26528	15.3711	14.8211	0.706297	0.38023	0.472501	0.554569
SGR_RS06220	1496862	1497731	-	sugar ABC transporter ATP-binding protein	.	12.3642	9.08392	16.4342	-0.454913	0.142841	0.597754	0.137986	10.5221	6.08552	3.32727	-0.848115	0.24323	-0.490009	0.50647
SGR_RS06225	1497728	1498774	-	ABC transporter permease	.	17.9588	9.98282	12.2997	-0.871237	-0.800302	0.0709349	0.85087	20.0156	12.4968	12.9064	-0.839644	0.344947	0.385319	0.66484
SGR_RS06230	1498771	1499751	-	sugar ABC transporter substrate-binding protein	.	31.6878	26.4548	20.6036	-0.281208	-0.866031	-0.584823	0.0630793	31.8317	17.3117	56.9521	-1.02683	0.312773	1.93195	0.0572448
SGR_RS06235	1500046	1500804	-	GntR family transcriptional regulator	.	4.10268	3.81321	7.6765	-0.11813	0.676778	0.794908	0.175338	4.29017	5.89603	2.65824	0.391287	0.62926	-0.780342	0.336807
SGR_RS06240	1500936	1501955	+	dehydrogenase	.	14.1034	13.5471	23.9443	-0.0405909	0.545202	0.585793	0.0934076	39.6385	30.92	166.691	-0.46669	0.644553	3.08273	0.00227475
SGR_RS06245	1501976	1503172	-	cytochrome P450	.	30.1372	56.517	33.2393	0.895931	-0.0947335	-0.990664	0.000407518	18.4253	31.7655	9.74798	0.73274	0.356739	-1.34294	0.0915721
SGR_RS06250	1503243	1504418	-	cytochrome P450	.	28.5809	68.7396	54.0029	1.26447	0.663563	-0.600903	0.0369564	34.7106	133.453	25.1354	1.86369	0.0154286	-2.00378	0.00918423
SGR_RS06255	1504455	1505195	-	DNA-binding response regulator	.	3.48559	3.75571	5.80194	0.116556	0.503808	0.387252	0.550654	2.50246	3.86257	42.109	0.600614	0.627843	4.12743	0.000638288
SGR_RS06260	1505347	1506567	-	two-component sensor histidine kinase	.	5.62656	10.1758	29.0021	0.87901	2.133	1.25399	0.000514487	2.97737	5.67979	62.2439	0.879591	0.370252	4.08642	2.17804e-05
SGR_RS06265	1506713	1506916	+	hypothetical protein	.	0.286894	0	1.96793	-1.05019	2.60135	3.65153	0.226392	1.87233	8.28037	316.857	2.25914	0.0305217	5.69827	4.06329e-11
SGR_RS06270	1506987	1507904	-	DMT family transporter	.	1.91561	0.645592	5.38725	-1.47867	1.31687	2.79554	0.00165289	1.19089	0.57415	0.573394	-1.01235	0.420859	0.255286	0.841589
SGR_RS06275	1508146	1508787	+	TetR/AcrR family transcriptional regulator	.	12.2703	24.3854	41.4738	0.977751	1.50029	0.522539	0.151736	8.38918	23.3928	55.3964	1.45034	0.0554651	1.59041	0.0319498
SGR_RS06280	1508911	1509690	+	SDR family oxidoreductase	.	2.71455	2.3028	7.15633	-0.30191	1.11881	1.42072	0.0313438	1.092	6.39248	0.86193	2.45978	0.0276965	-2.41476	0.0287958
SGR_RS06285	1509832	1510662	+	aldo/keto reductase	.	27.674	69.9956	102.784	1.30221	1.60687	0.304663	0.331883	21.2601	28.2051	29.5842	0.3196	0.632644	0.502899	0.449793
SGR_RS06290	1510687	1511016	-	antibiotic biosynthesis monooxygenase	.	65.0239	114.273	107.068	0.792435	0.453352	-0.339083	0.26942	69.5373	90.4375	90.609	0.284675	0.672499	0.460253	0.492836
SGR_RS06295	1511180	1512301	-	allantoicase	alc	19.2909	23.4926	16.5836	0.224351	-0.513617	-0.737967	0.0399266	14.7169	11.2747	2.10945	-0.495401	0.566996	-1.89115	0.0317286
SGR_RS06300	1512402	1513745	-	allantoinase AllB	allB	23.7398	39.3249	14.5289	0.707923	-0.954566	-1.66249	5.87914e-08	29.1296	31.9152	7.1166	-0.00219232	0.997668	-1.84126	0.014651
SGR_RS06305	1514098	1514901	+	IclR family transcriptional regulator	.	38.0931	38.7483	25.9202	-0.00788676	-0.833423	-0.825536	0.0103902	72.1329	16.8828	6.51023	-2.27913	0.00681369	-0.997249	0.241372
SGR_RS06310	1514979	1515659	-	ABC transporter ATP-binding protein	.	0.257826	0.384442	3.58076	0.515582	3.61153	3.09595	0.0272179	0.111759	0.136755	1.37496	0.281219	0.899087	3.28742	0.0894453
SGR_RS06315	1515656	1516738	-	ABC transporter permease	.	0.540916	0.688912	6.09486	0.417529	3.29258	2.87506	0.000672781	0.293249	0.686093	0.243017	1.14894	0.433086	-1.15521	0.425107
SGR_RS06320	1516849	1518048	+	sensor histidine kinase	.	4.89225	3.56503	5.57361	-0.430416	-0.0177591	0.412657	0.423762	3.11482	2.89293	3.48442	-0.137859	0.871069	0.623677	0.457983
SGR_RS06325	1518045	1518686	+	DNA-binding response regulator	.	1.82922	1.16214	3.98108	-0.632279	0.907941	1.54022	0.0960824	0.574454	0.699056	37.2353	0.229483	0.876551	6.41077	2.19739e-06
SGR_RS06330	1518709	1519011	-	hypothetical protein	.	12.2086	14.5779	16.1921	0.229384	0.185971	-0.0434135	0.945388	75.9901	23.6656	7.14093	-1.89586	0.0506249	-1.32599	0.179676
SGR_RS06335	1519261	1519866	+	nucleotidyltransferase family protein	.	9.30221	8.29539	17.9696	-0.138691	0.726097	0.864788	0.0639287	6.37573	10.0787	5.21192	0.596313	0.449795	-0.584983	0.45602
SGR_RS06340	1520133	1521752	+	malate synthase A	aceB	89.637	273.722	118.847	1.53428	0.110634	-1.42364	6.64999e-06	113.562	129.509	42.0693	0.142826	0.820584	-1.21662	0.053533
SGR_RS06345	1521813	1523344	-	C4-dicarboxylate ABC transporter	.	0.959351	0.732384	5.40753	-0.351804	2.25022	2.60203	0.000224224	4.09492	0.131276	0.419679	-5.21976	0.000916281	2.18672	0.174195
SGR_RS06350	1523341	1523553	-	hypothetical protein	.	7.16719	3.92598	13.0564	-0.790944	0.664528	1.45547	0.112232	0.535972	4.29317	4.11794	2.77764	0.0763098	0.288401	0.822486
SGR_RS06355	1523646	1524638	-	fibronectin type III domain-containing protein	.	14.5646	19.002	25.098	0.357828	0.523372	0.165544	0.620374	10.3566	13.7823	4.97566	0.35824	0.603338	-1.05737	0.126797
SGR_RS06360	1524830	1525495	+	TIGR03086 family protein	.	0.442673	0.591808	2.61728	0.290025	2.23414	1.94411	0.127632	0	0.0699176	0.175548	1.50903	0.690163	1.32291	0.713465
SGR_RS06365	1525661	1526038	+	VOC family protein	.	5.43648	12.9489	17.3316	1.27416	1.45058	0.176418	0.74407	30.1769	41.1091	22.5094	0.42696	0.56866	-0.469179	0.530266
SGR_RS06370	1526067	1528286	-	hypothetical protein	.	6.05247	5.86752	4.76839	0.0207962	-0.526182	-0.546978	0.226006	23.5526	5.04151	5.28928	-2.43627	0.0166027	0.637612	0.531574
SGR_RS06375	1528328	1529011	-	alpha/beta hydrolase	.	29.9885	26.1086	26.9173	-0.216855	-0.432907	-0.216052	0.549808	39.7111	29.0318	16.8441	-0.532857	0.427322	-0.407089	0.545457
SGR_RS06380	1529102	1530562	-	purine permease	.	5.31103	6.52321	6.1999	0.287293	-0.0263033	-0.313596	0.478751	3.48995	2.54154	2.96359	-0.531358	0.529129	0.507166	0.546724
SGR_RS06385	1530893	1532281	-	8-oxoguanine deaminase	.	29.2631	42.1506	36.1327	0.466368	0.0124073	-0.453961	0.138294	10.7988	27.8564	5.53596	1.314	0.0491202	-1.92758	0.00398597
SGR_RS06390	1532327	1533730	-	purine permease	.	13.1434	13.1492	9.96685	-0.0341789	-0.639596	-0.605417	0.117811	2.82587	3.02928	0.999642	0.0158764	0.984074	-1.19945	0.140433
SGR_RS06395	1533799	1534722	-	urate oxidase	pucL	118.342	104.791	43.2509	-0.239238	-1.73704	-1.4978	1.56638e-06	172.541	133.788	40.7518	-0.471813	0.608273	-1.44221	0.11756
SGR_RS06400	1534730	1535095	-	hydroxyisourate hydrolase	uraH	111.483	87.3937	21.8056	-0.405194	-2.6117	-2.20651	2.18027e-08	42.7062	90.2072	6.47043	1.04127	0.225862	-3.3894	0.000109306
SGR_RS06405	1535140	1535676	-	2-oxo-4-hydroxy-4-carboxy-5-ureidoimidazoline decarboxylase	uraD	84.3821	70.4883	15.4459	-0.292627	-2.70246	-2.40984	3.76894e-12	106.861	142.62	14.263	0.358428	0.645261	-2.89314	0.000225405
SGR_RS06410	1535842	1536162	-	transcriptional regulator	.	83.1098	64.5569	17.2064	-0.379419	-2.52999	-2.15057	3.7714e-09	62.1305	42.9214	13.1141	-0.667787	0.371354	-1.27601	0.0915886
SGR_RS06415	1536276	1536527	-	hypothetical protein	.	70.0412	75.7257	26.737	0.0529041	-1.70323	-1.75613	1.98785e-05	48.4703	25.739	9.98001	-0.955829	0.188246	-1.01317	0.172884
SGR_RS06420	1536637	1537776	-	lactonase family protein	.	2.11114	3.40693	7.36129	0.718437	1.61226	0.893819	0.11762	2.54972	0.882081	0.513087	-1.53277	0.17075	-0.433356	0.71025
SGR_RS37025	1537779	1537868	+	30S ribosomal protein S5	.	0	0	0	NA	NA	NA	NA	0	0	0	NA	NA	NA	NA
SGR_RS06425	1538025	1538864	-	GntR family transcriptional regulator	.	18.269	42.4032	10.4929	1.19202	-1.0966	-2.28862	1.03497e-08	4.79145	50.3853	26.8632	3.40911	0.0140906	-0.697863	0.612296
SGR_RS06430	1539141	1540409	+	extracellular solute-binding protein	.	0.51077	0.777619	2.9326	0.520189	2.17997	1.65978	0.0623658	0.11995	1.11096	0.29953	2.99829	0.0451577	-1.52555	0.250668
SGR_RS06435	1540454	1541446	+	sugar ABC transporter permease	.	0.472063	0.199909	1.73561	-1.03742	1.73535	2.77276	0.0586399	0.0383223	0.420023	0.176695	2.83857	0.205339	-0.821696	0.676739
SGR_RS06440	1541443	1542288	+	carbohydrate ABC transporter permease	.	0.208834	0.362738	2.88206	0.733779	3.52995	2.79617	0.0250511	0.330419	0.220166	0.0692	-0.499343	0.831435	-1.79617	0.493377
SGR_RS06445	1542348	1543970	+	beta-hexosaminidase	.	0.361618	0.25762	4.3505	-0.390488	3.3519	3.74238	2.94697e-05	0.148787	0.209988	0.125985	0.478959	0.789698	-0.19818	0.90998
SGR_RS06450	1544072	1545508	+	hydrolase	.	1.5138	4.12224	8.66814	1.4244	2.26552	0.841127	0.0704649	1.23026	2.10826	0.732127	0.678675	0.467059	-1.00352	0.283053
SGR_RS06455	1545725	1546564	+	hypothetical protein	.	17.3763	47.6	57.1471	1.37682	1.41532	0.0385039	0.912072	38.3641	60.6697	93.7797	0.656485	0.435007	1.20255	0.151687
SGR_RS06460	1546611	1547504	+	2-hydroxy-3-oxopropionate reductase	.	26.9187	87.4835	169.697	1.63431	2.35896	0.724646	0.016386	34.0851	89.2887	221.022	1.35753	0.0730887	1.83434	0.0150594
SGR_RS06465	1547717	1549174	+	catalase	.	176.596	230.193	103.352	0.323	-1.04712	-1.37012	8.55976e-06	108.706	65.4127	23.9108	-0.830976	0.219971	-1.10492	0.103567
SGR_RS06470	1549475	1551796	-	serine/threonine protein kinase	.	0.55687	0.367984	3.9856	-0.641679	2.56996	3.21164	5.4279e-06	0.21366	0.179622	1.81006	-0.420152	0.789145	4.12538	0.00560993
SGR_RS06475	1551793	1552854	-	hypothetical protein	.	0.606721	0.739561	2.44365	0.290423	1.85743	1.56701	0.192242	0.119886	0.291053	0.109929	1.21929	0.586435	-0.597361	0.780105
SGR_RS06480	1552851	1553195	-	hypothetical protein	.	1.02102	0.889496	1.84475	-0.193183	0.69069	0.883873	0.590597	0.441206	0.539885	0.508575	0.334618	0.888582	0.129094	0.955655
SGR_RS06485	1553293	1553610	-	hypothetical protein	.	2.58868	2.3462	4.18813	-0.165056	0.42359	0.588646	0.58327	2.19537	1.4113	2.85056	-0.69384	0.605605	1.38481	0.290293
SGR_RS06490	1553768	1554079	-	hypothetical protein	.	1.32186	4.3769	7.56377	1.70741	2.22875	0.521346	0.613336	8.47611	5.99824	13.7857	-0.58115	0.546759	1.4717	0.12106
SGR_RS06495	1554406	1556190	-	glyoxylate carboligase	gcl	7.74255	13.905	34.3872	0.799451	1.87405	1.0746	0.000457852	3.36813	4.65385	6.69953	0.407685	0.560429	0.926301	0.17881
SGR_RS06500	1556452	1557156	+	hypothetical protein	.	10.2529	17.3121	19.8504	0.751701	0.68384	-0.0678608	0.868441	3.08273	3.49212	3.44167	0.140576	0.870671	0.390549	0.645105
SGR_RS06505	1557311	1557943	+	GNAT family N-acetyltransferase	.	36.0996	54.8426	48.1611	0.60218	0.166763	-0.435417	0.160209	12.4896	78.5986	23.8776	2.60433	0.00359561	-1.29944	0.143245
SGR_RS06510	1557953	1558150	+	hypothetical protein	.	23.7382	12.4135	7.27085	-0.931698	-1.97399	-1.04229	0.144184	35.5156	23.9476	16.0947	-0.619021	0.440414	-0.185367	0.818414
SGR_RS06515	1558196	1559803	-	AMP-binding protein	.	82.3577	20.8019	34.3537	-2.03625	-1.53905	0.497198	0.0858991	49.8492	9.83869	10.6893	-2.40777	0.000248344	0.562822	0.393545
SGR_RS06520	1559800	1561476	-	AMP-dependent synthetase	.	108.535	43.1744	87.4281	-1.38331	-0.60585	0.777464	0.00884453	89.3399	34.4014	22.126	-1.44406	0.0656974	-0.245629	0.754523
SGR_RS06525	1561608	1562450	+	transcriptional regulator	.	10.863	11.3941	10.8269	0.12289	-0.222978	-0.345867	0.473864	4.90093	46.237	5.47956	3.17967	0.0026718	-2.66243	0.0113634
SGR_RS06530	1562502	1563638	-	winged helix DNA-binding domain-containing protein	.	7.49122	13.5076	13.333	0.854787	0.585663	-0.269124	0.466553	3.47416	23.3068	3.11306	2.72956	0.0106254	-2.59748	0.0146315
SGR_RS06535	1563757	1564635	+	hypothetical protein	.	1.20161	2.47765	7.12964	1.11728	2.38746	1.27019	0.0830315	0.564412	1.90482	3.09495	1.76097	0.124827	0.950956	0.362382
SGR_RS06540	1564645	1565709	-	glutathione-dependent reductase	.	26.4942	58.5711	74.7009	1.11807	1.23372	0.115647	0.663055	13.087	20.936	14.5505	0.710102	0.407609	-0.123565	0.885032
SGR_RS06545	1565706	1567205	-	DHA2 family efflux MFS transporter permease subunit	.	6.69755	12.3051	24.3184	0.86528	1.6249	0.759621	0.0197093	1.85668	14.6226	13.5151	2.90755	0.000974076	0.183892	0.829944
SGR_RS06550	1567334	1567729	+	hypothetical protein	.	233.881	300.044	168.726	0.29606	-0.772963	-1.06902	0.000719931	323.276	356.046	260.342	0.059954	0.928758	-0.106017	0.874352
SGR_RS06555	1567932	1569011	+	glycoside hydrolase family 5 protein	choII	123.059	685.657	3472.41	2.42462	4.5198	2.09518	6.34495e-12	92.4113	560.899	2137.87	2.57909	0.000108952	2.38374	0.000340506
SGR_RS06560	1569214	1571619	+	endonuclease	.	973.71	501.196	761.197	-0.979161	-0.606544	0.372616	0.135692	364.115	368.729	351.14	-0.0826644	0.898661	0.365492	0.573358
SGR_RS06565	1571724	1572632	-	alpha/beta fold hydrolase	.	3.69044	28.7348	48.7053	2.90997	3.43678	0.526806	0.114773	1.27194	12.4707	113.924	3.2394	0.00224433	3.8314	0.000135168
SGR_RS06570	1572655	1573920	-	beta-ketoacyl-[acyl-carrier-protein] synthase family protein	.	1.62451	16.8959	26.5241	3.37037	3.78151	0.411134	0.210218	0.61268	8.31389	15.4841	3.7025	2.75666e-05	1.43739	0.0676318
SGR_RS06575	1573917	1574150	-	acyl carrier protein	.	1.25992	34.3268	18.4976	4.73218	3.59441	-1.13777	0.0440881	28.4133	47.0594	78.5112	0.673965	0.398578	1.02842	0.192116
SGR_RS06580	1574399	1574845	+	nitroreductase family deazaflavin-dependent oxidoreductase	.	53.7236	62.7396	54.7046	0.151768	-0.292898	-0.444666	0.232624	58.1908	135.593	29.1709	1.18893	0.0715218	-1.80468	0.00630429
SGR_RS06585	1575002	1575733	+	nitroreductase	.	381.256	179.677	94.3414	-1.1555	-2.30644	-1.15094	0.000211657	391.269	245.203	30.2762	-0.757914	0.236889	-2.61468	4.84475e-05
SGR_RS06590	1575983	1577542	+	amidase	.	6.89436	14.8846	34.6569	1.0889	2.08451	0.995609	0.00125397	3.65787	13.7274	3.87924	1.86809	0.034515	-1.40673	0.109067
SGR_RS06595	1577702	1578373	-	hypothetical protein	.	63.2792	51.5128	23.011	-0.351165	-1.75928	-1.40812	3.26403e-05	37.8377	86.0384	14.9075	1.12191	0.171711	-1.94094	0.0182519
SGR_RS06600	1578454	1582212	-	peptidase	.	6.83815	9.00438	11.3715	0.332764	0.447602	0.114838	0.732279	1.81436	10.7708	1.79583	2.56628	0.0109633	-2.09222	0.0372361
SGR_RS06605	1582327	1583469	-	XdhC/CoxI family protein	.	1.38922	3.44833	7.437	1.25253	2.13428	0.881749	0.121463	1.77852	4.06868	6.22153	1.17051	0.278938	0.82058	0.436952
SGR_RS06610	1583505	1584962	-	NCS2 family permease	.	3.3884	4.12667	8.46243	0.259005	1.0639	0.804894	0.101491	3.38177	3.80253	1.94525	0.136893	0.860933	-0.585714	0.454695
SGR_RS06615	1585298	1587664	-	carbon monoxide dehydrogenase	.	31.2165	109.09	45.9734	1.73768	0.257484	-1.4802	7.79668e-07	24.7948	34.4664	35.6397	0.407678	0.601618	0.368787	0.636379
SGR_RS06620	1587763	1588362	-	(2Fe-2S)-binding protein	.	49.6153	172.907	40.5425	1.73772	-0.589974	-2.3277	1.23898e-13	22.2227	23.9524	27.5523	0.00378365	0.996472	0.461956	0.588185
SGR_RS06625	1588365	1589255	-	xanthine dehydrogenase family protein subunit M	.	72.2513	261.55	87.2524	1.77834	-0.0682416	-1.84659	2.61673e-06	54.3499	25.6949	20.5957	-1.26394	0.149564	0.187601	0.83083
SGR_RS06630	1589591	1591324	+	PucR family transcriptional regulator	.	8.67655	8.21001	21.8612	-0.0951782	1.08509	1.18027	0.000242965	20.1083	23.7901	21.8765	0.167627	0.82649	0.219296	0.773993
SGR_RS06635	1591498	1592283	+	hypothetical protein	.	7.62636	14.9155	8.44788	0.963666	-0.135228	-1.09889	0.0231655	4.67176	10.2021	7.55159	1.08632	0.150126	-0.0453859	0.951077
SGR_RS06640	1592326	1593180	-	GntR family transcriptional regulator	.	9.8878	7.8536	12.9317	-0.30316	0.153102	0.456262	0.320442	2.83972	5.1819	2.73566	0.82597	0.326804	-0.536917	0.518486
SGR_RS06645	1593327	1594175	+	(2Fe-2S)-binding protein	.	23.5097	17.3928	51.5806	-0.422488	0.936114	1.3586	0.000200141	17.1952	9.6167	58.484	-0.853505	0.33222	2.85845	0.0010979
SGR_RS06650	1594368	1595465	+	DUF2637 domain-containing protein	.	16.1737	254.86	398.868	3.94994	4.34678	0.396838	0.16242	11.3776	212.677	324.648	4.181	1.86309e-10	1.01545	0.116887
SGR_RS06655	1595490	1595855	-	ATP-binding protein	.	56.0531	41.9701	37.7279	-0.43732	-0.850633	-0.413313	0.261287	18.334	62.9227	17.9689	1.73999	0.0543295	-1.35732	0.131439
SGR_RS06660	1596212	1596646	+	ribonuclease	.	37.969	38.6704	20.8476	-0.0123622	-1.14909	-1.13672	0.00720346	27.9248	94.658	46.3437	1.73145	0.0369057	-0.767005	0.352824
SGR_RS06665	1596777	1597034	-	hypothetical protein	.	6.38139	10.7868	20.383	0.71223	1.40321	0.69098	0.268549	7.64075	14.039	6.91052	0.81326	0.33866	-0.561899	0.50248
SGR_RS06670	1597158	1598900	-	pyruvate dehydrogenase	.	32.7317	100.649	194.773	1.57484	2.29457	0.719729	0.0103096	21.7661	65.018	48.6058	1.51329	0.0208279	-0.0555473	0.932188
SGR_RS06675	1599013	1600746	-	hypothetical protein	.	27.6084	46.3958	44.8466	0.760191	0.470056	-0.290135	0.298919	9.46575	12.5486	28.1299	0.391505	0.59078	1.53171	0.0342072
SGR_RS06680	1601187	1602179	+	hypothetical protein	.	19.2334	18.751	24.6352	-0.0520176	0.100684	0.152702	0.633406	11.6595	30.2405	8.65997	1.33044	0.15079	-1.4743	0.111074
SGR_RS06685	1602260	1602742	+	DUF456 domain-containing protein	.	6.92497	2.95241	10.3199	-1.18675	0.377666	1.56442	0.0219334	1.42109	3.4275	3.93623	1.19207	0.250189	0.526714	0.586322
SGR_RS06690	1602667	1604166	-	helix-turn-helix domain-containing protein	.	5.71372	7.17385	18.8155	0.369792	1.50157	1.13177	0.00376198	2.9817	3.1049	3.19671	0.0146998	0.984679	0.443251	0.558302
SGR_RS06695	1604235	1605395	-	ribosome small subunit-dependent GTPase A	rsgA	2.22842	1.82959	7.2366	-0.346238	1.45403	1.80027	0.0037091	19.1731	67.5699	11.9382	1.75746	0.0499135	-2.11694	0.0182011
SGR_RS06700	1605757	1606257	+	hypothetical protein	.	30.801	189.653	232.254	2.53032	2.57417	0.0438502	0.908253	29.4814	361.232	264.961	3.61752	4.19688e-05	0.135828	0.877026
SGR_RS06705	1606431	1606838	-	hypothetical protein	.	77.483	4498.16	3650.86	5.78583	5.23936	-0.546464	0.12179	47.743	3885.62	4376.08	6.2758	8.6163e-21	0.618462	0.352902
SGR_RS36110	1606970	1607188	-	hypothetical protein	.	0.267244	8.91551	5.36609	5.05123	4.06651	-0.984725	0.333343	0.173763	13.3002	19.36	5.71088	0.000244047	0.90015	0.322162
SGR_RS06710	1607377	1607787	-	hypothetical protein	rdlB	39.6871	1913.76	3474.09	5.50678	6.12767	0.62089	0.0720977	10.5369	764.703	1248.32	6.15708	2.1216e-16	1.182	0.104221
SGR_RS06715	1607857	1608147	-	hypothetical protein	.	23.6723	700.373	950.48	4.82348	5.01123	0.18775	0.594973	14.0522	422.089	493.249	4.88779	6.02585e-10	0.542985	0.479451
SGR_RS06720	1608401	1608634	-	chaplin	chpD	32.1594	5975.81	6108.76	7.52129	7.30725	-0.214034	0.444006	8.41837	2144.1	2334.65	7.92593	2.25277e-28	0.526601	0.431175
SGR_RS06725	1608917	1609318	-	hypothetical protein	rdlA	6.15825	611.934	582.553	6.52026	6.20457	-0.315694	0.65126	4.36148	733.024	451.373	7.33037	1.34301e-20	-0.389068	0.598193
SGR_RS06730	1609863	1610558	+	DUF320 domain-containing protein	.	6.00653	450.973	929.179	6.17324	6.97527	0.802031	0.0115553	1.60652	303.71	263.13	7.48792	2.61076e-18	0.115404	0.883486
SGR_RS06735	1610684	1611922	+	monooxygenase	.	0.664848	0.971373	4.76599	0.456794	2.56074	2.10395	0.00525764	0.214994	0.462982	0.30692	1.06129	0.53516	-0.364083	0.824884
SGR_RS06740	1612110	1613771	+	GAF domain-containing protein	.	35.4222	20.4872	12.8329	-0.793253	-1.70077	-0.907519	0.00206191	16.2527	22.2968	38.2547	0.402962	0.706226	1.44262	0.176425
SGR_RS06745	1613802	1615016	-	acetyl-CoA C-acyltransferase	.	40.3903	10.4352	12.1949	-1.99403	-1.99213	0.00190075	0.995826	16.3639	3.93431	10.3092	-2.07516	0.0356232	1.61029	0.103133
SGR_RS06750	1615125	1616057	-	LysR family transcriptional regulator	.	2.45348	1.38657	4.92271	-0.802545	0.788602	1.59115	0.0269301	6.5547	2.64088	0.658021	-1.46364	0.159228	-1.61132	0.141725
SGR_RS06755	1616168	1617121	+	CoA transferase subunit A	.	53.0596	2.28287	6.2207	-4.45523	-3.31971	1.13553	0.0179322	23.5726	2.0084	4.72285	-3.66333	4.15801e-05	1.55695	0.0844598
SGR_RS06760	1617118	1617903	+	3-oxoadipate--succinyl-CoA transferase subunit B	.	31.3161	1.42384	7.40101	-4.44607	-2.3369	2.10917	0.000151979	10.6878	1.94738	0.967401	-2.54139	0.0029432	-0.628192	0.491829
SGR_RS06765	1618017	1619567	+	3-hydroxyacyl-CoA dehydrogenase	.	40.988	4.82833	11.0868	-3.11989	-2.11641	1.00348	0.00708331	46.615	26.9363	2.50649	-0.817218	0.412261	-2.97197	0.00315688
SGR_RS06770	1619630	1620034	+	glyoxalase	.	17.4114	14.8939	24.0347	-0.236998	0.214566	0.451564	0.303633	22.2421	28.6767	72.1158	0.339252	0.728142	1.55356	0.109076
SGR_RS06775	1619962	1620732	-	helix-turn-helix domain-containing protein	.	4.72911	3.83968	6.64271	-0.342816	0.22273	0.565546	0.332758	1.35337	3.55296	1.8954	1.33627	0.16019	-0.435789	0.633743
SGR_RS06780	1620757	1621902	-	YihY/virulence factor BrkB family protein	.	22.5019	13.8635	13.0916	-0.689792	-1.02622	-0.33643	0.332631	11.0454	8.58792	8.15968	-0.405457	0.578444	0.42669	0.557854
SGR_RS06785	1621977	1623644	+	acyl-CoA dehydrogenase	.	11.5567	22.0044	40.1634	0.914922	1.54374	0.62882	0.0231194	13.272	29.2211	19.0483	1.13723	0.125316	-0.163805	0.824641
SGR_RS06790	1623857	1625152	+	GAF domain-containing protein	.	5.66813	5.93817	8.11565	0.0470525	0.250549	0.203497	0.63897	2.73619	4.02633	4.12487	0.512754	0.552517	0.583779	0.491769
SGR_RS06795	1625216	1625812	+	GNAT family N-acetyltransferase	.	69.1444	53.7097	27.7391	-0.40507	-1.60867	-1.2036	0.000243222	103.66	67.3622	46.8593	-0.706503	0.273434	-0.0856487	0.894485
SGR_RS06800	1626201	1627898	+	nitrite/sulfite reductase	.	42.132	41.0743	79.9452	-0.024178	0.696419	0.720597	0.0067495	83.9893	59.5287	68.4302	-0.621296	0.516629	0.809208	0.398202
SGR_RS06805	1627895	1628074	+	hypothetical protein	.	12.7263	12.1845	24.5351	-0.0613796	0.733592	0.794971	0.232952	34.2801	6.52764	4.7117	-2.42404	0.0149977	-0.082085	0.936987
SGR_RS06810	1628071	1628787	+	phosphoadenylyl-sulfate reductase	.	26.0581	24.3064	38.5705	-0.0973398	0.320039	0.417378	0.202501	26.4455	11.2254	31.0566	-1.27345	0.140057	1.71705	0.0461811
SGR_RS06815	1628787	1629356	+	adenylyl-sulfate kinase	cysC	33.8262	24.9909	23.5023	-0.453405	-0.78129	-0.327885	0.367297	53.7989	14.3619	14.0502	-2.02052	0.0046167	0.42859	0.550379
SGR_RS06820	1629353	1630291	+	sulfate adenylyltransferase subunit CysD	.	76.8418	88.618	43.0718	0.196297	-1.08217	-1.27846	7.13879e-07	38.7293	51.5499	11.5833	0.36227	0.660041	-1.75661	0.0334969
SGR_RS06825	1630454	1631785	+	sulfate adenylyltransferase	.	55.9325	50.2532	26.8922	-0.155952	-1.28269	-1.12674	0.000287768	30.9011	22.485	6.93686	-0.494505	0.472833	-1.30699	0.059432
SGR_RS06835	1632016	1633128	+	aliphatic sulfonate ABC transporter substrate-binding protein	.	35.813	45.8797	37.8864	0.335463	-0.185099	-0.520562	0.0832696	78.1134	108.781	119.187	0.398962	0.698003	0.753424	0.463489
SGR_RS06840	1633177	1633968	+	ABC transporter ATP-binding protein	.	44.1829	45.2842	32.5555	0.00329638	-0.716021	-0.719317	0.0396456	43.1368	71.5706	18.1998	0.684112	0.345573	-1.57127	0.0305991
SGR_RS06845	1633955	1634884	+	ABC transporter permease	.	32.7515	31.8311	23.3759	-0.073871	-0.754423	-0.680552	0.0360789	53.7506	33.766	12.4216	-0.767265	0.274608	-1.08969	0.122724
SGR_RS06850	1634893	1635645	+	sirohydrochlorin chelatase	.	17.3914	12.1739	12.5244	-0.504033	-0.714619	-0.210586	0.614662	11.3796	9.39538	4.38871	-0.333559	0.649135	-0.752516	0.309879
SGR_RS06855	1635779	1636633	+	class I SAM-dependent methyltransferase	.	5.01491	2.71993	4.66158	-0.873886	-0.336801	0.537084	0.381384	3.99858	2.69636	12.495	-0.617115	0.59241	2.4074	0.0345441
SGR_RS06860	1636933	1637412	+	hypothetical protein	.	35.7552	56.8139	109.351	0.659964	1.36057	0.70061	0.0275455	19.5781	60.9752	90.0197	1.64017	0.0787903	0.857585	0.354331
SGR_RS06865	1637461	1638300	-	ABC transporter ATP-binding protein	.	5.94381	4.91709	8.04385	-0.245559	0.213377	0.458936	0.394124	1.57498	1.65827	0.870466	0.00845402	0.99349	-0.612789	0.559136
SGR_RS06870	1638304	1639407	-	iron ABC transporter permease	.	1.86339	1.19352	4.38172	-0.637908	0.994761	1.63267	0.0228986	1.49794	0.784309	0.423451	-1.05489	0.342632	-0.303666	0.791999
SGR_RS06875	1639404	1640429	-	iron ABC transporter permease	.	4.5784	3.92662	7.07292	-0.233477	0.386728	0.620205	0.26512	1.18825	0.903798	11.012	-0.466449	0.730787	3.83445	0.00357338
SGR_RS06880	1640527	1641582	-	iron-siderophore ABC transporter substrate-binding protein	.	25.1029	30.0601	37.2684	0.231783	0.328402	0.0966189	0.768902	40.0763	12.8426	11.1637	-1.81911	0.0363783	0.106875	0.902469
SGR_RS06885	1641663	1643483	-	ABC transporter ATP-binding protein	.	4.83328	2.49305	4.8828	-0.911262	-0.164647	0.746615	0.138584	2.20766	1.46837	2.40826	-0.715179	0.391465	1.1623	0.159605
SGR_RS06890	1643480	1645171	-	ABC transporter ATP-binding protein	.	3.29382	0.96012	4.38713	-1.70908	0.22351	1.93259	0.00183129	2.03084	1.0598	1.10518	-1.08143	0.254703	0.625549	0.511061
SGR_RS06895	1645484	1645891	-	DUF4440 domain-containing protein	.	10.6553	16.5613	8.68847	0.635572	-0.523989	-1.15956	0.0280185	1.09046	3.63744	0.930786	1.6386	0.191975	-1.35422	0.267932
SGR_RS06900	1645884	1646432	-	DUF1697 domain-containing protein	.	17.4445	37.1699	20.3891	1.08867	-0.0350545	-1.12372	0.00276106	12.1747	30.4491	37.0444	1.29032	0.16621	0.520524	0.572846
SGR_RS06905	1646574	1647776	-	S8 family peptidase	.	152.847	124.659	98.7343	-0.400586	-0.963581	-0.562994	0.12439	170.96	44.3756	14.6544	-2.02638	0.00571009	-1.18291	0.108051
SGR_RS06910	1648343	1649542	-	macrolide-inactivating glycosyltransferase	.	18.7175	15.697	20.7359	-0.292934	-0.117957	0.174977	0.59791	12.9439	6.25054	15.824	-1.05408	0.231507	1.61244	0.0664506
SGR_RS06915	1649598	1650896	-	extracellular solute-binding protein	.	4.3417	2.70052	5.26208	-0.695437	0.0332723	0.72871	0.156224	0.900192	0.405751	0.945636	-1.0977	0.354182	1.4425	0.216816
SGR_RS06920	1650896	1651729	-	carbohydrate ABC transporter permease	.	2.32498	1.84323	4.63825	-0.322016	0.73491	1.05693	0.146718	3.44299	1.1701	0.701341	-1.54629	0.130343	-0.453228	0.673184
SGR_RS06925	1651807	1652811	-	sugar ABC transporter permease	.	2.51337	1.31109	3.24484	-0.915199	0.12377	1.03897	0.162921	5.71152	2.83116	0.785635	-1.03567	0.247106	-1.47292	0.118687
SGR_RS06930	1652963	1653829	+	aminoglycoside phosphotransferase family protein	.	23.4317	17.6279	14.7966	-0.394155	-0.882584	-0.488429	0.178952	14.5706	49.0778	2.39325	1.64782	0.136718	-3.87158	0.000550679
SGR_RS06935	1653928	1654335	+	hypothetical protein	.	46.6727	24.3484	18.0258	-0.96036	-1.63542	-0.675058	0.0836976	76.734	81.1306	17.3231	0.0279285	0.974608	-1.63368	0.0637352
SGR_RS06940	1654347	1655678	+	hypothetical protein	.	67.2387	23.0416	18.0858	-1.57547	-2.14633	-0.570854	0.0630002	55.0072	33.8524	11.7745	-0.822176	0.330396	-1.26984	0.133976
SGR_RS06945	1655737	1656225	+	hypothetical protein	.	94.4256	71.2769	43.4365	-0.464727	-1.40718	-0.942458	0.00378538	115.745	85.8224	24.336	-0.449906	0.535209	-1.42158	0.0511637
SGR_RS06950	1656286	1656798	+	hypothetical protein	.	123.304	71.4006	65.057	-0.818053	-1.19357	-0.375521	0.184806	306.84	111.339	92.6554	-1.61192	0.0372921	0.0562422	0.942129
SGR_RS06955	1656911	1657264	+	DUF4333 domain-containing protein	.	293.832	221.897	123.46	-0.451436	-1.52349	-1.07206	0.000161537	161.382	172.779	31.2791	0.0270875	0.974035	-1.9312	0.0207579
SGR_RS06960	1657297	1658007	-	3'-5' exonuclease	dnaQ2	49.211	74.8805	93.7831	0.570292	0.649206	0.078914	0.785961	49.5227	65.9116	54.0917	0.360835	0.605197	0.0611687	0.930053
SGR_RS06965	1658129	1659364	-	hypothetical protein	.	14.0245	4.1013	2.92368	-1.77557	-2.52389	-0.74832	0.112951	6.21999	3.69273	1.34887	-0.793312	0.316066	-1.13171	0.164933
SGR_RS06970	1659750	1661879	+	glycogen debranching enzyme GlgX	glgX	13.1639	38.8515	52.1508	1.54615	1.71902	0.17287	0.547603	18.1572	13.3914	27.7574	-0.628385	0.496549	1.61095	0.080962
SGR_RS06975	1661959	1664331	+	malto-oligosyltrehalose synthase	treY	8.91505	23.0949	15.5661	1.36628	0.555374	-0.810902	0.00522708	6.09521	11.2188	10.1208	0.830827	0.27896	0.158969	0.835082
SGR_RS06980	1664350	1665366	-	cytochrome P450	.	0.0575481	1.23338	17.3796	4.47228	8.00225	3.52997	3.25697e-08	0.299343	1.5236	39.9595	2.17714	0.0587438	4.94213	4.72349e-07
SGR_RS06985	1665633	1666316	-	FHA domain-containing protein	.	6.78283	3.88782	10.1078	-0.758618	0.34556	1.10418	0.0544963	14.8813	13.0646	8.76579	-0.23497	0.758926	-0.230464	0.76372
SGR_RS37030	1666467	1666628	+	GNAT family N-acetyltransferase	.	0	0	0	NA	NA	NA	NA	0	0	0	NA	NA	NA	NA
SGR_RS36115	1666580	1666783	+	hypothetical protein	.	0	0	1.15186	0.344922	3.25504	2.91011	0.520163	0	0.529335	0	2.11935	0.667889	-2.25763	0.64765
SGR_RS06990	1666984	1667898	+	GNAT family N-acetyltransferase	.	3.2161	3.47541	12.0512	0.0497571	1.60234	1.55258	0.00352982	95.3559	102.852	21.0885	-0.0293146	0.970943	-1.87366	0.0201945
SGR_RS06995	1667870	1669000	-	alpha-L-fucosidase	.	10.9168	12.968	12.2781	0.210036	-0.107697	-0.317733	0.390786	7.43511	4.60842	4.73376	-0.797033	0.342378	0.324764	0.699235
SGR_RS07000	1669015	1670409	-	beta-glucosidase	.	7.62199	10.6279	16.6157	0.477762	0.896519	0.418757	0.23363	3.85038	26.5833	2.87096	2.77995	0.000414188	-2.78147	0.000389554
SGR_RS07005	1670605	1672365	+	malto-oligosyltrehalose trehalohydrolase	treZ	7.81204	16.5718	23.2229	1.05145	1.29813	0.246685	0.422527	3.52128	5.47728	3.51904	0.587576	0.444157	-0.183731	0.8095
SGR_RS07010	1672458	1673477	+	aldo/keto reductase	.	20.4071	23.1671	27.8612	0.12811	0.179385	0.0512754	0.885664	16.2208	16.2896	20.1848	-0.0251002	0.97744	0.908994	0.304286
SGR_RS07015	1673524	1674672	-	aminopeptidase P family protein	.	104.371	253.633	285.309	1.22991	1.16894	-0.0609664	0.81944	32.4693	85.165	39.5006	1.38544	0.071112	-0.627271	0.413036
SGR_RS07020	1674859	1675509	-	nucleoside/nucleotide kinase family protein	.	3.16339	7.12095	11.1925	1.1421	1.51039	0.368288	0.533357	3.61268	4.75421	3.72899	0.333885	0.695041	-0.0205225	0.980516
SGR_RS07025	1675608	1676000	+	hypothetical protein	.	29.1359	18.0353	12.4097	-0.669126	-1.4672	-0.798071	0.0901798	32.3091	20.6892	16.0529	-0.683394	0.42891	0.210861	0.807331
SGR_RS07030	1676026	1676691	-	DNA-binding response regulator	.	18.451	17.4633	11.0277	-0.106352	-1.00345	-0.897096	0.0298563	34.1655	18.987	4.56606	-0.945118	0.188897	-1.66347	0.0237253
SGR_RS07035	1676679	1677911	-	histidine kinase	.	6.04069	4.3065	5.67079	-0.41825	-0.265121	0.153129	0.776268	6.6196	3.87687	2.06421	-0.839647	0.302299	-0.623998	0.450394
SGR_RS07040	1678091	1678789	+	ABC transporter ATP-binding protein	.	0.839636	1.00289	4.00666	0.252396	2.04975	1.79735	0.0652655	4.35871	0.884403	0.460028	-2.5644	0.0555296	-0.442034	0.755829
SGR_RS07045	1678873	1681464	+	ABC transporter permease	.	0.542967	0.160202	1.67382	-1.7921	1.41709	3.20919	0.00183298	0.499712	0.173146	0.191751	-1.55776	0.221161	0.551519	0.671527
SGR_RS07050	1681552	1682826	+	low temperature requirement protein A	.	0.183612	1.34484	4.17828	2.94775	4.30859	1.36084	0.0793679	0.229562	1.10416	1.00908	2.26346	0.0611228	0.26177	0.802091
SGR_RS07055	1682840	1683763	-	LysR family transcriptional regulator	.	3.81167	3.41562	12.1456	-0.149183	1.45763	1.60681	0.00187759	3.10763	1.1226	3.00629	-1.48458	0.107299	1.77893	0.0514087
SGR_RS07060	1683812	1685014	-	glycine C-acetyltransferase	.	39.1113	50.9108	96.6893	0.388509	1.07738	0.688867	0.010606	133.25	53.979	50.2566	-1.41234	0.0916369	0.314743	0.707102
SGR_RS07065	1685089	1686117	-	L-threonine 3-dehydrogenase	.	7.99043	20.258	20.1756	1.35393	1.10757	-0.246361	0.473682	53.201	52.2791	27.1749	-0.0887432	0.903246	-0.617894	0.397675
SGR_RS07070	1686463	1688694	-	serine/threonine protein kinase	.	1.49781	1.25631	2.65004	-0.217897	0.638925	0.856822	0.173114	1.23661	10.148	0.563043	2.95587	0.00407484	-3.69348	0.000371451
SGR_RS07075	1688696	1690894	-	serine/threonine protein kinase	.	4.86334	4.26333	6.24367	-0.219989	0.10347	0.32346	0.428052	2.35929	4.75342	20.0433	0.930366	0.456867	2.75943	0.0261016
SGR_RS07080	1690904	1691671	-	hypothetical protein	.	14.6957	17.092	13.5416	0.181394	-0.380781	-0.562176	0.149111	2.36677	2.39549	1.02808	-0.0746564	0.93855	-0.828761	0.402187
SGR_RS07085	1692328	1694769	+	hypothetical protein	.	7.55128	4.89508	6.05543	-0.637327	-0.549476	0.0878505	0.829184	10.2623	8.63082	8.10009	-0.350878	0.680295	0.158903	0.851919
SGR_RS07090	1695102	1695830	-	polysaccharide deacetylase family protein	.	10.0782	19.5283	17.8795	0.935871	0.572289	-0.363581	0.331782	4.88238	8.45306	11.9916	0.741138	0.316405	0.902483	0.21029
SGR_RS07095	1696036	1696644	-	membrane protein	.	0.867618	26.502	49.399	4.9431	5.58395	0.640852	0.0893159	0	6.69765	7.05558	7.52068	2.23767e-05	0.49845	0.632322
SGR_RS07100	1697021	1698574	-	alpha/beta hydrolase	.	11.0096	13.9775	24.3618	0.316475	0.884462	0.567987	0.0755647	5.56601	4.02536	14.9865	-0.469281	0.590974	2.16335	0.0124808
SGR_RS07105	1698914	1699384	+	hypothetical protein	.	13.7232	7.08347	9.50221	-0.95244	-0.798144	0.154296	0.78299	19.1224	14.4232	7.44574	-0.426568	0.583104	-0.466704	0.55079
SGR_RS07110	1699442	1700098	+	DUF541 domain-containing protein	.	89.0032	55.3819	24.5636	-0.749992	-2.14677	-1.39677	3.54299e-05	69.6244	36.9802	47.4386	-0.977976	0.304896	0.585256	0.539256
SGR_RS07115	1700184	1700591	-	peptide-methionine (R)-S-oxide reductase	msrB	214.397	195.006	396.318	-0.19295	0.594203	0.787153	0.0061532	205.156	228.378	771.691	0.0628097	0.921525	2.16667	0.00066399
SGR_RS07120	1700642	1702042	-	UDP-N-acetylmuramate--L-alanine ligase	.	114.21	122.179	82.9129	0.0689266	-0.721815	-0.790741	0.0014203	40.3946	41.9935	58.6017	0.0170598	0.983464	1.06236	0.196287
SGR_RS07125	1702112	1702582	-	hypothetical protein	.	302.048	312.603	407.661	-0.00248449	0.146844	0.149329	0.579011	271.937	483.468	934.843	0.782539	0.317441	1.46321	0.0613808
SGR_RS07130	1702726	1703514	-	pyrimidine reductase family protein	.	15.6966	23.655	19.2013	0.636318	0.0772911	-0.559027	0.158435	46.6428	24.955	55.1506	-1.04604	0.256888	1.38258	0.133687
SGR_RS07135	1703552	1704646	+	cell division protein ZapE	.	34.1263	33.0049	12.8602	-0.0505581	-1.64739	-1.59684	2.61065e-07	16.2592	9.22584	7.52985	-0.857398	0.211475	0.109313	0.8738
SGR_RS07140	1704738	1705163	+	OsmC family peroxiredoxin	.	3121.59	2607.33	4203.22	-0.315967	0.138517	0.454484	0.0898744	1309.39	1100.52	1460.14	-0.32254	0.606241	0.856394	0.171066
SGR_RS07145	1705303	1706676	+	DUF839 domain-containing protein	.	8.20823	41.4025	67.1514	2.33762	2.80303	0.465411	0.0933818	5.93175	18.2137	35.0122	1.55216	0.0270018	1.41148	0.0410649
SGR_RS07150	1706909	1707763	+	hypothetical protein	.	0.824623	47.6409	50.3964	5.85399	5.6808	-0.173186	0.602132	0.237926	23.5325	15.013	6.55949	2.33023e-10	-0.253446	0.723182
SGR_RS07155	1707876	1708079	-	hypothetical protein	.	19.8279	9.12919	12.8645	-1.05386	-0.760925	0.292936	0.706255	22.8778	18.9693	10.1772	-0.337732	0.665397	-0.530034	0.502282
SGR_RS07160	1708159	1708833	-	AIM24 family protein	.	77.8733	55.2817	26.7958	-0.535402	-1.80966	-1.27426	2.98872e-05	129.637	69.7387	8.316	-1.01351	0.134005	-2.65301	0.000111967
SGR_RS07165	1708905	1709627	+	peptidyl-tRNA hydrolase	.	19.263	12.8913	16.769	-0.594706	-0.466484	0.128222	0.746466	18.969	11.9284	13.7927	-0.711837	0.315803	0.56629	0.424343
SGR_RS07170	1709752	1711146	+	DUF692 domain-containing protein	.	32.7794	7.63684	10.888	-2.07755	-1.79909	0.278459	0.446371	28.205	27.4096	8.11162	-0.119639	0.885988	-1.36691	0.102463
SGR_RS07175	1711062	1712174	+	TIGR04222 domain-containing membrane protein	.	32.6574	6.812	7.85716	-2.2589	-2.27673	-0.0178293	0.963397	30.2059	20.1778	2.12774	-0.754679	0.462689	-2.83265	0.00665032
SGR_RS07180	1712320	1713882	+	alpha/beta hydrolase	.	3.11913	55.3734	139.065	4.14802	5.24395	1.09593	1.78077e-05	1.06465	39.2342	69.9801	5.13245	4.46847e-12	1.28505	0.0613255
SGR_RS07185	1714036	1714764	-	hypothetical protein	.	741.147	526.727	279.624	-0.523874	-1.69352	-1.16964	2.64097e-05	558.497	434.533	412.514	-0.429686	0.580912	0.470509	0.545485
SGR_RS07190	1714769	1716244	-	protoporphyrinogen oxidase	hemG	55.2057	63.3347	44.6657	0.205329	-0.552492	-0.757821	0.00766049	17.8415	46.8861	18.3786	1.31974	0.117296	-0.908966	0.279989
SGR_RS07195	1716371	1717378	+	DUF4349 domain-containing protein	.	1.34248	1.28341	10.1718	-0.114114	2.63851	2.75262	1.25719e-05	1.5898	1.76421	2.05933	0.0536542	0.953327	0.659511	0.460818
SGR_RS07200	1717446	1718834	+	flavoprotein oxidoreductase	.	74.4821	88.6355	79.1116	0.204586	-0.203261	-0.407847	0.143119	88.3173	107.113	99.9294	0.222062	0.728879	0.364452	0.569186
SGR_RS07205	1718876	1719973	-	uroporphyrinogen decarboxylase	.	182.227	197.326	106.179	0.0974752	-1.04571	-1.14318	1.50163e-05	82.5013	119.877	41.9253	0.47356	0.504316	-1.16732	0.0999355
SGR_RS07210	1720066	1720725	+	DUF3000 domain-containing protein	.	18.2541	49.1031	54.6782	1.40796	1.3177	-0.090263	0.772051	14.7974	56.8838	68.5636	1.93988	0.0145558	0.584742	0.456824
SGR_RS07215	1720937	1721599	+	DNA-binding response regulator	.	44.5237	954.303	1538.03	4.38723	4.83537	0.448142	0.0779382	21.9463	533.299	598.856	4.56513	4.41994e-09	0.535017	0.488192
SGR_RS07220	1721714	1722985	+	ribonuclease D	.	116.318	104.894	76.836	-0.168383	-0.874606	-0.706223	0.0130366	39.8959	59.6002	39.3628	0.538135	0.451609	-0.142074	0.842305
SGR_RS07225	1723273	1724499	+	acetyl-CoA C-acyltransferase	.	172.12	320.631	235.317	0.844171	0.151297	-0.692874	0.0168624	129.665	155.367	114.985	0.163459	0.844876	0.129418	0.876863
SGR_RS07230	1724496	1726628	+	3-hydroxyacyl-CoA dehydrogenase	.	174.524	258.205	218.002	0.519524	0.0396648	-0.47986	0.0607832	100.187	215.652	105.706	1.05554	0.0909752	-0.639791	0.305423
SGR_RS07235	1726678	1728069	-	hypothetical protein	.	6.04621	2.44431	3.97472	-1.36495	-0.90554	0.45941	0.404096	4.828	2.23552	0.923531	-1.12474	0.192774	-0.745914	0.400532
SGR_RS07240	1728119	1730992	-	glycosyltransferase	.	2.21074	0.672025	2.25226	-1.7591	-0.262336	1.49677	0.00974999	1.04848	0.252673	0.203521	-2.22372	0.0357855	0.126769	0.909177
SGR_RS07245	1730989	1731945	-	hypothetical protein	.	3.01266	1.00609	3.84762	-1.69081	0.0492118	1.74002	0.0276107	1.24791	0.387166	0.0916711	-1.89712	0.204105	-1.56441	0.378517
SGR_RS07250	1731942	1733621	-	UDP-N-acetylglucosamine-lysosomal- acetylglucosaminephosphotransferase	.	2.34158	0.904185	3.67201	-1.28896	0.461802	1.75076	0.0161372	1.21003	0.478844	0.243828	-1.3909	0.224808	-0.746936	0.540646
SGR_RS07255	1733982	1735097	-	hypothetical protein	.	25.1276	9.0167	4.65081	-1.48613	-2.71043	-1.2243	0.00450525	36.4177	5.71887	27.2224	-2.76308	0.00902858	2.44623	0.0208013
SGR_RS07260	1735340	1736350	-	UDP-glucose 4-epimerase GalE	galE	48.465	23.8722	11.7202	-1.03289	-2.28453	-1.25165	8.95226e-05	78.359	64.9692	5.92752	-0.368044	0.663355	-3.01997	0.000399916
SGR_RS07265	1736532	1737611	+	LytR family transcriptional regulator	.	13.603	13.1514	7.48015	-0.0707281	-1.08933	-1.0186	0.0146053	12.4982	14.5926	4.89659	0.170113	0.837251	-1.03968	0.210958
SGR_RS07270	1737651	1738046	+	hypothetical protein	.	4.14238	1.10187	3.14059	-1.90957	-0.523818	1.38575	0.292722	1.15673	1.91387	1.18139	0.65803	0.618072	-0.287411	0.822798
SGR_RS07275	1739121	1740317	+	hypothetical protein	.	0.147597	0.0729058	3.52624	-1.24984	4.28016	5.53	0.000811433	0.127165	0.077803	0.0976736	-0.586382	0.83007	0.596529	0.825611
SGR_RS07280	1740292	1741284	+	hypothetical protein	.	0.296899	0.375676	5.35524	0.283504	3.84806	3.56455	0.000397384	0.166538	0.326237	0.0293918	0.799024	0.744397	-2.47837	0.354118
SGR_RS07285	1741281	1742471	+	radical SAM protein	.	0.691643	1.03065	4.11114	0.519793	2.29305	1.77325	0.0193943	0.416556	0.298626	0.24563	-0.590214	0.704526	0.0256127	0.987047
SGR_RS07290	1742474	1743430	+	hypothetical protein	.	0.550977	0.0911894	3.64286	-2.71391	2.5601	5.27401	0.00170951	6.44679	3.47525	3.99892	-1.10785	0.326882	0.756569	0.503237
SGR_RS07295	1743415	1744860	+	MFS transporter	.	0.689584	0.424448	3.75872	-0.675837	2.24085	2.91669	0.000668853	0.0526335	0.181559	0.101038	1.4356	0.544699	-0.218179	0.921067
SGR_RS07300	1744857	1746995	+	S9 family peptidase	.	0.357491	0.473887	4.67452	0.464553	3.42361	2.95906	7.09227e-05	0.154626	0.317726	0.150252	0.907896	0.548882	-0.452478	0.757579
SGR_RS07305	1747012	1748478	-	amino acid permease	.	2.04436	46.5341	100.933	4.48426	5.35755	0.873288	0.00111013	0.806071	42.5771	86.1832	5.65936	5.28345e-15	1.45244	0.024293
SGR_RS07310	1748668	1750581	-	1-deoxy-D-xylulose-5-phosphate synthase	dxs	416.737	454.039	275.698	0.0897009	-0.867242	-0.956943	5.87133e-05	256.16	280	248.54	0.0519256	0.93622	0.304495	0.638847
SGR_RS07315	1750746	1752011	-	ABC transporter permease	.	108.664	124.799	44.8717	0.115181	-1.57823	-1.69341	1.64171e-06	61.031	79.3447	16.3051	0.343684	0.59239	-1.88367	0.00343848
SGR_RS07320	1752077	1752865	-	sugar ABC transporter ATP-binding protein	.	87.0289	89.0887	33.1006	-0.0167276	-1.64753	-1.6308	8.7862e-06	49.2219	44.3518	11.1128	-0.188265	0.797087	-1.52172	0.0387571
SGR_RS07325	1753166	1754278	-	sugar ABC transporter substrate-binding protein	.	259.492	295.829	276.915	0.103228	-0.212336	-0.315564	0.34695	279.098	191.838	79.3196	-0.649073	0.339243	-0.900182	0.185325
SGR_RS07330	1754399	1755598	-	ROK family transcriptional regulator	.	84.038	65.2983	109.782	-0.433205	0.068731	0.501936	0.116856	38.3304	67.2921	32.8953	0.74964	0.251917	-0.644839	0.323918
SGR_RS07335	1755811	1756749	-	carbohydrate ABC transporter permease	.	59.5191	110.047	51.018	0.813281	-0.515132	-1.32841	7.8345e-05	14.8006	79.7256	19.6094	2.41067	0.000620525	-1.55633	0.0262498
SGR_RS07340	1756749	1757669	-	sugar ABC transporter permease	.	54.8996	115.043	47.8268	1.01873	-0.47442	-1.49315	2.3691e-06	26.5152	101.349	158.716	1.91099	0.0348842	1.26462	0.16129
SGR_RS07345	1757719	1759164	-	carbohydrate ABC transporter, N-acetylglucosamine/diacetylchitobiose-binding protein	ngcE	198.885	874.98	497.71	2.06285	1.02858	-1.03428	0.000804345	174.064	569.211	235.033	1.62103	0.0108856	-0.841742	0.185933
SGR_RS07350	1759669	1763553	+	alpha-1 2-mannosidase	.	4.31161	10.0451	13.4427	1.18973	1.38385	0.194121	0.518312	2.86757	4.57078	2.31087	0.653503	0.373626	-0.615929	0.400509
SGR_RS07355	1763616	1764248	-	histidine phosphatase family protein	.	10.8652	17.2678	35.119	0.62624	1.41988	0.793638	0.0444693	13.1138	19.971	15.6966	0.556671	0.46983	0.136493	0.858339
SGR_RS07360	1764346	1764924	+	hypothetical protein	.	20.8409	10.8503	11.2979	-1.04859	-1.19402	-0.14543	0.780407	17.3423	9.78743	1.97004	-0.865526	0.258283	-1.99647	0.0135685
SGR_RS07365	1765012	1767747	-	aconitate hydratase AcnA	acnA	899.872	826.937	957.637	-0.181595	-0.191745	-0.0101503	0.971715	535.716	455.167	548.349	-0.291773	0.689548	0.798164	0.274476
SGR_RS07370	1768290	1769207	-	aminoglycoside phosphotransferase	.	27.5943	33.9584	25.7509	0.281881	-0.348996	-0.630877	0.0408817	69.3335	16.3435	23.4046	-2.26991	0.00643665	0.95925	0.25024
SGR_RS07375	1769404	1769838	-	hypothetical protein	.	66.9072	44.8982	53.1281	-0.604757	-0.600616	0.00414104	0.989951	40.4099	47.2918	19.4912	0.173596	0.810311	-0.864461	0.233052
SGR_RS07380	1770085	1770537	+	RidA family protein	.	99.1621	46.1923	76.5904	-1.15093	-0.640327	0.510599	0.112853	70.4555	52.3207	60.8396	-0.474033	0.590963	0.490828	0.577653
SGR_RS07385	1770767	1772296	+	UDP-N-acetylglucosamine 1-carboxyvinyltransferase	.	50.2103	187.442	248.54	1.88455	2.05603	0.171471	0.520442	27.6452	122.54	213.52	2.10486	0.00462594	1.29266	0.0811312
SGR_RS07390	1773134	1773337	+	hypothetical protein	.	7.49412	13.9805	12.5287	0.872052	0.484218	-0.387834	0.583989	2.80503	6.15321	7.31161	1.12542	0.323195	0.536138	0.614583
SGR_RS07400	1773873	1774067	+	hypothetical protein	.	4.23276	14.5323	9.38967	1.68631	0.856737	-0.829576	0.381094	5.79425	6.4372	3.14926	0.159849	0.893095	-0.715619	0.551173
SGR_RS07405	1774125	1774325	+	hypothetical protein	.	8.19649	16.0594	15.9812	0.934836	0.652904	-0.281932	0.684654	27.618	12.4702	6.69046	-1.17545	0.162841	-0.469059	0.587764
SGR_RS07410	1774868	1776709	+	alpha/beta fold hydrolase	.	1.27568	1.91277	5.15146	0.544908	1.78343	1.23852	0.0282028	0.490212	0.563129	0.333297	0.15564	0.889472	-0.35634	0.749934
SGR_RS07415	1776706	1777314	+	hypothetical protein	.	0.771515	3.20607	5.96605	2.05731	2.69204	0.634727	0.411448	0.271548	0.152923	1.05574	-0.561237	0.779622	2.97502	0.105736
SGR_RS07420	1777311	1778123	+	class I SAM-dependent methyltransferase	.	3.11299	4.87751	8.15456	0.568122	1.09409	0.525968	0.361283	1.53019	17.1123	0.827365	3.43515	0.00109352	-4.02174	0.000159234
SGR_RS07425	1778120	1780015	+	ABC transporter ATP-binding protein	.	1.9851	2.37066	6.27547	0.213949	1.38613	1.17218	0.0132382	0.905421	4.40428	0.601429	2.19667	0.0368512	-2.46237	0.0192464
SGR_RS07430	1780412	1781425	-	LuxR family transcriptional regulator	.	4.80411	2.91669	8.58553	-0.709501	0.635511	1.34501	0.0137105	5.21746	4.75813	1.84465	-0.223729	0.776461	-0.873721	0.274766
SGR_RS07435	1781615	1783468	+	hypothetical protein	.	17.8024	9.82937	8.69899	-0.861839	-1.23881	-0.376968	0.328592	8.15423	5.55046	1.93943	-0.624206	0.357758	-1.08538	0.115572
SGR_RS07440	1783501	1784868	-	hypothetical protein	.	11.1175	11.627	8.35404	0.0829048	-0.638487	-0.721392	0.0513196	36.3321	4.55095	1.36768	-3.20647	0.00108571	-1.31512	0.190091
SGR_RS07445	1785576	1786697	+	hypothetical protein	.	32.3711	31.0773	20.0921	-0.0785818	-0.948334	-0.869752	0.00317256	19.1565	15.5282	88.9286	-0.311675	0.77085	3.17988	0.00288684
SGR_RS07450	1786872	1787465	-	TetR/AcrR family transcriptional regulator	.	7.13188	5.83464	9.29842	-0.344766	0.0806593	0.425425	0.453482	5.2011	4.71169	10.5692	-0.22285	0.823327	1.80262	0.0663308
SGR_RS07455	1787574	1788497	+	TIGR03620 family F420-dependent LLM class oxidoreductase	.	3.37302	6.04244	18.4938	0.838973	2.1868	1.34783	0.00496105	1.73279	1.37241	1.67705	-0.422902	0.665112	0.720262	0.454511
SGR_RS07460	1789054	1791471	+	HAMP domain-containing protein	.	39.7954	24.7326	14.5391	-0.709148	-1.68305	-0.973906	0.00876188	24.5677	23.2747	18.7358	-0.148914	0.888225	-0.0936866	0.929535
SGR_RS07465	1791468	1791872	+	roadblock/LC7 domain-containing protein	.	75.8015	45.8444	15.1593	-0.791779	-2.56851	-1.77673	0.000171745	268.93	237.58	16.0198	-0.242198	0.733346	-3.40961	2.12287e-06
SGR_RS07470	1791977	1793185	+	amino acid ABC transporter substrate-binding protein	.	99.5832	77.6098	30.5193	-0.39913	-1.95848	-1.55936	3.42443e-07	105.103	46.4264	22.518	-1.21363	0.127343	-0.480733	0.546454
SGR_RS07475	1793187	1795178	+	branched-chain amino acid ABC transporter permease	.	22.5298	9.45653	5.17662	-1.26778	-2.35723	-1.08945	0.00216525	5.07896	6.10442	1.36432	0.214021	0.769045	-1.65943	0.0249761
SGR_RS07480	1795175	1795984	+	ABC transporter ATP-binding protein	.	18.4979	16.317	9.1275	-0.199314	-1.24967	-1.05036	0.00926006	8.286	4.01178	1.69689	-1.10273	0.159129	-0.88857	0.273853
SGR_RS07485	1795995	1796723	+	ATP-binding cassette domain-containing protein	.	22.6586	21.1556	5.17154	-0.140108	-2.3755	-2.23539	4.55654e-07	18.2992	14.4773	19.9017	-0.362345	0.743843	1.12753	0.308102
SGR_RS07490	1796784	1798001	-	monooxygenase	.	30.2157	31.7364	33.2777	0.0291375	-0.127746	-0.156883	0.603991	27.4572	18.1966	6.00139	-0.713393	0.329395	-1.20723	0.101426
SGR_RS07495	1798075	1798425	-	isomerase	.	33.8471	37.0891	31.0237	0.0771611	-0.397229	-0.47439	0.240832	28.4199	42.7216	85.4249	0.550751	0.583009	1.64448	0.0991518
SGR_RS07500	1798721	1800190	+	aldehyde dehydrogenase family protein	.	0.239628	7.55772	21.0841	4.98697	6.22369	1.23671	0.00148797	0.250884	2.29686	21.7401	3.15539	0.00678826	3.44909	0.000631019
SGR_RS07505	1800187	1801770	+	amino acid permease	.	0.222382	1.17936	5.86716	2.44336	4.47548	2.03211	0.00152173	0.128426	0.371521	1.60583	1.52231	0.241361	2.46246	0.0209038
SGR_RS07510	1801830	1803407	+	choline oxidase	.	0.483197	2.92862	8.97369	2.59612	3.99445	1.39833	0.00581278	0.120577	1.58967	2.70459	3.44317	0.00281429	1.18995	0.187762
SGR_RS07515	1803447	1804076	+	alpha-ketoglutarate-dependent dioxygenase AlkB	.	3.35479	5.64888	15.0472	0.791435	1.93152	1.14009	0.0393573	3.55189	12.7877	6.35686	1.76619	0.0947136	-0.555269	0.592691
SGR_RS07520	1804173	1806752	+	PAS domain S-box protein	.	1.38864	1.26861	17.7483	-0.0967774	3.44594	3.54272	6.08963e-18	0.0737481	0.342921	3.59307	2.0966	0.122176	3.63388	0.0013334
SGR_RS07525	1806902	1807438	+	hypothetical protein	.	172.335	149.895	402.358	-0.170368	1.00792	1.17829	0.00010344	23.598	74.3793	27.8665	1.54817	0.101975	-0.949611	0.314448
SGR_RS07530	1807523	1809760	+	hypothetical protein	.	14.2493	12.2886	26.0922	-0.185642	0.648028	0.83367	0.0120904	4.60298	3.44852	16.7274	-0.489927	0.609555	2.88073	0.00251381
SGR_RS07535	1810179	1811687	+	sugar transferase	.	45.4734	23.205	9.70848	-0.920173	-2.4319	-1.51173	3.98816e-05	55.5927	46.8434	5.38426	-0.34457	0.607157	-2.64489	9.28956e-05
SGR_RS07540	1811758	1812741	-	GDP-L-fucose synthase	.	103.736	120.368	131.288	0.146275	0.0384482	-0.107827	0.717271	62.4685	58.8772	60.7486	-0.228935	0.773289	0.40412	0.610911
SGR_RS07545	1812856	1813869	+	GDP-mannose 4,6-dehydratase	gmd	80.015	59.3787	45.6121	-0.498287	-1.10626	-0.607971	0.0548868	74.4697	43.5379	7.17711	-0.878574	0.274177	-2.13091	0.00848597
SGR_RS07550	1814222	1816480	+	LamG domain-containing protein	.	106.483	63.0708	33.405	-0.803352	-1.94074	-1.13739	6.3671e-05	24.5541	20.0152	8.74142	-0.326388	0.709777	-0.635281	0.469261
SGR_RS07555	1816485	1817216	+	hypothetical protein	.	15.5814	9.69207	8.85595	-0.740054	-1.0664	-0.326347	0.49727	2.72707	1.87991	36.3247	-0.623979	0.63771	4.97674	0.000128684
SGR_RS07560	1817213	1818052	+	glycosyltransferase family 2 protein	.	29.0106	20.7198	13.686	-0.572858	-1.38513	-0.812273	0.0537927	23.0401	14.3347	7.55154	-0.718282	0.296978	-0.485325	0.483887
SGR_RS07565	1818068	1819231	-	glycosyltransferase	.	91.0251	117.64	85.362	0.371889	-0.357599	-0.729489	0.0283395	30.8195	61.4936	52.4628	0.962802	0.148673	0.206028	0.7566
SGR_RS07570	1819341	1820873	+	hypothetical protein	.	13.5938	7.14892	7.36515	-0.880033	-1.07999	-0.199962	0.63319	10.8252	68.3026	4.25329	2.62681	0.001946	-3.60936	2.21193e-05
SGR_RS07575	1820842	1822086	-	hypothetical protein	.	2.59737	2.19913	3.47688	-0.293647	0.125717	0.419364	0.51846	0.510183	0.794149	0.656943	0.504759	0.693329	0.371059	0.763968
SGR_RS07580	1822083	1823765	-	hypothetical protein	.	19.2696	12.4064	11.8004	-0.653436	-0.953752	-0.300316	0.365018	4.20705	8.69377	1.59798	0.981923	0.217188	-1.99827	0.0128892
SGR_RS07585	1823762	1825024	-	glycosyltransferase WbuB	.	28.8746	32.2297	15.7394	0.182894	-1.08852	-1.27141	0.000149173	14.8022	21.539	2.68519	0.374482	0.703039	-2.5934	0.00893998
SGR_RS07590	1825176	1825625	+	cytidyltransferase	.	133.778	108.9	35.798	-0.313432	-2.16857	-1.85514	3.83282e-08	415.481	274.78	105.731	-0.729117	0.422269	-0.79786	0.380132
SGR_RS07595	1825594	1826334	-	CDP-alcohol phosphatidyltransferase family protein	.	68.3735	58.8152	48.2504	-0.228064	-0.761598	-0.533533	0.0760079	92.871	92.3108	28.0545	-0.179328	0.842273	-1.31797	0.144204
SGR_RS07600	1826423	1826968	-	MOSC domain-containing protein	.	73.0003	63.9658	50.9202	-0.217978	-0.795504	-0.577525	0.0550965	60.1964	78.5536	165.347	0.315268	0.736728	1.70464	0.0685579
SGR_RS07605	1827114	1827467	-	monovalent cation/H(+) antiporter subunit G	.	0.495987	9.54382	11.73	4.29374	4.32677	0.0330289	0.963231	0	15.4458	138.139	7.92464	1.15571e-05	3.80007	0.000481697
SGR_RS07610	1827464	1827787	-	membrane protein	.	0.5436	11.0579	18.378	4.37136	4.80973	0.43837	0.526672	0	3.77637	25.1004	5.79516	0.000869331	2.99263	0.00225049
SGR_RS07615	1827784	1828413	-	Na+/H+ antiporter subunit E	.	0.372465	16.1688	30.6531	5.44781	6.1201	0.672295	0.107022	0.18121	33.9554	11.9814	7.22271	4.82436e-08	-1.23028	0.198224
SGR_RS07620	1828410	1830062	-	Na+/H+ antiporter subunit D	.	0.745847	31.2741	59.1298	5.39767	6.07257	0.674904	0.0220422	0.146086	12.485	42.5668	6.31523	6.47997e-09	2.34267	0.00523442
SGR_RS07625	1830059	1830676	-	Na(+)/H(+) antiporter subunit C	.	0.094703	9.86298	29.3313	6.6758	8.01054	1.33474	0.00289162	0	4.03504	8.42295	6.8083	6.20572e-05	1.40163	0.123092
SGR_RS07630	1830673	1833576	-	Na+/H+ antiporter subunit A	.	0.262752	37.7851	42.0313	7.18642	7.08102	-0.105401	0.761482	0.17537	16.4718	63.6767	6.57048	2.27809e-11	2.4997	0.00292441
SGR_RS07635	1833784	1834215	-	hypothetical protein	.	0.543178	5.89155	32.3045	3.44613	5.63604	2.1899	0.00010843	0.765614	1.75902	5.1429	1.27499	0.310663	1.87092	0.0922543
SGR_RS07640	1834319	1834720	-	RidA family protein	.	1.46133	38.3547	23.6058	4.70523	3.75565	-0.949584	0.0262626	0.411375	134.897	15.6465	8.35438	7.85813e-11	-2.82078	0.00330303
SGR_RS07645	1834717	1835934	-	acyl-CoA dehydrogenase	.	1.49498	29.8278	30.3115	4.31608	4.09394	-0.222139	0.474527	0.605582	23.0438	10.7609	5.18642	1.34767e-07	-0.814155	0.362306
SGR_RS07650	1836080	1837768	+	AMP-dependent synthetase	.	0.903531	12.4611	28.2019	3.79956	4.72717	0.927611	0.0052858	0.240884	9.19571	7.59406	5.192	5.79935e-08	0.247155	0.753931
SGR_RS07655	1837778	1838599	+	PaaX family transcriptional regulator	.	12.0115	15.5876	8.08918	0.362789	-0.824077	-1.18687	0.00346165	7.60606	9.78416	5.04957	0.313965	0.671717	-0.499139	0.49981
SGR_RS07660	1838655	1839485	+	hypothetical protein	.	4.02235	2.42574	12.9738	-0.6876	1.5359	2.2235	0.0004063	8.98225	3.96644	7.66927	-1.15807	0.192072	1.37262	0.120639
SGR_RS07665	1839482	1840018	+	hypothetical protein	.	4.48072	2.40908	11.0513	-0.870482	1.08939	1.95987	0.00445252	0.332456	0.173427	0.16305	-0.875749	0.767774	0.471411	0.874233
SGR_RS07670	1840005	1842314	-	bifunctional salicylyl-CoA 5-hydroxylase/oxidoreductase	.	0.863796	5.64599	7.33823	2.71747	2.86745	0.149973	0.709525	0.681113	14.4568	1.34187	4.39832	5.55152e-05	-3.05688	0.00402886
SGR_RS07675	1842299	1843126	-	enoyl-CoA hydratase family protein	.	1.91574	11.8449	26.3993	2.62581	3.52148	0.895663	0.0315004	1.45993	7.79532	5.75672	2.36531	0.00452115	-0.0715634	0.92664
SGR_RS07680	1843411	1843860	+	ATP-binding protein	.	10.3208	11.3992	15.5816	0.1074	0.324569	0.217169	0.661261	6.46872	10.7217	10.5226	0.65519	0.404517	0.442497	0.564253
SGR_RS07685	1843811	1845298	-	amino acid permease	.	4.38243	2.0907	4.67918	-1.09188	-0.141749	0.95013	0.0693809	8.81646	11.9914	1.10093	0.392134	0.711718	-3.15584	0.00358083
SGR_RS07690	1845520	1846524	-	ornithine carbamoyltransferase	argF	14.6247	18.5414	18.2696	0.319878	0.0659114	-0.253966	0.482542	19.5047	12.5225	21.1106	-0.694462	0.444085	0.983714	0.277604
SGR_RS07695	1846654	1847889	-	arginine deiminase	.	14.5082	35.3172	29.6806	1.25744	0.74822	-0.509216	0.114919	6.08357	25.0431	11.5648	1.93465	0.0202296	-0.667865	0.418729
SGR_RS07700	1847970	1850552	-	polynucleotide kinase-phosphatase	.	14.0556	6.31751	14.0464	-1.15549	-0.234729	0.920761	0.00249007	5.02455	2.13597	2.73939	-1.31072	0.0845818	0.775605	0.308211
SGR_RS07705	1850549	1852042	-	3' terminal RNA ribose 2'-O-methyltransferase Hen1	.	15.7726	7.25531	17.7634	-1.12715	-0.0793616	1.04779	0.00157551	6.09994	12.8929	6.2957	1.03575	0.287735	-0.473979	0.62532
SGR_RS07710	1852150	1853067	-	homocysteine S-methyltransferase	.	19.6381	10.6147	17.4407	-0.864232	-0.377218	0.487014	0.217687	9.64997	36.2684	9.90125	1.85999	0.0190976	-1.39585	0.0770433
SGR_RS07715	1853164	1854087	-	LLM class F420-dependent oxidoreductase	.	142.168	159.76	224.397	0.123848	0.38113	0.257282	0.320345	142.199	122.654	63.8258	-0.301087	0.640878	-0.546778	0.397191
SGR_RS07720	1854317	1854817	-	hypothetical protein	.	14.5413	33.687	33.9537	1.21384	0.964444	-0.249393	0.51165	40.815	77.8803	52.8783	0.894645	0.265107	-0.17546	0.826517
SGR_RS07725	1854942	1855301	-	nucleotide pyrophosphohydrolase	.	23.9895	21.761	14.4448	-0.137984	-0.984377	-0.846393	0.0667392	41.6822	37.6638	24.694	-0.172491	0.807401	-0.241429	0.733123
SGR_RS07730	1855520	1855921	-	cell division protein SepF	.	138.294	124.58	71.4013	-0.160424	-1.21484	-1.05441	0.000268693	288.42	179.715	140.087	-0.837487	0.265128	0.0343748	0.963533
SGR_RS07735	1856131	1856928	-	DeoR/GlpR transcriptional regulator	.	20.6309	20.2024	12.3085	-0.0492388	-1.01933	-0.970093	0.0146971	16.4597	23.2756	14.1155	0.429128	0.591452	-0.450712	0.57235
SGR_RS07740	1857158	1858045	+	hypothetical protein	.	2.31603	3.34459	5.46968	0.459076	1.00431	0.545238	0.486583	2.63208	20.9204	0.724427	2.96162	0.0118794	-4.46643	0.000224304
SGR_RS07745	1858060	1858719	+	DedA family protein	.	0.712727	0.993862	4.57009	0.38786	2.40666	2.0188	0.0448082	0.558787	0.98471	2.30132	0.762269	0.556715	1.80706	0.12505
SGR_RS07750	1859003	1859590	-	hypothetical protein	.	188.313	163.471	85.0219	-0.274358	-1.45347	-1.17911	0.000143381	143.99	50.8315	34.9214	-1.63893	0.0304142	-0.220371	0.771588
SGR_RS07755	1859797	1861671	+	ABC transporter ATP-binding protein	.	2.50326	3.38382	6.97237	0.490235	1.28916	0.79892	0.0959856	1.19344	0.743973	14.7362	-0.706428	0.56312	4.45864	0.000197302
SGR_RS07760	1861668	1863431	+	ABC transporter ATP-binding protein	.	3.09457	2.01746	8.4941	-0.562741	1.23172	1.79446	0.00037941	2.03344	1.42092	1.75614	-0.603243	0.467109	0.795812	0.333615
SGR_RS07765	1863428	1864303	+	TetR/AcrR family transcriptional regulator	.	1.0746	1.27427	3.9797	0.159967	1.60757	1.4476	0.0857316	0.449425	0.865175	0.601081	0.832891	0.549159	-0.219034	0.870069
SGR_RS07770	1864539	1864724	+	hypothetical protein	.	0.943975	0	0.947869	-2.50092	-0.155953	2.34496	0.528945	0	0.25035	0	1.49931	0.762818	-1.63758	0.741698
SGR_RS07775	1864732	1865799	-	ferrichrome ABC transporter permease	.	8.96519	5.22595	10.1324	-0.809269	-0.0701306	0.739138	0.122379	35.6446	32.0628	12.1314	-0.372194	0.755568	-1.05551	0.377963
SGR_RS07780	1865796	1866833	-	iron ABC transporter permease	.	11.4264	8.64012	11.2553	-0.389172	-0.245715	0.143458	0.722463	4.08027	2.70015	4.62249	-0.661198	0.460731	1.03122	0.246413
SGR_RS07785	1866884	1867933	-	iron-siderophore ABC transporter substrate-binding protein	.	67.6261	51.6712	101.2	-0.424012	0.324075	0.748087	0.00786501	81.3338	42.1292	55.3582	-0.996882	0.19479	0.882778	0.250821
SGR_RS07790	1868232	1869185	-	hypothetical protein	.	10.048	333.024	153.574	5.04835	3.62816	-1.42019	0.341224	5.37863	182.552	531.895	5.07042	7.26457e-08	2.0166	0.0295479
SGR_RS07795	1869346	1869570	+	hypothetical protein	.	0.260118	1.16358	6.00656	2.05086	4.27109	2.22023	0.178589	5.64602	5.1561	20.6826	-0.187546	0.878263	2.21414	0.0624813
SGR_RS07800	1869719	1870534	-	XRE family transcriptional regulator	.	9.64582	5.88437	5.97637	-0.715868	-0.91701	-0.201142	0.688085	2.84993	2.61763	1.39723	-0.167509	0.851998	-0.487928	0.590864
SGR_RS07805	1870650	1871090	+	hypothetical protein	.	9.88155	16.6051	21.4056	0.657907	0.808892	0.150985	0.771865	16.1886	8.38171	6.36584	-0.983919	0.223349	-0.0186373	0.981771
SGR_RS07810	1871204	1872721	+	deoxyribodipyrimidine photo-lyase	.	3.71497	26.5875	40.436	2.84922	3.20111	0.351885	0.263751	1.14635	10.1604	17.6583	3.08851	7.66062e-05	1.23423	0.0920252
SGR_RS07815	1872840	1875026	-	hypothetical protein	.	95.1939	50.2133	46.0658	-0.94018	-1.28554	-0.345355	0.193118	15.2065	22.5456	8.28735	0.506831	0.467832	-1.00947	0.148412
SGR_RS07820	1875023	1875892	-	hypothetical protein	.	118.393	46.5296	25.9906	-1.36485	-2.43791	-1.07307	0.000171764	29.1091	27.6191	6.08345	-0.109573	0.876046	-1.79765	0.0114053
SGR_RS07825	1875889	1876725	-	VWA domain-containing protein	.	721.983	590.833	292.727	-0.338349	-1.57828	-1.23993	2.68359e-06	379.885	429.043	221.01	0.0962655	0.897443	-0.670683	0.369223
SGR_RS07830	1877109	1881785	+	BREX system serine/threonine kinase PglW	pglW	63.1006	36.5303	28.4781	-0.801444	-1.3909	-0.589453	0.0173525	30.6739	35.2219	15.3815	0.165818	0.816893	-0.756165	0.291116
SGR_RS07835	1881782	1885423	+	BREX-2 system adenine-specific DNA-methyltransferase PglX	.	289.5	192.764	126.811	-0.601702	-1.43888	-0.837177	0.000234373	169.409	143.543	38.301	-0.321482	0.628168	-1.42797	0.0315328
SGR_RS36120	1885493	1885702	-	DUF397 domain-containing protein	.	200.107	119.526	91.1654	-0.769437	-1.38647	-0.617036	0.0455167	1127.81	892.22	623.316	-0.426412	0.540514	-0.195866	0.778641
SGR_RS07840	1885684	1886526	-	XRE family transcriptional regulator	.	67.1458	70.0481	107.048	-0.00435234	0.366896	0.371249	0.23174	144.423	149.717	100.653	-0.0413772	0.951065	-0.174891	0.795315
SGR_RS07845	1886714	1887103	+	hypothetical protein	.	4.22715	4.67444	16.573	0.0992552	1.65112	1.55186	0.0224574	0.521607	0.515678	0.749676	-0.101122	0.957603	0.962445	0.59589
SGR_RS07850	1887100	1887330	+	hypothetical protein	.	2.03399	0.755569	2.11952	-1.54257	-0.146786	1.39579	0.458966	0.715899	0.403161	0.253434	-0.71053	0.803013	-0.820231	0.786338
SGR_RS07855	1887535	1889427	+	DUF2075 domain-containing protein	.	101.285	100.289	52.4867	-0.0502628	-1.21979	-1.16953	4.01691e-06	99.4002	74.3179	41.197	-0.461209	0.517656	-0.539122	0.4497
SGR_RS07860	1889546	1893445	+	hypothetical protein	.	85.5269	89.6033	71.7705	0.0425488	-0.508855	-0.551403	0.0194243	77.3394	59.4858	49.1744	-0.479692	0.534873	0.250629	0.745748
SGR_RS07865	1893442	1896387	+	BREX-2 system phosphatase PglZ	pglZ	68.1936	34.2784	28.5536	-1.01088	-1.49772	-0.486841	0.0658253	32.8534	30.1745	7.61	-0.236711	0.769616	-1.53417	0.058136
SGR_RS07870	1896553	1897290	-	DUF3800 domain-containing protein	.	19.978	10.5463	8.30691	-0.925107	-1.51338	-0.588268	0.172409	31.6238	8.21021	2.25792	-2.14599	0.019391	-1.42364	0.131173
SGR_RS07875	1897387	1898715	+	BREX system ATP-binding protein BrxD	brxD	18.2136	17.5064	14.0234	-0.0446924	-0.64879	-0.604098	0.151208	34.1612	47.6428	19.7715	0.270797	0.821298	-1.01513	0.397298
SGR_RS07880	1898715	1900853	+	ATP-dependent helicase	.	9.42288	5.78934	3.39249	-0.725038	-1.72718	-1.00214	0.00902344	3.64734	3.10649	5.55772	-0.344448	0.700708	1.40411	0.114741
SGR_RS07885	1900909	1902252	-	PLP-dependent aminotransferase family protein	.	4.40878	3.22588	4.9403	-0.425722	-0.0369325	0.38879	0.49506	6.79263	11.5267	3.37295	0.694328	0.325773	-1.43227	0.0437581
SGR_RS07890	1902447	1903091	+	LysE family translocator	.	0.818344	0.340477	3.38584	-1.18886	1.84318	3.03204	0.0210105	0.748777	0.505358	0.453027	-0.473328	0.777672	0.21066	0.900028
SGR_RS07895	1903092	1904150	-	VWA domain-containing protein	.	45.7451	98.3771	121.768	1.08389	1.14065	0.0567523	0.847399	36.4857	115.652	73.1547	1.6188	0.0498996	-0.376543	0.647728
SGR_RS07900	1904319	1906613	-	protease	.	1.20454	1.98734	6.46875	0.680069	2.15316	1.47309	0.00147376	0.227022	0.44463	0.30581	0.855986	0.48237	-0.142276	0.903192
SGR_RS07905	1906970	1908001	-	ABC transporter ATP-binding protein	.	0.284619	0.466485	4.49835	0.653652	3.69676	3.0431	0.00318236	0	0.194878	0.453823	3.14093	0.253202	1.38745	0.561171
SGR_RS07910	1907998	1909071	-	ABC transporter ATP-binding protein	.	0.1645	0.57414	2.39805	1.82837	3.58229	1.75391	0.11278	0.0354321	0.26014	0.163529	2.42687	0.394914	-0.616613	0.816544
SGR_RS07915	1909073	1910059	-	ABC transporter permease	.	0.237189	0.0670413	2.73828	-1.56419	3.387	4.95118	0.00535138	0	0	0	NA	NA	NA	NA
SGR_RS07920	1910056	1911027	-	ABC transporter permease	.	0.241412	0	2.0755	-3.04077	2.88144	5.92221	0.00155304	0	0	0.0300268	0.20531	0.96723	1.03159	0.83607
SGR_RS07925	1911048	1912793	-	ABC transporter substrate-binding protein	.	0.0670406	0.0757959	2.9669	0.361183	5.26857	4.90739	0.000182393	0.124045	0.141855	0.0669618	0.190345	0.925004	-0.633121	0.75716
SGR_RS07930	1913217	1914677	+	peptidase M24 family protein	.	5.79586	7.52881	12.3731	0.326783	0.829356	0.502574	0.205131	3.38993	2.03296	1.38097	-0.756086	0.384086	-0.168072	0.848132
SGR_RS07935	1914772	1915482	+	GntR family transcriptional regulator	.	48.9225	38.3379	67.268	-0.371907	0.218126	0.590033	0.0513352	44.8894	54.7185	24.3402	0.239183	0.740699	-0.737406	0.307879
SGR_RS07940	1915571	1916536	-	ornithine cyclodeaminase	.	1.81986	0.498357	3.83212	-1.83382	0.911272	2.74509	0.00666196	0.460566	9.53455	0.514866	4.29604	0.00238953	-3.94492	0.00423937
SGR_RS07945	1916533	1917636	-	proline racemase	.	1.43631	1.47149	6.9633	0.056778	2.03791	1.98113	0.0017662	1.92092	0.797764	0.556099	-1.36558	0.225762	-0.0232457	0.984019
SGR_RS07950	1917633	1918634	-	proline racemase	.	2.99145	3.49811	7.12439	0.1883	1.01398	0.825682	0.142642	1.09106	1.18746	0.495685	0.00459036	0.996832	-0.651834	0.578118
SGR_RS07955	1918636	1919550	-	dihydrodipicolinate synthase family protein	.	3.84856	13.0999	24.1764	1.77855	2.447	0.668448	0.0988595	5.25925	3.02846	2.33243	-0.7882	0.379389	0.031822	0.971884
SGR_RS07960	1919560	1921056	-	FAD-dependent oxidoreductase	.	1.0987	0.26521	4.72324	-1.90959	1.85063	3.76022	2.26114e-05	0.288411	0.299796	0.390842	-0.0199804	0.989247	0.652339	0.649754
SGR_RS07965	1921049	1921303	-	(2Fe-2S)-binding protein	.	0.461176	1.1207	2.30426	1.2944	2.04583	0.751423	0.670438	0.149231	0.365216	1.14724	0.966292	0.722806	1.71841	0.485853
SGR_RS07970	1921300	1922460	-	FAD-binding oxidoreductase	.	1.31774	0.906949	7.15316	-0.586047	2.12837	2.71441	0.000130554	0.394542	0.359245	0.0502774	-0.293753	0.865298	-1.94476	0.321386
SGR_RS07975	1922829	1924391	+	aldehyde dehydrogenase (NADP(+))	.	0.563774	1.82471	6.04604	1.69286	3.18366	1.49079	0.00767532	0.105805	0.158464	0.44903	0.588833	0.732725	1.83605	0.229934
SGR_RS07980	1924375	1925601	-	FAD-dependent oxidoreductase	.	1.29456	1.57408	5.1002	0.248019	1.67366	1.42564	0.0326076	0.714473	1.52849	0.333429	1.07299	0.349749	-1.72197	0.14052
SGR_RS07985	1925598	1926995	-	MFS transporter	.	1.17846	1.08452	4.27274	-0.138245	1.58992	1.72816	0.0148246	0.473169	0.177167	0.167383	-1.46011	0.353647	0.183486	0.910812
SGR_RS07990	1927117	1927770	+	TetR/AcrR family transcriptional regulator	.	38.1738	36.2099	14.674	-0.0892277	-1.60853	-1.5193	3.12499e-05	19.6234	11.1963	6.92974	-0.836225	0.246821	-0.304133	0.676124
SGR_RS07995	1927882	1928529	+	RNA polymerase sigma factor	.	3.98668	1.28605	4.17123	-1.61624	-0.173728	1.44251	0.0871687	2.1569	0.574878	0.360585	-1.78233	0.222669	-0.219284	0.88654
SGR_RS08000	1928526	1929563	+	hypothetical protein	.	8.72001	5.98489	7.46231	-0.55046	-0.47025	0.0802101	0.86073	4.58221	3.54671	9.33346	-0.454743	0.690218	1.59115	0.160163
SGR_RS08005	1929620	1930435	+	hypothetical protein	.	8.77844	6.4003	10.6571	-0.430668	0.0529881	0.483657	0.305295	2.72788	6.20394	0.895648	1.07752	0.323908	-2.33933	0.0365089
SGR_RS08010	1930585	1931286	+	hypothetical protein	.	6.78578	5.08728	6.09628	-0.473999	-0.444626	0.0293727	0.959567	46.559	3.1119	1.0834	-4.11094	0.00027783	-1.24886	0.291337
SGR_RS08015	1931328	1932266	-	hypothetical protein	.	36.203	29.5121	56.8594	-0.347302	0.362746	0.710048	0.0212428	74.4886	38.0409	15.1323	-1.00219	0.132965	-0.924233	0.167851
SGR_RS08020	1932606	1933190	+	30S ribosomal protein S1	.	4.41882	4.54084	5.75875	0.0490055	0.123358	0.0743523	0.910859	5.08113	5.87317	6.7942	0.174383	0.836403	0.689897	0.405393
SGR_RS36130	1933568	1933798	-	2-methylcitrate synthase	.	0.509091	0.286449	2.54367	-0.685461	2.04357	2.72903	0.241069	0.164736	0	0	-1.05763	0.831149	-0.343583	0.945189
SGR_RS08025	1933832	1934089	-	3-hydroxyisobutyryl-CoA hydrolase	.	0.226847	0	3.98584	-1.06052	3.86507	4.92559	0.032689	0.147496	0	0	-1.05763	0.831149	-0.343583	0.945189
SGR_RS08030	1934105	1935511	-	XRE family transcriptional regulator	.	2.71389	2.85038	4.74004	0.0557327	0.545839	0.490106	0.370379	2.22483	0.935802	1.05998	-1.30286	0.168558	0.498267	0.602179
SGR_RS08035	1935890	1937173	+	isocitrate lyase	.	29.6432	16.7158	42.6804	-0.889599	0.223453	1.11305	0.000690843	15.0873	2.49453	3.09629	-2.69042	0.000189687	0.749778	0.305044
SGR_RS08040	1937269	1938867	+	malate synthase A	aceB2	5.40614	6.09038	18.3852	0.135099	1.49334	1.35824	0.000160496	1.80489	1.23792	3.00061	-0.630913	0.490787	1.57868	0.0796166
SGR_RS08045	1938864	1939757	+	3-hydroxybutyryl-CoA dehydrogenase	.	3.48682	2.05636	6.0136	-0.846021	0.512882	1.3589	0.0399937	0.938036	0.381219	0.686918	-1.2761	0.346321	1.12864	0.40341
SGR_RS36135	1940022	1940442	+	precorrin-6A synthase (deacetylating)	.	0.55867	0	2.76805	-3.10227	2.04068	5.14295	0.011928	0	0	0	NA	NA	NA	NA
SGR_RS08050	1940640	1942052	-	hypothetical protein	.	52.317	57.4455	117.499	0.0938848	0.888542	0.794657	0.00431047	16.1869	53.7939	11.7707	1.70227	0.0110361	-1.74272	0.00918397
SGR_RS08055	1942632	1945427	+	peptidase	.	24.7319	15.8497	24.3905	-0.68462	-0.289388	0.395231	0.16751	9.03655	4.69379	2.61373	-0.995814	0.165574	-0.396635	0.58303
SGR_RS08060	1945424	1946371	+	hypothetical protein	.	15.9275	6.10596	11.3424	-1.39429	-0.735406	0.658887	0.105818	33.3319	3.26265	3.05188	-3.58812	0.000729697	0.401528	0.708473
SGR_RS08065	1946376	1947560	+	energy-coupling factor transporter transmembrane protein EcfT	.	2.92275	1.14755	4.39635	-1.32485	0.382963	1.70781	0.010948	0.375449	0.378729	0.444199	-0.050817	0.971339	0.585088	0.669771
SGR_RS08070	1947557	1949212	+	ATP-binding cassette domain-containing protein	.	3.87244	3.34255	8.32606	-0.244891	0.821813	1.0667	0.0242563	1.55013	0.943449	0.723945	-0.78244	0.394677	0.0153527	0.986841
SGR_RS08075	1949209	1950033	+	ECF transporter S component	.	2.06658	0.929927	3.76292	-1.19305	0.588086	1.78113	0.0381367	1.01649	0.918658	0.744369	-0.23383	0.845827	0.0808013	0.946245
SGR_RS08080	1950074	1950565	+	DUF4430 domain-containing protein	.	55.2736	57.0207	127.943	-0.0345876	0.895429	0.930017	0.00838544	29.3485	12.0517	13.0105	-1.27409	0.108826	0.561368	0.480992
SGR_RS08085	1950937	1952265	-	class I SAM-dependent RNA methyltransferase	.	26.0758	21.3806	19.6959	-0.276548	-0.631719	-0.355171	0.24654	30.9988	33.0956	8.93467	0.020481	0.979065	-1.54218	0.0489814
SGR_RS08090	1952522	1954570	-	APC family permease	.	21.7835	25.7022	29.8803	0.249527	0.22899	-0.020537	0.940232	9.54678	17.8815	9.5773	0.859396	0.273753	-0.550566	0.482293
SGR_RS08095	1954893	1955561	+	TrkA family potassium uptake protein	.	113.626	72.9504	46.7823	-0.671069	-1.54399	-0.872921	0.00197656	113.002	114.03	37.8107	-0.0649545	0.927538	-1.22341	0.0872762
SGR_RS08100	1955561	1956238	+	TrkA family potassium uptake protein	.	114.162	80.2183	56.9652	-0.560825	-1.28617	-0.72535	0.0143416	90.1772	105.39	95.5349	0.188479	0.774752	0.230081	0.726557
SGR_RS08105	1956335	1957126	-	DUF3159 domain-containing protein	.	239.724	236.557	143.42	-0.040679	-1.01124	-0.970561	0.000147107	259.568	275.071	160.376	-0.0649858	0.931565	-0.430693	0.569286
SGR_RS08110	1957130	1957480	-	hypothetical protein	.	97.0611	73.8065	81.4944	-0.389852	-0.481557	-0.0917053	0.761102	87.9804	97.1619	66.4814	-0.0222544	0.978993	-0.171254	0.839388
SGR_RS08115	1957622	1958317	-	DNA-binding response regulator	.	19.6872	17.4064	27.8319	-0.210999	0.20437	0.415369	0.285058	13.3585	7.08725	4.87344	-1.01497	0.173724	-0.142878	0.849707
SGR_RS08120	1958439	1960982	-	sensor histidine kinase KdpD	.	9.16788	7.58633	16.5914	-0.277166	0.601804	0.87897	0.00598807	5.57435	6.07328	15.8011	0.0424328	0.96008	1.65774	0.049356
SGR_RS08125	1961161	1961895	-	ABC transporter ATP-binding protein	.	26.0539	20.3318	19.3458	-0.368872	-0.66468	-0.295808	0.412532	16.5148	35.4702	11.5026	1.05305	0.163006	-1.33002	0.0780037
SGR_RS08130	1962100	1962873	-	DUF3710 domain-containing protein	.	547.974	431.455	267.899	-0.389507	-1.31782	-0.92831	0.000349223	632.248	532.482	422.297	-0.360635	0.597056	0.0148766	0.982602
SGR_RS08135	1962875	1963405	-	deoxyuridine 5'-triphosphate nucleotidohydrolase	.	76.1976	36.3693	25.3035	-1.05959	-1.82543	-0.765848	0.0266976	37.2439	44.7232	9.30605	0.213789	0.780004	-1.87005	0.0154943
SGR_RS08140	1963402	1963986	-	PaaI family thioesterase	.	85.7893	64.2079	48.7296	-0.436492	-1.06764	-0.631145	0.0251406	80.8863	106.183	25.8309	0.349263	0.680813	-1.57914	0.0633868
SGR_RS08145	1964045	1964503	+	DUF3093 domain-containing protein	.	27.014	27.7437	22.7447	0.037094	-0.525506	-0.5626	0.194219	44.4884	120.832	341.998	1.37112	0.167393	2.12234	0.0320316
SGR_RS08150	1964619	1965575	-	hypothetical protein	.	219.225	98.3328	101.15	-1.17083	-1.35135	-0.180521	0.510742	15.6141	49.1403	16.7145	1.62671	0.0571235	-1.18476	0.164751
SGR_RS08155	1965589	1965885	-	DUF4193 domain-containing protein	.	478.66	301.745	252.464	-0.720327	-1.20323	-0.482902	0.0966157	1031.42	678.685	467.339	-0.727397	0.330391	-0.224442	0.763979
SGR_RS08160	1966291	1967523	-	sensor histidine kinase	.	18.253	14.3623	15.9716	-0.367814	-0.435397	-0.0675832	0.840721	7.16101	32.7787	11.2675	2.17461	0.0194356	-1.20415	0.193133
SGR_RS08165	1967529	1968182	-	DNA-binding response regulator	.	36.9201	43.5914	47.3629	0.2345	0.11048	-0.12402	0.68319	17.4662	62.9785	14.8408	1.81744	0.0072607	-1.66139	0.0137634
SGR_RS08170	1968842	1969645	-	inositol monophosphatase	.	101.132	113.052	72.4834	0.131853	-0.749221	-0.881074	0.00118914	55.7159	77.261	62.0523	0.437544	0.602883	-0.0646556	0.938667
SGR_RS08175	1969675	1970802	-	ferrochelatase	.	55.1525	64.9815	41.7502	0.244561	-0.64465	-0.889211	0.00180193	49.0201	22.3738	28.611	-1.27124	0.0830475	0.785362	0.28439
SGR_RS08180	1971010	1972257	+	MFS transporter	.	33.5886	7.68265	7.73675	-2.09787	-2.31988	-0.222018	0.557383	30.4253	38.0687	3.8898	0.269003	0.750709	-2.92846	0.000619979
SGR_RS08185	1972214	1973536	+	FAD-binding protein	.	171.642	133.169	87.0909	-0.424917	-1.263	-0.83808	0.00353733	90.6084	77.8048	42.3873	-0.317869	0.66415	-0.571812	0.435002
SGR_RS08190	1973634	1974818	-	hypothetical protein	.	10.5043	26.2697	37.7583	1.35779	1.62442	0.266628	0.453057	3.37785	18.8487	9.25024	2.43259	0.000617295	-0.581394	0.40046
SGR_RS08195	1975313	1976410	+	DUF3071 domain-containing protein	.	96.9219	91.1317	110.779	-0.0781996	-0.0309831	0.0472165	0.853595	55.4363	110.316	127.03	0.946694	0.153727	0.549217	0.407019
SGR_RS08200	1976519	1977349	-	sulfurtransferase	.	109.572	143.684	97.6557	0.336791	-0.45172	-0.788511	0.00585839	97.4954	84.585	108.937	-0.253871	0.739774	0.921948	0.227379
SGR_RS08205	1977583	1978383	+	VOC family protein	.	63.4711	131.761	192.677	1.04042	1.34393	0.30351	0.252606	67.432	146.664	247.111	0.989193	0.192994	1.2371	0.102903
SGR_RS08210	1978414	1979067	-	thymidine kinase	.	13.9211	6.68357	6.63343	-1.0318	-1.30718	-0.275382	0.597448	27.5965	18.3723	6.75333	-0.628343	0.394158	-1.12598	0.131445
SGR_RS08215	1979114	1980301	-	alkaline phosphatase family protein	.	20.1737	9.24517	7.20469	-1.10281	-1.73174	-0.628934	0.123805	6.33806	4.71675	2.65889	-0.506039	0.50754	-0.499929	0.516736
SGR_RS08220	1980301	1980897	-	hypothetical protein	.	88.8585	71.4308	125.458	-0.309432	0.24267	0.552102	0.0708684	62.8699	40.3484	119.359	-0.688992	0.365459	2.10097	0.00567408
SGR_RS08225	1980959	1983877	-	GNAT family N-acetyltransferase	.	12.7967	18.8305	25.628	0.574466	0.769853	0.195387	0.497848	3.32566	18.7507	4.6974	2.46095	0.000277497	-1.58342	0.0182607
SGR_RS08230	1984073	1984354	+	HPr family phosphocarrier protein	ptsH1	134.349	428.976	211.035	1.62225	0.349618	-1.27263	3.42925e-05	116.542	562.57	310.61	2.23132	0.00344229	-0.38496	0.61275
SGR_RS08235	1984514	1985221	-	GntR family transcriptional regulator	.	7.2992	5.56701	83.9723	-0.418424	3.29218	3.7106	1.60155e-21	2.28002	3.91673	80.2209	0.744707	0.439571	4.57964	6.41833e-07
SGR_RS08240	1985399	1986214	-	M23 family peptidase	.	8.42049	15.0229	12.6013	0.864207	0.346793	-0.517414	0.238888	11.3767	11.4637	2.47276	0.016874	0.983595	-1.85501	0.0269336
SGR_RS08245	1986621	1987991	-	insulinase family protein	.	575.682	518.115	486.22	-0.21407	-0.531318	-0.317248	0.259743	262.698	151.842	179.979	-0.879836	0.198502	0.57198	0.4032
SGR_RS08250	1988018	1989391	-	insulinase family protein	.	641.356	628.698	622.608	-0.0737588	-0.323307	-0.249548	0.315442	449.082	305.17	456.753	-0.647302	0.304187	1.02109	0.105016
SGR_RS08255	1989660	1992116	+	DNA topoisomerase IV subunit A	parC	70.9271	69.7898	56.0621	-0.0318107	-0.580791	-0.54898	0.0211659	90.4106	67.1406	53.2861	-0.521913	0.420237	0.0327123	0.959713
SGR_RS08260	1992157	1993323	-	GTP-binding protein	.	17.627	17.5781	11.7985	-0.00759666	-0.84041	-0.832814	0.0230578	11.6329	19.9406	24.6747	0.723511	0.405908	0.906617	0.295189
SGR_RS08265	1993346	1994491	-	citrate synthase/methylcitrate synthase	.	9.2313	8.40412	23.1659	-0.182663	1.07457	1.25723	0.0018863	7.32013	2.94449	4.69577	-1.35657	0.0756402	1.00933	0.186415
SGR_RS08270	1994637	1995935	+	helix-turn-helix domain-containing protein	.	10.8473	6.87385	10.1773	-0.632804	-0.307403	0.325401	0.411285	6.80044	5.98245	4.86391	-0.231045	0.762177	0.0109349	0.988563
SGR_RS08275	1995943	1996962	-	LacI family transcriptional regulator	.	40.3787	77.4682	15.3804	0.95123	-1.6333	-2.58453	2.32394e-13	50.6769	130.553	32.0202	1.33811	0.082626	-1.48033	0.0547749
SGR_RS08280	1997148	1998839	+	sensor histidine kinase	.	13.817	8.38377	12.849	-0.723041	-0.345851	0.37719	0.261803	5.32283	9.30536	1.76359	0.71634	0.402095	-2.12123	0.014187
SGR_RS08285	1998836	1999510	+	response regulator	.	9.48579	3.89136	5.70171	-1.32063	-0.978587	0.342041	0.571477	3.23923	4.5382	34.5168	0.424559	0.721638	3.11859	0.00751552
SGR_RS08290	1999617	2001209	-	cation acetate symporter	.	2.28576	8.88372	22.6103	1.9656	3.06825	1.10265	0.00122946	0.893014	6.69245	12.62	2.8362	0.000581587	1.42348	0.0641112
SGR_RS08295	2001206	2001676	-	DUF485 domain-containing protein	.	3.12044	10.7239	17.5686	1.77618	2.23942	0.46324	0.381918	0.161588	4.26995	8.07086	4.32395	0.00195605	1.3056	0.148881
SGR_RS08300	2001929	2004055	-	type IIA DNA topoisomerase subunit B	parE	111.58	111.583	122.863	-0.0210977	-0.115671	-0.0945734	0.688188	69.3325	83.9528	67.5457	0.199185	0.789013	0.165914	0.823561
SGR_RS08305	2004503	2004736	+	hypothetical protein	.	1189.95	1198.34	1772.18	-0.046824	0.279896	0.32672	0.264093	6542.71	7798.66	12792.9	0.177308	0.779366	1.15141	0.0688565
SGR_RS08310	2004908	2005738	-	serine protease	sprV	17.6889	93.3136	121.746	2.3749	2.50832	0.133417	0.648152	6.42465	31.2513	44.181	2.22672	0.00453375	0.792844	0.302792
SGR_RS08315	2005872	2007416	-	RNA polymerase sigma factor	hrdB	515.475	548.984	505.87	0.0522362	-0.300041	-0.352277	0.146767	484.29	455.689	449.978	-0.170661	0.785381	0.362255	0.563219
SGR_RS08320	2007754	2008695	-	FadR family transcriptional regulator	whiH	34.1193	420.566	676.153	3.55026	3.98221	0.431946	0.200775	22.7398	180.849	293.747	2.896	1.03714e-05	1.1199	0.085928
SGR_RS08325	2008802	2010538	-	ATP-binding cassette domain-containing protein	.	1.99267	26.4508	49.6852	3.78228	4.4409	0.658619	0.0747655	1.00939	65.1228	107.197	5.94811	3.5078e-14	1.10804	0.131771
SGR_RS08330	2010683	2011441	-	NUDIX hydrolase	.	32.2392	22.9929	25.2495	-0.529002	-0.638437	-0.109434	0.761876	34.5391	16.8356	13.0917	-1.03908	0.169299	0.118923	0.875315
SGR_RS08335	2011614	2012990	-	DUF4192 domain-containing protein	.	6.14504	6.16551	19.7062	-0.00373922	1.43873	1.44247	7.30248e-05	4.16074	2.27854	9.92434	-1.03077	0.312055	2.37917	0.0187083
SGR_RS08340	2013290	2015449	-	RecQ family ATP-dependent DNA helicase	.	27.2746	32.6885	39.3495	0.240565	0.24196	0.00139452	0.9967	50.3665	36.499	15.2454	-0.64303	0.459334	-0.903177	0.299176
SGR_RS08345	2015754	2016392	+	hypothetical protein	.	21.8893	28.9962	36.6433	0.399912	0.481991	0.0820796	0.812076	7.27869	16.7524	23.2364	1.16588	0.129454	0.922605	0.22048
SGR_RS08350	2016522	2017166	-	hypothetical protein	.	84.108	72.6749	25.3397	-0.246332	-1.98646	-1.74013	8.35576e-08	94.9958	38.7024	18.9401	-1.36445	0.0397462	-0.554244	0.406008
SGR_RS08355	2017229	2017939	-	ribonuclease HII	.	8.5016	4.65466	7.57522	-0.84444	-0.362057	0.482383	0.392392	21.432	9.70931	5.55128	-1.18128	0.0920619	-0.401668	0.571855
SGR_RS08360	2018147	2019970	-	DUF4173 domain-containing protein	.	12.552	5.38379	5.17536	-1.20171	-1.47041	-0.268702	0.517342	4.44513	7.32274	1.57046	0.670543	0.371256	-1.75855	0.0203818
SGR_RS08365	2020187	2021095	-	ADP-ribosylglycohydrolase family protein	.	48.1412	30.773	23.3677	-0.638025	-1.28779	-0.649766	0.0389302	49.2169	31.0781	60.5368	-0.836455	0.447572	1.62102	0.140811
SGR_RS08370	2021108	2021767	-	histidine phosphatase family protein	.	16.2924	9.51721	10.9207	-0.765756	-0.834782	-0.0690257	0.880841	8.70996	14.3875	6.68675	0.627278	0.496041	-0.619902	0.499934
SGR_RS08375	2021825	2022460	-	DUF4937 domain-containing protein	.	9.51619	9.55971	6.38991	0.00645904	-0.819005	-0.825464	0.105611	5.46042	8.54733	29.1753	0.561314	0.597274	1.97062	0.059679
SGR_RS08380	2022712	2023248	+	TerD-family protein	.	347.657	325.07	311.647	-0.15414	-0.437958	-0.283818	0.325883	448.185	242.166	114.483	-1.003	0.154403	-0.737351	0.295579
SGR_RS08385	2023359	2026256	-	vitamin B12-dependent ribonucleotide reductase	.	632.233	581.803	700.076	-0.171455	-0.138627	0.0328288	0.899418	386.461	321.314	356.171	-0.342258	0.594733	0.620938	0.334441
SGR_RS08390	2026431	2026943	-	transcriptional regulator NrdR	.	85.194	74.4981	59.7695	-0.177018	-0.752729	-0.575711	0.0794746	42.8614	66.0937	132.697	0.578976	0.433331	1.53714	0.0365921
SGR_RS08395	2027433	2028230	+	transcriptional repressor LexA	lexA	418.443	1578.32	2211.86	1.81925	2.06158	0.242336	0.515259	290.401	873.382	1457.41	1.5405	0.034107	1.27284	0.079849
SGR_RS08400	2028359	2030329	-	ATP-dependent DNA helicase	.	52.3144	38.6704	37.6709	-0.447512	-0.717738	-0.270226	0.294017	16.7989	26.3038	8.14212	0.600643	0.410548	-1.25145	0.0867462
SGR_RS08405	2030368	2032275	-	IucA/IucC family siderophore biosynthesis protein	.	108.214	166.498	145.866	0.618416	0.210625	-0.407792	0.141176	44.7994	65.8035	32.6589	0.488198	0.465613	-0.629608	0.346611
SGR_RS08410	2032336	2033172	-	N-acetyltransferase	.	43.3079	41.9079	32.7247	-0.0566154	-0.646568	-0.589952	0.0437391	14.2609	10.9013	23.2803	-0.448233	0.584302	1.3722	0.0922858
SGR_RS08415	2033258	2035162	-	iron transporter	.	50.706	62.0956	60.8889	0.303908	0.0534544	-0.250453	0.375269	19.8577	23.0766	22.2627	0.164772	0.836826	0.523428	0.512325
SGR_RS08420	2035191	2036585	-	aminotransferase class III-fold pyridoxal phosphate-dependent enzyme	.	10.4431	22.7483	28.1281	1.12195	1.20356	0.0816158	0.792807	11.9503	17.9919	64.731	0.514775	0.54378	2.4437	0.00376536
SGR_RS08425	2036941	2038110	+	hypothetical protein	.	379.48	261.113	299.907	-0.597981	-0.622591	-0.02461	0.93042	377.445	241.035	159.445	-0.732378	0.312578	-0.295141	0.6841
SGR_RS08430	2038350	2039870	-	GTPase HflX	hflX	437.223	492.953	464.326	0.145393	-0.201194	-0.346587	0.253165	347.436	391.809	540.871	0.0947507	0.88421	0.881431	0.175406
SGR_RS08435	2040002	2041447	-	M1 family peptidase	.	2.47879	94.7646	161.682	5.25262	5.78108	0.528458	0.0448769	0.72063	40.6768	70.9809	5.74683	9.18892e-11	1.12818	0.165679
SGR_RS08440	2041629	2043788	-	bifunctional (p)ppGpp 3'-pyrophosphohydrolase	relA2	20.4582	30.4678	42.7173	0.563594	0.80606	0.242466	0.351324	7.54002	12.3446	53.4295	0.549324	0.600679	2.75927	0.00833758
SGR_RS08445	2043960	2044826	-	diaminopimelate epimerase	.	58.5145	57.6985	102.912	0.00258774	0.586278	0.58369	0.0465636	48.0369	43.6423	50.8036	-0.217146	0.772241	0.558482	0.456124
SGR_RS08450	2044901	2045353	-	hypothetical protein	.	15.1704	7.01353	8.69052	-1.12619	-1.04613	0.0800643	0.887046	12.3477	75.2347	6.12825	2.54924	0.00402285	-3.11736	0.000454367
SGR_RS08455	2045461	2046399	-	tRNA (adenosine(37)-N6)-dimethylallyltransferase MiaA	miaA	24.6536	25.4994	22.6839	0.0482217	-0.380668	-0.42889	0.207354	15.8759	12.8298	13.6298	-0.343644	0.646953	0.592734	0.42827
SGR_RS08460	2046620	2046973	+	antitoxin	.	684.184	1015.66	1409.64	0.525825	0.755483	0.229659	0.407919	1276.43	1415.82	1574.93	0.0493072	0.938055	0.57931	0.361117
SGR_RS08465	2047037	2047756	-	hypothetical protein	.	14.6688	13.0782	9.64339	-0.110251	-0.804071	-0.69382	0.140301	35.1222	31.5606	8.65179	-0.318115	0.719132	-1.51056	0.0896476
SGR_RS08470	2047971	2049491	-	tRNA (N6-isopentenyl adenosine(37)-C2)-methylthiotransferase MiaB	.	59.8736	74.2853	68.9166	0.304024	-0.0396168	-0.343641	0.159152	70.0105	111.734	136.319	0.556646	0.549295	0.912428	0.326065
SGR_RS08475	2049625	2050626	+	hypothetical protein	.	7.74501	5.63237	7.56455	-0.471544	-0.303652	0.167892	0.722938	11.5825	10.6694	5.2805	-0.175683	0.797884	-0.575265	0.403879
SGR_RS08480	2050664	2052058	-	HAMP domain-containing histidine kinase	.	2.56746	0.377408	4.82952	-2.74445	0.70655	3.451	1.2511e-05	1.32186	0.731489	1.33974	-0.965547	0.385474	1.53197	0.162854
SGR_RS08485	2052078	2052770	-	DNA-binding response regulator	.	11.5323	5.56573	13.9904	-1.07852	0.0109578	1.08948	0.0251474	4.54892	3.41531	3.0375	-0.483365	0.561315	0.255907	0.75816
SGR_RS08495	2053213	2053998	+	amino acid ABC transporter ATP-binding protein	.	727.027	66.9791	152.363	-3.46353	-2.50512	0.958409	0.000379761	762.706	231.509	213.499	-1.80102	0.0209376	0.449258	0.564693
SGR_RS08500	2054031	2054954	+	glutamate ABC transporter substrate-binding protein	.	2484.78	428.295	980.405	-2.60436	-1.63551	0.968855	0.000807191	2690.77	542.67	844.823	-2.36944	0.00105791	1.11348	0.123855
SGR_RS08505	2055145	2055792	+	amino acid ABC transporter permease	.	365.955	33.3604	54.706	-3.49221	-2.99222	0.499984	0.100444	246.202	27.7306	27.7051	-3.18351	2.29316e-06	0.396056	0.558356
SGR_RS08510	2055789	2056730	+	amino acid ABC transporter permease	.	335.542	28.1996	53.6304	-3.62722	-2.90922	0.717994	0.024428	196.377	83.5806	46.1728	-1.30597	0.178664	-0.531827	0.584196
SGR_RS08515	2056907	2058625	+	monooxygenase	.	22.699	24.0874	16.0026	0.0707725	-0.762168	-0.832941	0.00370792	7.37395	9.97633	8.24891	0.429566	0.55774	0.133237	0.855025
SGR_RS08520	2058826	2059419	+	cysteine dioxygenase	.	3.17044	2.10686	9.76017	-0.628254	1.31249	1.94075	0.00663812	12.7947	36.65	13.2455	1.47393	0.0449017	-1.1378	0.119285
SGR_RS08525	2059416	2059883	+	sulfurtransferase	.	4.88889	5.77236	13.9146	0.302256	1.32383	1.02157	0.103756	14.6915	10.9826	110.958	-0.458751	0.689519	4.00713	0.000438994
SGR_RS08530	2060092	2060796	+	hypothetical protein	.	0.0837922	19.2409	61.5356	7.83898	9.26498	1.426	5.3947e-05	0.161932	23.8641	31.5544	6.82053	3.70712e-09	0.843161	0.252597
SGR_RS08535	2061054	2061782	-	recombination regulator RecX	.	63.2947	60.2636	85.491	-0.0368202	0.216189	0.253009	0.416853	14.9165	24.5762	34.7027	0.699991	0.338784	0.845653	0.24357
SGR_RS08540	2061786	2062916	-	recombinase RecA	recA	344.151	639.145	1055.81	0.863641	1.34897	0.485325	0.0397814	317.995	597.147	1062.41	0.830889	0.199367	1.26169	0.0512362
SGR_RS08545	2063306	2063776	-	glyoxalase/bleomycin resistance/dioxygenase family protein	.	5.74267	83.3807	226.463	3.85474	5.02375	1.16901	0.178977	5.04618	88.2476	297.797	4.07525	6.33519e-05	2.14577	0.0302198
SGR_RS08550	2063856	2064257	+	transcriptional regulator	.	8.91898	62.0357	125.122	2.81337	3.52751	0.714136	0.527556	4.90025	69.4823	176.723	3.7732	6.36792e-05	1.68424	0.0632432
SGR_RS08555	2064254	2065366	+	arsenical-resistance protein	arsB	6.23003	39.3536	34.7201	2.68501	2.21861	-0.466399	0.679293	3.03495	6.57898	33.4633	1.1016	0.215541	2.61842	0.00252752
SGR_RS08560	2065359	2065766	+	arsenate reductase ArsC	.	2.74025	5.82442	18.8425	1.08716	2.47506	1.3879	0.0444875	0.373079	2.50595	2.36315	2.53551	0.0862616	0.414625	0.740275
SGR_RS08565	2065921	2066805	+	SDR family oxidoreductase	.	0.927697	3.37541	19.5413	1.91154	4.18201	2.27047	1.09257e-05	0.229861	1.95678	14.8667	2.98732	0.00671421	3.36506	3.05421e-05
SGR_RS08570	2066850	2067753	-	IS5/IS1182 family transposase	.	0.713974	1.11493	3.60707	0.651013	2.15197	1.50096	0.094819	0.126285	0.428512	0.0322854	1.6617	0.48006	-2.8816	0.255181
SGR_RS08575	2067775	2068404	+	class I SAM-dependent methyltransferase	.	24.3352	23.7433	19.7881	-0.0335966	-0.541307	-0.50771	0.16077	17.309	15.1847	55.7004	-0.23071	0.819433	2.08239	0.038383
SGR_RS08580	2068499	2069614	-	AI-2E family transporter	.	15.4173	13.9397	12.9434	-0.126166	-0.487824	-0.361658	0.328223	6.58319	32.8151	7.62153	2.26274	0.00082904	-1.64751	0.0139714
SGR_RS08585	2069833	2070027	-	DUF3046 domain-containing protein	.	17.7753	10.598	30.7863	-0.709038	0.529924	1.23896	0.0556314	212.015	50.8822	284.09	-2.23507	0.00855041	2.81073	0.000932533
SGR_RS08590	2070107	2071021	+	hypothetical protein	.	12.9146	18.9051	18.3978	0.530781	0.241068	-0.289713	0.423153	22.3722	30.009	9.17005	0.280612	0.751139	-1.29639	0.143908
SGR_RS08595	2071085	2071390	-	branched-chain amino acid transporter AzlD	.	14.2089	4.87642	3.80833	-1.54144	-2.14581	-0.604366	0.442414	23.5072	9.84546	14.993	-1.33924	0.122503	1.14747	0.185319
SGR_RS08600	2071387	2072229	-	branched-chain amino acid ABC transporter permease	.	18.2605	6.12363	11.9769	-1.55718	-0.856643	0.70054	0.108472	29.3116	2.66189	8.90182	-3.63834	0.000531647	2.36563	0.024611
SGR_RS08605	2072325	2073173	-	AraC family transcriptional regulator	.	1.93664	0.311754	4.27953	-2.48025	0.898166	3.37842	0.00177436	0.658503	0.274235	0.447707	-1.12019	0.496121	0.898283	0.58483
SGR_RS08610	2073274	2077968	+	ATP-dependent helicase	.	5.35419	13.0547	26.1392	1.3053	2.05677	0.751469	0.0119262	2.32542	15.8452	32.3919	2.72147	0.00302386	1.61461	0.0763162
SGR_RS08615	2078179	2079105	+	Fpg/Nei family DNA glycosylase	.	6.27105	10.8396	34.0061	0.804393	2.20556	1.40116	0.000115541	3.74936	5.22503	36.7153	0.349845	0.729926	3.03682	0.00229268
SGR_RS08620	2079142	2079906	+	SDR family oxidoreductase	.	2.76134	3.15776	7.34802	0.248009	1.19727	0.949266	0.14361	1.19755	2.18344	1.83419	0.789353	0.434715	0.206296	0.831404
SGR_RS36140	2079854	2080147	-	hypothetical protein	.	0	0.225067	1.3655	1.75278	3.99651	2.24373	0.449162	5.53542	22.4702	7.85706	1.97391	0.0426686	-1.14886	0.226994
SGR_RS08625	2080366	2080557	-	CsbD family protein	.	790.806	1135.77	2462.5	0.440391	1.3145	0.874114	0.0141256	1324.75	948.505	1775.11	-0.580276	0.37645	1.26257	0.0542278
SGR_RS08630	2080613	2081083	-	DNA starvation/stationary phase protection protein	.	609.298	748.995	1280.31	0.24025	0.774445	0.534196	0.0643963	983.834	1187.84	2360.33	0.213975	0.733825	1.43932	0.0221384
SGR_RS08635	2081348	2081731	-	XRE family transcriptional regulator	.	302.405	271.173	263.028	-0.183324	-0.474053	-0.290729	0.321872	617.683	854.102	1235.85	0.358745	0.5907	0.956489	0.151407
SGR_RS08640	2081841	2082350	-	CinA family protein	.	21.2935	7.60421	8.37208	-1.47374	-1.56344	-0.0897005	0.865651	36.2358	40.6087	176.048	0.164886	0.894116	2.79579	0.0236926
SGR_RS08645	2082347	2083135	-	CDP-diacylglycerol--glycerol-3-phosphate 3-phosphatidyltransferase	pgsA	26.1197	14.0275	15.9616	-0.859268	-0.930085	-0.0708171	0.857812	17.2935	25.383	14.2685	0.528602	0.460958	-0.446991	0.531984
SGR_RS08650	2083132	2084613	-	30S ribosomal protein S12 methylthiotransferase RimO	rimO	92.8288	115.111	84.4373	0.320218	-0.381526	-0.701744	0.0104707	41.6045	57.09	46.0018	0.409485	0.548393	0.0336665	0.960605
SGR_RS08655	2084788	2085588	-	helix-turn-helix domain-containing protein	.	169.635	219.49	283.868	0.352968	0.48864	0.135672	0.56449	277.087	196.801	721.242	-0.64237	0.42311	2.4145	0.00259564
SGR_RS08660	2085892	2088714	-	DNA translocase FtsK	.	53.4231	71.9301	88.2776	0.447844	0.500036	0.0521925	0.841105	28.3828	59.4585	47.488	0.947308	0.217089	0.0349738	0.963622
SGR_RS08665	2088865	2089548	-	response regulator	.	145.197	115.282	101.122	-0.322431	-0.75456	-0.432129	0.102399	105.726	65.1513	129.727	-0.832183	0.298857	1.27964	0.109942
SGR_RS08670	2089793	2095258	-	HAMP domain-containing protein	.	51.0278	37.7258	51.3792	-0.435284	-0.226704	0.20858	0.372983	56.4186	56.8658	40.7949	-0.120966	0.866368	-0.0211267	0.976553
SGR_RS08675	2095659	2098286	+	GAF domain-containing protein	.	72.2987	60.4245	27.1275	-0.256654	-1.65289	-1.39624	6.42343e-08	40.3007	39.3148	70.5835	-0.111507	0.897939	1.45133	0.0948313
SGR_RS08680	2098339	2098411	-	tRNA-Thr	.	.	.	.	.	.	.	.	.	.	.	.	.	.	.
SGR_RS08685	2098678	2098794	-	5S ribosomal RNA	rrf	.	.	.	.	.	.	.	.	.	.	.	.	.	.
SGR_RS08690	2098869	2102020	-	23S ribosomal RNA	.	.	.	.	.	.	.	.	.	.	.	.	.	.	.
SGR_RS08695	2102299	2103829	-	16S ribosomal RNA	.	.	.	.	.	.	.	.	.	.	.	.	.	.	.
SGR_RS36145	2103915	2104147	+	hypothetical protein	.	0	0	0	NA	NA	NA	NA	0	0	0	NA	NA	NA	NA
SGR_RS08700	2104479	2106164	-	RNase J family beta-CASP ribonuclease	.	342.646	247.665	120.793	-0.514098	-1.77782	-1.26372	1.3681e-06	202.461	156.31	74.5963	-0.434343	0.500137	-0.690179	0.284152
SGR_RS08705	2106311	2107210	-	4-hydroxy-tetrahydrodipicolinate synthase	dapA	218.521	198.911	185.358	-0.174048	-0.515008	-0.340959	0.17646	174.509	185.005	196.161	-0.0092583	0.990581	0.650051	0.407005
SGR_RS08710	2107363	2108100	-	FAD-dependent thymidylate synthase	.	200.729	146.195	105.89	-0.504694	-1.2062	-0.701503	0.00922096	206.764	81.5711	257.267	-1.46265	0.0579325	2.19929	0.00434022
SGR_RS08715	2108297	2108536	+	hypothetical protein	.	212.332	200.888	324.508	-0.0965437	0.354393	0.450937	0.0966645	183.244	445.18	310.624	1.23385	0.175118	0.0322106	0.971725
SGR_RS08720	2108631	2109182	+	hypothetical protein	.	171.451	136.998	160.058	-0.354405	-0.36887	-0.0144652	0.955581	125.303	151.976	89.838	0.197491	0.753729	-0.367494	0.559263
SGR_RS08725	2109269	2109739	-	hypothetical protein	.	53.5201	29.4049	22.2464	-0.904457	-1.50397	-0.599514	0.172148	48.3336	14.7701	20.6236	-1.87413	0.0394815	0.758343	0.405937
SGR_RS08730	2109750	2110502	-	4-hydroxy-tetrahydrodipicolinate reductase	.	104.327	77.4055	64.6602	-0.449166	-0.9302	-0.481033	0.0916746	50.648	68.2805	35.86	0.39357	0.640958	-0.637875	0.449677
SGR_RS08735	2110538	2111917	-	insulinase family protein	.	44.7843	27.3068	24.7938	-0.727818	-1.08392	-0.356105	0.247976	47.9427	19.8549	10.4224	-1.41308	0.0687105	-0.498194	0.522423
SGR_RS08740	2111914	2114127	-	polyribonucleotide nucleotidyltransferase	.	679.324	717.176	643.648	0.042642	-0.331909	-0.374551	0.166634	672.679	468.367	429.563	-0.607703	0.384079	0.362381	0.603736
SGR_RS08745	2114415	2114705	-	30S ribosomal protein S15	.	3574.66	2191.5	1195.42	-0.777822	-1.87956	-1.10174	0.000181389	3601.01	2792.42	2909.23	-0.440509	0.498538	0.540032	0.406691
SGR_RS08750	2115049	2116551	-	type VII secretion integral membrane protein EccD	eccD	108.088	55.3821	42.3763	-0.986489	-1.58937	-0.602881	0.0485389	106.234	59.8683	31.6355	-0.906962	0.270849	-0.664528	0.420206
SGR_RS08755	2116874	2120842	+	type VII secretion protein EccCa	.	107.132	68.9886	59.0847	-0.654105	-1.10631	-0.452202	0.0647115	73.5344	53.7199	45.8758	-0.552757	0.384235	0.187192	0.768252
SGR_RS08760	2121253	2121549	-	WXG100 family type VII secretion target	.	2383.03	1834.62	1147.88	-0.449836	-1.3505	-0.900664	0.00269383	3389.52	2430.67	1628.38	-0.557708	0.389822	-0.102993	0.873827
SGR_RS08765	2121586	2121939	-	WXG100 family type VII secretion target	.	2034.5	1490.99	833.066	-0.502878	-1.57094	-1.06806	8.02856e-05	2167.42	1728.8	867.775	-0.394007	0.532497	-0.586456	0.35291
SGR_RS08770	2122012	2123253	-	serine protease	.	469.173	264.434	144.358	-0.8528	-1.95243	-1.09963	8.12998e-06	377.639	255.863	120.867	-0.655826	0.302579	-0.656876	0.301979
SGR_RS36150	2123282	2124949	-	hypothetical protein	.	435.421	238.101	164.014	-0.897397	-1.65775	-0.760354	0.00275017	232.942	128.555	73.2219	-0.938243	0.178635	-0.29544	0.672022
SGR_RS08780	2124946	2125431	-	hypothetical protein	.	236.284	101.102	38.6675	-1.24543	-2.86516	-1.61972	3.96694e-09	410.409	217.315	51.063	-1.01761	0.11609	-1.64083	0.0115574
SGR_RS08785	2125594	2126850	-	type VII secretion-associated serine protease mycosin	mycP	39.1752	16.4584	16.8665	-1.28623	-1.46024	-0.174009	0.62898	21.2392	15.9677	3.76948	-0.44719	0.624756	-1.74435	0.058523
SGR_RS08790	2126864	2128390	-	type VII secretion protein EccB	eccB	76.687	50.5123	37.5931	-0.619882	-1.26855	-0.648667	0.01897	76.6388	23.8847	13.776	-1.7962	0.0164035	-0.264082	0.724857
SGR_RS08795	2128760	2129929	+	type VII secretion protein EccE	eccE	136.407	87.808	44.184	-0.655556	-1.86817	-1.21261	8.3762e-06	191.389	168.441	142.049	-0.29332	0.736365	0.354403	0.68414
SGR_RS08800	2129926	2130636	+	hypothetical protein	.	96.6279	45.9519	33.9359	-1.10793	-1.74796	-0.640021	0.0705464	54.5062	80.1054	7.56582	0.507871	0.539281	-2.98522	0.000349683
SGR_RS08805	2130759	2130992	+	DUF397 domain-containing protein	bldB	134.666	136.943	113.451	-0.0152403	-0.505061	-0.489821	0.127151	422.272	524.639	312.109	0.257446	0.729479	-0.414291	0.577813
SGR_RS08810	2131309	2134467	+	hypothetical protein	.	135.967	104.817	140.356	-0.366121	-0.179357	0.186763	0.436243	76.118	55.3598	46.2772	-0.531488	0.389673	0.143676	0.816125
SGR_RS08815	2134687	2136564	+	ABC transporter substrate-binding protein	.	32.0692	86.3273	130.717	1.37572	1.7424	0.366681	0.175855	22.4445	76.4959	76.2088	1.65913	0.0150153	0.395983	0.560511
SGR_RS08820	2136568	2137659	+	ABC transporter permease	.	13.5462	20.5857	20.8768	0.630825	0.419035	-0.211791	0.543589	4.16933	7.04113	14.7528	0.676842	0.333779	1.47254	0.0310073
SGR_RS08825	2137668	2138630	+	ABC transporter permease	.	10.6709	18.2357	17.7761	0.78156	0.501399	-0.280161	0.446686	3.82528	60.9433	6.55884	3.97068	5.19186e-05	-2.83706	0.00340298
SGR_RS08830	2138627	2139793	+	ABC transporter ATP-binding protein	.	9.16736	17.5247	20.8192	0.916856	0.921759	0.00490364	0.988214	3.90901	27.3253	8.46991	2.76026	0.000635519	-1.32244	0.0960693
SGR_RS08835	2139790	2140827	+	ABC transporter ATP-binding protein	.	12.5209	21.2936	27.1043	0.73361	0.842392	0.108782	0.751661	6.04865	19.1822	14.0301	1.61084	0.027829	-0.0798497	0.911851
SGR_RS08840	2141028	2141663	+	ArsR family transcriptional regulator	.	8.31903	9.87789	6.88253	0.192691	-0.529485	-0.722177	0.187738	5.37544	5.83205	1.37885	0.0407597	0.962822	-1.60903	0.0759758
SGR_RS08845	2141660	2142979	+	MFS transporter	.	3.56405	1.08031	6.72136	-1.75447	0.643433	2.3979	4.67503e-05	0.809351	0.949433	82.7482	0.153455	0.900988	7.12246	1.66086e-09
SGR_RS08850	2142980	2144110	-	XdhC/CoxI family protein	.	2.17872	1.2795	6.7365	-0.734954	1.4222	2.15715	0.00101084	1.24992	1.34376	0.387537	0.0359605	0.976502	-1.31932	0.294371
SGR_RS08855	2144160	2145116	-	bifunctional riboflavin kinase/FAD synthetase	.	81.7807	83.2766	66.4433	0.0163829	-0.554524	-0.570907	0.0303264	150.385	146.541	216.333	-0.153354	0.865856	1.15594	0.202754
SGR_RS08860	2145160	2148711	-	hypothetical protein	.	0.925333	6.363	10.7801	2.81791	3.31603	0.498119	0.184528	0.142978	2.76297	7.84585	4.13798	1.97597e-05	2.05688	0.014444
SGR_RS08865	2148973	2149872	-	tRNA pseudouridine(55) synthase TruB	truB	66.2936	34.5417	29.2156	-0.972325	-1.45048	-0.478155	0.102275	20.6663	33.3698	7.73254	0.625319	0.469424	-1.72209	0.047136
SGR_RS08870	2149869	2150345	-	30S ribosome-binding factor RbfA	.	243.059	189.393	242.436	-0.396876	-0.27005	0.126826	0.627154	324.6	159.431	417.188	-1.07045	0.119118	1.88785	0.00595908
SGR_RS08875	2150381	2150674	-	DUF503 domain-containing protein	.	30.3591	20.9966	17.3552	-0.495061	-1.05733	-0.562273	0.295202	76.3661	185.507	114.677	1.21896	0.155552	-0.312181	0.715404
SGR_RS36155	2150874	2153990	-	translation initiation factor IF-2	.	392.149	281.146	264.863	-0.502852	-0.813424	-0.310572	0.206222	495.488	297.615	298.856	-0.836325	0.24461	0.47641	0.507455
SGR_RS08885	2154140	2154373	-	YlxR family protein	.	32.5802	12.7291	14.7736	-1.30919	-1.32667	-0.0174839	0.978557	38.6768	29.3195	14.615	-0.441892	0.553333	-0.562291	0.454555
SGR_RS08890	2154532	2155572	-	transcription termination/antitermination protein NusA	.	127.798	135.388	105.313	0.0563284	-0.546616	-0.602944	0.0183835	166.726	182.63	50.2353	0.0299762	0.963096	-1.41971	0.0285905
SGR_RS08895	2155575	2156078	-	ribosome maturation factor RimP	.	101.417	93.2786	77.6244	-0.118692	-0.631965	-0.513274	0.0712023	192.399	75.2802	270.291	-1.44614	0.0249829	2.27675	0.000411565
SGR_RS08900	2156255	2156794	+	hypothetical protein	.	12.0517	5.08085	6.70967	-1.15601	-0.990713	0.165299	0.803991	14.5135	47.8712	3.14082	1.71435	0.111602	-3.55886	0.00113711
SGR_RS08905	2156791	2157309	+	DUF4439 domain-containing protein	.	12.5446	5.66892	5.6229	-1.06873	-1.33778	-0.269052	0.677596	69.141	20.4998	51.6707	-1.93731	0.0382666	1.88155	0.0441083
SGR_RS08910	2157359	2158273	+	kinase	.	15.3327	9.80473	6.33581	-0.614651	-1.47734	-0.862686	0.0514851	16.9371	8.204	9.0391	-1.05581	0.162876	0.617001	0.415135
SGR_RS08915	2158335	2160038	-	proline--tRNA ligase	proS	340.303	331.314	271.148	-0.086949	-0.601995	-0.515046	0.0504369	235.95	205.719	119.268	-0.254133	0.691886	-0.38285	0.550536
SGR_RS08920	2160108	2160689	-	N-acetyltransferase	.	14.6274	7.00456	6.04071	-1.05253	-1.50028	-0.447743	0.411101	5.04437	4.30671	2.66225	-0.286193	0.735661	-0.265313	0.755879
SGR_RS08925	2160759	2161601	-	GNAT family N-acetyltransferase	.	21.8804	15.6566	19.4349	-0.48755	-0.413888	0.0736618	0.834338	7.03096	17.2166	42.4563	1.19836	0.294624	1.96321	0.0834525
SGR_RS08930	2161791	2162948	-	4-hydroxy-3-methylbut-2-en-1-yl diphosphate synthase (flavodoxin)	gcpE	424.328	377.168	324.037	-0.202659	-0.663165	-0.460505	0.0556472	291.099	202.211	385.838	-0.600172	0.385496	1.44186	0.037038
SGR_RS08935	2163119	2164429	-	RIP metalloprotease	.	74.2791	68.0903	59.055	-0.145243	-0.580843	-0.4356	0.0851967	35.7537	114.484	46.8717	1.61751	0.0164664	-0.858639	0.202167
SGR_RS08940	2164426	2165679	-	1-deoxy-D-xylulose-5-phosphate reductoisomerase	.	59.2178	72.4111	63.7938	0.291806	-0.132785	-0.42459	0.100262	33.0401	22.9738	49.4649	-0.564583	0.401941	1.46151	0.0296729
SGR_RS08945	2165946	2167184	-	3-phosphoshikimate 1-carboxyvinyltransferase	aroA	20.3767	13.1975	24.6441	-0.614085	0.0576823	0.671767	0.0454817	9.68812	5.91478	4.20045	-0.769236	0.308281	-0.108264	0.886526
SGR_RS08950	2167270	2169225	-	acyl-CoA dehydrogenase	.	2.61296	56.8111	239.562	4.44769	6.28748	1.8398	2.00709e-10	0.67637	17.8752	68.3458	4.66312	2.01678e-09	2.32797	0.00106699
SGR_RS08955	2169470	2170915	-	aldehyde dehydrogenase family protein	.	97.7163	79.7001	99.22	-0.344227	-0.248676	0.095551	0.740513	61.2289	25.2096	40.4046	-1.32492	0.0863243	0.964384	0.2119
SGR_RS08960	2171138	2172712	-	PucR family transcriptional regulator	.	4.09902	2.70465	5.83848	-0.548851	0.299515	0.848366	0.0947568	1.68653	2.0632	1.7613	0.238733	0.81231	0.398968	0.687849
SGR_RS08965	2172898	2175327	-	ATP/GTP-binding protein	.	22.7346	17.0712	17.3206	-0.396887	-0.59877	-0.201883	0.522304	8.42694	10.0913	6.47733	0.206653	0.794835	-0.355853	0.654116
SGR_RS08970	2175604	2176944	+	4-aminobutyrate--2-oxoglutarate transaminase	gabT	203.292	161.491	265.154	-0.394326	0.0916194	0.485945	0.088529	331.447	208.47	165.567	-0.761421	0.289248	0.166968	0.816245
SGR_RS08975	2177093	2177941	+	PAP2 family protein	.	161.446	148.968	84.2691	-0.106718	-1.15143	-1.04471	0.000158237	13.7246	104.157	33.6658	2.82664	0.000686581	-1.14994	0.164535
SGR_RS08980	2177892	2179715	-	chitinase	.	11.7	14.6398	23.2152	0.297787	0.718254	0.420468	0.16405	8.24716	17.2628	8.60348	0.943102	0.245087	-0.51436	0.524978
SGR_RS08985	2179805	2180278	-	hypothetical protein	.	163.678	175.329	198.788	0.00975867	-0.0367672	-0.0465258	0.891386	151.214	122.605	109.129	-0.351895	0.591736	0.216427	0.741439
SGR_RS08990	2180426	2181841	-	FAD-dependent oxidoreductase	.	27.275	86.0982	133.305	1.63851	2.01744	0.378937	0.163948	34.035	53.8207	64.9427	0.500913	0.519635	0.662377	0.393822
SGR_RS08995	2181865	2182668	-	ABC transporter permease	.	2.19131	1.93467	5.164	-0.192671	1.03437	1.22704	0.100678	1.45441	0.924178	1.92757	-0.694929	0.513245	1.41653	0.171691
SGR_RS09000	2182668	2183600	-	ABC transporter permease	.	3.02215	2.69607	13.1941	-0.215766	1.87021	2.08598	0.000348121	4.55856	1.39101	1.59886	-1.76719	0.0935922	0.579306	0.587383
SGR_RS09005	2183597	2184751	-	ABC transporter ATP-binding protein	.	5.03645	22.0003	70.2871	2.11176	3.55911	1.44735	5.76653e-07	4.68831	4.15155	9.90237	-0.23943	0.759333	1.57673	0.0406726
SGR_RS09010	2184855	2186102	-	spermidine/putrescine ABC transporter substrate-binding protein	.	6.68556	24.332	53.3814	1.86651	2.75363	0.887116	0.0043103	2.1273	25.3228	11.2729	3.54674	0.0014473	-0.832765	0.44582
SGR_RS09015	2186165	2187679	-	gamma-aminobutyraldehyde dehydrogenase	.	5.19718	19.8874	96.8665	1.93173	3.9786	2.04687	1.91799e-13	3.90079	4.95489	56.021	0.30051	0.706074	3.78183	1.34491e-06
SGR_RS09020	2187887	2188444	+	NADAR family protein	.	10.2171	13.3433	20.0769	0.38537	0.720891	0.335522	0.45303	20.2262	76.8437	57.2235	1.81564	0.0101428	-0.0385787	0.95603
SGR_RS09025	2188748	2189452	-	DUF4190 domain-containing protein	.	103.631	56.7109	59.1738	-0.899923	-1.07012	-0.170192	0.541508	72.0019	131.772	41.8414	0.797353	0.224795	-1.23528	0.0600991
SGR_RS09030	2189573	2190607	+	adenosine deaminase	.	224.827	223.011	179.023	-0.0572842	-0.607809	-0.550525	0.0331352	174.881	82.9382	62.6571	-1.18628	0.0858231	0.0763333	0.912033
SGR_RS09035	2190630	2191343	+	glycerophosphodiester phosphodiesterase	.	42.9591	48.5605	41.4361	0.171573	-0.317132	-0.488705	0.13022	19.5444	22.1509	22.7601	0.136893	0.841378	0.502475	0.460224
SGR_RS09040	2191426	2192223	+	hypothetical protein	.	71.3085	41.0358	54.8289	-0.840841	-0.637921	0.20292	0.524761	72.6004	79.2576	33.3888	0.092358	0.897333	-0.904067	0.207013
SGR_RS09045	2192363	2193526	-	spermidine/putrescine ABC transporter substrate-binding protein	.	1.86978	6.14361	8.79167	1.67969	1.95713	0.27744	0.551688	2.09597	2.35338	1.48186	0.119554	0.889338	-0.252928	0.767681
SGR_RS09050	2193702	2195141	-	gamma-aminobutyraldehyde dehydrogenase	.	451.026	506.091	617.776	0.108269	0.163712	0.0554436	0.838936	252.005	346.249	289.709	0.415733	0.506463	0.16422	0.792943
SGR_RS09055	2195304	2195810	+	Lrp/AsnC family transcriptional regulator	.	29.6468	20.6627	16.0702	-0.511835	-1.10059	-0.588752	0.152836	10.106	9.04354	9.69035	-0.206098	0.793982	0.440428	0.574246
SGR_RS09060	2195795	2197174	+	aspartate aminotransferase family protein	.	154.938	170.767	212.375	0.0881454	0.165338	0.0771929	0.778953	207.49	141.694	233.498	-0.681077	0.399954	1.23424	0.127115
SGR_RS09065	2197390	2198127	+	ATP-binding cassette domain-containing protein	.	4.37655	234.428	304.867	5.74949	5.88178	0.132291	0.614755	2.48081	203.199	340.383	6.28867	5.71514e-15	1.19531	0.115151
SGR_RS09070	2198109	2199269	+	hypothetical protein	.	1.41432	68.2722	94.3173	5.62408	5.84606	0.221978	0.481281	0.38321	71.7492	53.8665	7.46391	1.00323e-18	-0.00840173	0.989982
SGR_RS09075	2199316	2199768	-	SRPBCC domain-containing protein	.	2.20723	8.91244	39.6685	1.99387	3.90314	1.90927	3.82758e-05	3.45043	8.85086	20.7818	1.30068	0.102298	1.63224	0.0290065
SGR_RS09080	2199888	2201075	-	glycosyltransferase family 1 protein	.	10.9948	2.39344	3.7094	-2.09544	-1.67011	0.425325	0.727186	13.0024	12.0729	2.65904	-0.219528	0.768275	-1.86055	0.0142418
SGR_RS09085	2201072	2202394	-	hypothetical protein	.	0.132713	0	1.8578	-2.58179	3.658	6.23979	0.000766338	0.0862903	0.0351966	0	-0.822455	0.856039	-1.63963	0.722833
SGR_RS09090	2202537	2203811	+	two-component sensor histidine kinase	.	1.8417	1.72016	6.05979	-0.0804703	1.51487	1.59534	0.00809952	1.63456	12.9994	8.682	2.94106	0.00999252	0.00416715	0.997018
SGR_RS09095	2203805	2204473	+	DNA-binding response regulator	.	1.31389	1.40766	3.65968	0.149952	1.29778	1.14783	0.24901	0.682583	0.439828	1.09296	-0.648425	0.690829	1.59308	0.313255
SGR_RS09100	2204478	2205512	-	ABC transporter ATP-binding protein	.	1.58861	1.12762	4.44707	-0.412649	1.2507	1.66335	0.0389522	1.9909	0.701625	1.35637	-1.68683	0.115178	1.3925	0.19356
SGR_RS09105	2205518	2207134	-	iron ABC transporter permease	.	0.943424	0.623313	3.35515	-0.585281	1.62278	2.20806	0.00370905	0.432619	0.373125	1.87778	-0.292702	0.818968	2.9937	0.0135786
SGR_RS09110	2207215	2208312	-	thiamine ABC transporter substrate-binding protein	.	6.42174	7.00899	6.20746	0.111129	-0.295534	-0.406663	0.362713	9.59423	5.93255	2.18292	-0.732687	0.317528	-0.985165	0.187847
SGR_RS09115	2208720	2209826	-	23S rRNA (adenine(2503)-C(2))-methyltransferase RlmN	.	57.6564	49.4195	29.2727	-0.244234	-1.2391	-0.994861	0.000279836	44.7819	37.27	119.161	-0.315827	0.762358	1.87949	0.0716662
SGR_RS09120	2209936	2211021	-	phosphatidate cytidylyltransferase	.	154.418	81.9758	42.9583	-0.933383	-2.09041	-1.15703	2.51929e-05	86.6246	89.8586	268.143	-0.0341585	0.972029	2.21695	0.0227755
SGR_RS09125	2211021	2211578	-	ribosome recycling factor	.	525.821	488.85	430.435	-0.140598	-0.548013	-0.407415	0.115007	748.724	558.792	231.207	-0.532101	0.425904	-0.812005	0.224518
SGR_RS09130	2211701	2212477	-	UMP kinase	.	245.621	137.282	106.56	-0.865472	-1.46024	-0.594763	0.0177571	247.696	70.7372	44.2826	-1.89874	0.00270299	-0.244915	0.699466
SGR_RS09135	2212639	2213475	-	elongation factor Ts	.	1126.51	916.565	715.942	-0.38954	-0.96713	-0.577589	0.0858006	2422.02	1202.57	1171.94	-1.09549	0.119925	0.439979	0.532263
SGR_RS09140	2213575	2214495	-	30S ribosomal protein S2	rpsB	3338.76	2731.48	1655.65	-0.367539	-1.31273	-0.945191	0.00215192	3260.9	1925.52	1028.64	-0.841505	0.198996	-0.428715	0.5129
SGR_RS09145	2214841	2215695	+	M23 family peptidase	.	0.274448	0.383596	1.62632	0.446731	2.37988	1.93315	0.170575	0.446732	0.470443	0.581508	0.0242863	0.987192	0.657343	0.652319
SGR_RS09150	2215646	2216203	-	TetR/AcrR family transcriptional regulator	.	56.6425	45.0569	72.079	-0.329681	0.0983552	0.428036	0.155407	28.6464	123.086	58.3397	2.07401	0.00690375	-0.742402	0.33102
SGR_RS09155	2216309	2217145	-	RNA polymerase sigma factor WhiG	whiG	8.7098	11.3876	7.40555	0.343645	-0.476121	-0.819766	0.0897212	5.64778	5.82475	3.94785	0.00316813	0.996724	-0.191895	0.803239
SGR_RS09160	2217400	2218512	-	DNA-protecting protein DprA	dprA	0	0	3.15876	0.344968	7.07386	6.72889	0.000134681	0	0.0418375	0.131422	1.51013	0.683287	1.46508	0.675897
SGR_RS37035	2218526	2218609	-	transcriptional regulator	.	0	0	0	NA	NA	NA	NA	0	0	0	NA	NA	NA	NA
SGR_RS09165	2218713	2220176	-	Mg chelatase-like protein	.	1.04351	0.480802	4.08031	-1.06105	1.72337	2.78442	0.000407582	0.303898	0.211133	0.0398716	-0.66049	0.715971	-1.52909	0.452075
SGR_RS09170	2220226	2221764	+	phage integrase	.	20.2417	18.0569	16.4233	-0.187052	-0.564949	-0.377896	0.208491	30.8541	23.9427	4.73067	-0.448389	0.586986	-1.94178	0.019471
SGR_RS09175	2221761	2223503	+	hypothetical protein	.	14.8622	9.25701	6.84308	-0.687337	-1.34867	-0.661337	0.05728	7.31665	2.69759	7.92471	-1.5151	0.109408	1.78704	0.0584806
SGR_RS09180	2223542	2225644	+	integrase	.	15.3179	12.5763	9.14532	-0.31317	-0.998653	-0.685483	0.0312784	5.95781	5.55183	2.64143	-0.143012	0.840834	-0.654861	0.359933
SGR_RS09185	2225641	2226060	+	hypothetical protein	.	17.5085	12.428	16.5081	-0.548497	-0.380937	0.16756	0.732187	15.7531	9.05313	3.41074	-0.928052	0.262125	-0.961927	0.258803
SGR_RS09190	2226366	2227328	-	hypothetical protein	.	39.7413	37.0071	55.6945	-0.126855	0.229932	0.356787	0.233642	67.9848	137.528	156.918	0.984305	0.153121	0.681861	0.321511
SGR_RS09195	2227325	2227777	-	hypothetical protein	.	30.4846	20.2551	20.3421	-0.591122	-0.831726	-0.240604	0.549811	132.135	82.3045	31.8187	-0.801431	0.267374	-0.965531	0.1831
SGR_RS09200	2228033	2228467	-	PIN domain-containing protein	.	15.9466	13.2913	3.46697	-0.26021	-2.4763	-2.21609	0.000510776	8.67359	13.057	7.25917	0.55502	0.482083	-0.450562	0.565484
SGR_RS09205	2228464	2229132	-	hypothetical protein	.	18.5253	9.22719	20.815	-0.975976	-0.0600363	0.91594	0.0325599	12.9721	21.4862	24.7819	0.618614	0.38301	0.594953	0.396675
SGR_RS37040	2229375	2229536	-	Mg chelatase-like protein	.	1.09058	0.408455	4.77602	-1.31534	1.77826	3.0936	0.159961	0.234901	0.574878	0.902917	0.942362	0.758639	0.745192	0.796917
SGR_RS09210	2229536	2229895	-	YraN family protein	.	0.983039	1.33726	2.63894	0.281579	1.01577	0.734192	0.618085	0.211411	0.299956	0.567982	-0.0948772	0.972738	1.87358	0.470472
SGR_RS09215	2230054	2230362	-	DUF2469 family protein	.	38.6176	21.886	25.0676	-0.828286	-0.874031	-0.0457454	0.918418	337.994	435.132	286.132	0.277659	0.670784	-0.201062	0.758139
SGR_RS09220	2230428	2230916	-	NUDIX domain-containing protein	.	11.6644	8.50931	8.19081	-0.515699	-0.788907	-0.273208	0.628168	3.5346	16.6743	6.57517	2.19332	0.0152654	-0.901961	0.30268
SGR_RS09225	2230913	2231668	-	signal peptidase I	lepB	25.7202	24.3539	19.0023	-0.0727011	-0.665017	-0.592316	0.0908725	36.1913	52.4744	75.4235	0.498827	0.544942	0.809755	0.324491
SGR_RS09230	2231719	2232612	-	signal peptidase I	lepB	82.4858	98.3713	62.7336	0.212691	-0.677479	-0.890169	0.00125345	100.588	107.229	66.9645	0.0172285	0.978112	-0.238128	0.704489
SGR_RS09235	2232515	2233591	-	signal peptidase I	lepB	9.65157	4.93919	4.54631	-0.9848	-1.30938	-0.324578	0.527193	5.80348	29.0583	3.28347	2.18573	0.0444588	-2.66594	0.0143415
SGR_RS09240	2233584	2234354	-	signal peptidase I	lepB	10.1301	5.63824	6.07139	-0.816875	-0.969794	-0.152919	0.769799	9.42475	6.10365	5.04157	-0.643822	0.416602	0.195584	0.805393
SGR_RS09245	2234421	2234771	-	50S ribosomal protein L19	.	2048.11	1436.2	733.358	-0.592658	-1.79277	-1.20012	0.000171923	2824.79	2025.88	1531.58	-0.550653	0.42983	0.116012	0.8679
SGR_RS09250	2234901	2235722	-	tRNA (guanosine(37)-N1)-methyltransferase TrmD	.	34.9819	19.6872	12.9017	-0.873059	-1.70195	-0.828894	0.024546	11.7989	6.83254	3.52177	-0.845128	0.241916	-0.576276	0.432223
SGR_RS09255	2235722	2236318	-	ribosome maturation factor RimM	.	48.658	31.759	30.3626	-0.66367	-0.957328	-0.293658	0.384701	43.4222	14.9287	8.66863	-1.60512	0.0159121	-0.38395	0.569248
SGR_RS09260	2236451	2236690	-	RNA-binding protein	.	678.468	188.853	84.9517	-1.89661	-3.27382	-1.37721	4.37397e-06	195.102	184.176	283.588	-0.215754	0.767696	1.03639	0.155311
SGR_RS09265	2236693	2237133	-	30S ribosomal protein S16	.	3701.27	1839.11	973.764	-1.08062	-2.22961	-1.14899	8.87585e-05	5166.28	3053.41	2215.97	-0.849691	0.184383	-0.0107779	0.986567
SGR_RS09270	2237291	2237884	-	hypothetical protein	.	169.051	112.253	155.515	-0.592394	-0.367121	0.225273	0.391251	67.7386	94.4154	319.253	0.376717	0.692348	2.3914	0.0118727
SGR_RS09275	2238335	2239219	+	SAM-dependent methyltransferase	.	11.4797	39.4083	242.182	1.81665	4.18059	2.36395	8.37755e-10	15.4453	72.6534	270.418	2.16229	0.00319929	2.2467	0.00199284
SGR_RS09280	2239295	2240845	-	signal recognition particle protein	.	243.531	206.598	108.863	-0.258929	-1.41948	-1.16055	1.93421e-06	170.234	167.103	71.308	-0.0632135	0.928267	-0.910558	0.194849
SGR_RS09285	2240978	2243437	-	[protein-PII] uridylyltransferase	.	20.6419	9.67055	211.441	-1.04655	3.14962	4.19617	2.78927e-39	3.9057	6.10969	77.353	0.593004	0.464079	4.14704	2.25577e-07
SGR_RS09290	2243467	2243805	-	P-II family nitrogen regulator	.	68.1914	13.9944	789.652	-2.30771	3.2512	5.55892	1.17967e-56	87.0202	21.7256	563.644	-2.15642	0.00453732	5.12296	1.32165e-11
SGR_RS09295	2243802	2245154	-	ammonium transporter	.	81.3952	15.0673	1140.62	-2.41828	3.56372	5.982	1.33648e-60	47.6874	28.4855	797.327	-0.818807	0.195722	5.24835	9.18448e-17
SGR_RS09300	2245567	2247042	-	hypothetical protein	.	47.1708	49.508	51.3929	0.0617856	-0.124632	-0.186418	0.4646	28.8382	42.0487	26.1961	0.442543	0.537311	-0.20659	0.773143
SGR_RS09305	2247502	2248149	+	DNA primase	.	8.96687	6.8387	18.9962	-0.357129	0.875696	1.23283	0.00935902	38.8217	39.0412	199.757	-0.142322	0.858686	2.86811	0.000316787
SGR_RS09310	2248293	2249501	-	signal recognition particle-docking protein FtsY	ftsY	232.237	216.491	188.184	-0.113219	-0.551345	-0.438125	0.0614336	147.773	139.083	148.978	-0.191542	0.784639	0.606272	0.386898
SGR_RS09315	2249677	2250681	+	LLM class flavin-dependent oxidoreductase	.	0.583986	2.0716	9.32474	1.82067	3.78341	1.96274	0.00144225	0.240279	2.08301	3.17158	3.07021	0.0121706	0.926834	0.36218
SGR_RS09320	2250715	2252133	-	MFS transporter	glcP	137.535	166.702	177.815	0.253631	0.107931	-0.1457	0.556123	126.372	138.097	195.97	0.0656257	0.915383	0.907579	0.141477
SGR_RS09325	2252339	2256046	-	chromosome segregation protein SMC	.	10.6919	12.3184	14.9166	0.219537	0.242894	0.0233567	0.936965	7.63651	16.1986	5.6066	1.0419	0.140834	-1.13738	0.107658
SGR_RS09330	2256370	2256582	-	hypothetical protein	.	114.238	195.548	328.536	0.760956	1.27324	0.512286	0.0731366	743.801	1647.43	2315.03	1.05962	0.109578	0.975092	0.14058
SGR_RS09335	2257020	2257301	-	acylphosphatase	.	29.5813	17.8603	12.8135	-0.753527	-1.42922	-0.675697	0.212664	42.4676	30.6208	29.6546	-0.53355	0.43385	0.341928	0.61564
SGR_RS09340	2257525	2258478	+	hypothetical protein	.	217.064	243.321	157.884	0.15343	-0.704063	-0.857493	0.000331418	193.179	304.569	161.746	0.571232	0.36611	-0.53082	0.400896
SGR_RS09345	2258539	2258877	-	hypothetical protein	.	3.824	2.78643	8.57952	-0.528761	0.828767	1.35753	0.134075	2.10236	1.64241	1.72492	-0.453215	0.724202	0.506696	0.690153
SGR_RS09350	2259034	2259420	+	transcriptional regulator	.	7.14179	9.06454	20.3198	0.302988	1.22902	0.926035	0.086233	6.96212	9.0471	5.28753	0.348278	0.687037	-0.361974	0.673649
SGR_RS09355	2259393	2260253	-	formamidopyrimidine-DNA glycosylase	.	21.4769	18.2508	12.6245	-0.216567	-0.963139	-0.746572	0.059559	11.2219	35.6069	5.70915	1.60498	0.136828	-2.38354	0.0275108
SGR_RS09360	2260375	2261199	-	ribonuclease III	.	163.525	67.837	27.1827	-1.28451	-2.83829	-1.55378	1.17363e-08	95.241	33.91	36.3745	-1.6307	0.03232	0.610829	0.42311
SGR_RS09365	2261219	2261392	-	50S ribosomal protein L32	.	1775.68	1154.89	635.345	-0.705201	-1.80076	-1.09556	0.000765835	2017.03	1113.29	554.217	-0.908955	0.199788	-0.674451	0.341689
SGR_RS09370	2261395	2262066	-	DUF177 domain-containing protein	.	146.645	43.2572	29.0289	-1.75478	-2.56436	-0.809573	0.00665638	522.461	310.404	341.387	-0.850399	0.303343	0.725097	0.380127
SGR_RS09375	2262227	2263345	-	hypothetical protein	.	80.9862	79.158	67.1669	-0.0272794	-0.497299	-0.47002	0.0726068	45.3563	84.3758	54.8214	0.864191	0.355038	0.00802527	0.993141
SGR_RS09380	2263462	2263971	-	pantetheine-phosphate adenylyltransferase	.	68.2123	41.2816	22.6958	-0.739306	-1.8305	-1.0912	0.000890336	179.689	92.9751	29.1162	-1.0167	0.117698	-1.22788	0.0601151
SGR_RS09385	2263968	2264552	-	16S rRNA (guanine(966)-N(2))-methyltransferase RsmD	rsmD	20.6766	21.06	13.8268	0.0365473	-0.791081	-0.827628	0.0441259	9.25156	12.5389	5.24876	0.406268	0.59671	-0.891309	0.247144
SGR_RS09390	2264777	2266972	-	ATP-dependent DNA helicase RecG	.	10.6484	16.353	23.5372	0.621459	0.891673	0.270214	0.372778	2.69241	17.3835	4.25921	2.61866	0.00579643	-1.56941	0.0955379
SGR_RS09395	2267031	2268758	-	DAK2 domain-containing protein	.	10.4625	7.57533	8.44411	-0.439106	-0.518967	-0.079861	0.833876	3.61816	2.72217	1.47191	-0.454331	0.548342	-0.466609	0.541814
SGR_RS09400	2269014	2269199	+	50S ribosomal protein L28	rpmB	1404.2	872.812	282.087	-0.737958	-2.59811	-1.86015	1.55264e-09	7243.17	7688.81	3980.12	-0.00653623	0.991781	-0.505258	0.425856
SGR_RS09405	2269274	2270098	-	bifunctional hydroxymethylpyrimidine kinase/phosphomethylpyrimidine kinase	thiD	90.3877	57.7671	38.0917	-0.691987	-1.53549	-0.843507	0.00431354	36.3033	17.5985	17.9937	-1.13419	0.117361	0.535733	0.459921
SGR_RS09410	2270116	2271096	-	thiamine-phosphate kinase	.	47.316	37.119	29.3691	-0.3699	-0.941813	-0.571914	0.0674253	33.0652	18.7033	26.7795	-0.895846	0.231634	0.81274	0.277554
SGR_RS09415	2271316	2271549	+	Lrp/AsnC family transcriptional regulator	.	26.3601	32.5687	67.2946	0.280417	1.11048	0.830066	0.0527462	121.314	42.7314	130.007	-1.68385	0.1193	2.25452	0.0368396
SGR_RS09420	2271603	2272058	+	DUF3515 domain-containing protein	.	24.849	22.8348	19.5212	-0.108111	-0.564606	-0.456495	0.272134	16.1949	28.1966	7.94819	0.754949	0.319537	-1.37377	0.0712145
SGR_RS09425	2272078	2273253	-	D-alanine--D-alanine ligase	.	116.708	107.213	65.7266	-0.145895	-1.08891	-0.943011	0.000137385	91.3056	130.644	196.81	0.44586	0.63269	1.16562	0.211229
SGR_RS09430	2273288	2274298	-	glycerol-3-phosphate dehydrogenase (NAD(P)(+))	.	84.5125	80.2941	69.1998	-0.0923186	-0.545107	-0.452788	0.0835732	54.1545	62.4908	94.0553	0.0606285	0.952708	1.23261	0.227553
SGR_RS09435	2274295	2275047	-	1-acyl-sn-glycerol-3-phosphate acyltransferase	.	85.122	60.6302	47.8972	-0.496154	-1.0669	-0.570744	0.0370825	24.3045	41.5896	30.9302	0.731016	0.411892	-0.163048	0.854455
SGR_RS09440	2275216	2276095	+	2-phospho-L-lactate guanylyltransferase	cofC	7.67694	3.48723	6.08725	-1.1508	-0.581673	0.569132	0.289767	30.9807	24.5897	12.5211	-0.442325	0.552145	-0.499096	0.50335
SGR_RS09450	2276200	2276874	-	DNA-binding protein	.	324.172	4075.78	6924.33	3.59132	4.11655	0.525234	0.0749839	130.329	1482.11	2443.25	3.42839	4.78863e-07	1.208	0.0755854
SGR_RS09455	2277017	2277244	-	hypothetical protein	.	17.4984	27.0619	28.6896	0.686486	0.540763	-0.145723	0.793308	19.1673	127.815	99.1314	2.71734	0.0228518	0.244661	0.835953
SGR_RS09460	2277349	2277942	-	3-isopropylmalate dehydratase small subunit	leuD	1142.68	585.57	203.072	-0.993095	-2.74259	-1.7495	1.45872e-11	692.747	307.784	121.385	-1.31677	0.0709661	-0.873243	0.231496
SGR_RS09465	2277945	2279372	-	3-isopropylmalate dehydratase large subunit	leuC	749.531	380.325	224.764	-0.997004	-1.98175	-0.984749	4.52982e-05	358.583	211.699	155.798	-0.895063	0.253208	0.0890507	0.909501
SGR_RS09470	2279547	2280263	+	IclR family transcriptional regulator	.	81.8191	52.3538	40.9186	-0.587434	-1.16876	-0.581326	0.11506	44.5944	114.927	23.4519	1.27808	0.0675022	-1.92655	0.00590817
SGR_RS09475	2280449	2280524	-	tRNA-Glu	.	.	.	.	.	.	.	.	.	.	.	.	.	.	.
SGR_RS09480	2280545	2280616	-	tRNA-Gln	.	.	.	.	.	.	.	.	.	.	.	.	.	.	.
SGR_RS09485	2280629	2280701	-	tRNA-Glu	.	.	.	.	.	.	.	.	.	.	.	.	.	.	.
SGR_RS09490	2280764	2280836	-	tRNA-Glu	.	.	.	.	.	.	.	.	.	.	.	.	.	.	.
SGR_RS09495	2280875	2280946	-	tRNA-Gln	.	.	.	.	.	.	.	.	.	.	.	.	.	.	.
SGR_RS09500	2281035	2281754	-	HAD family hydrolase	.	12.7362	16.9221	13.3842	0.396416	-0.211413	-0.607829	0.158173	5.06739	24.8734	9.99186	2.22694	0.00524678	-0.950305	0.224271
SGR_RS09505	2281854	2283368	-	glutamate--tRNA ligase	gltS	365.839	260.808	239.347	-0.532222	-0.88168	-0.349458	0.179287	239.387	143.443	207.598	-0.849627	0.286129	1.09428	0.169464
SGR_RS09510	2283361	2284146	-	FAA hydrolase family protein	.	231.301	116.535	60.0782	-0.999122	-2.1965	-1.19737	1.59564e-06	77.7764	42.0435	53.5519	-0.943368	0.22708	0.914523	0.241441
SGR_RS09515	2284240	2284422	-	hypothetical protein	.	476.019	304.696	121.583	-0.679867	-2.23841	-1.55855	2.99849e-07	222.113	114.137	161.644	-0.987162	0.241696	0.76942	0.361411
SGR_RS09520	2285007	2288792	+	HAMP domain-containing protein	.	49.8672	30.7433	28.3822	-0.694626	-1.0283	-0.333673	0.269159	45.3263	41.8412	13.9259	-0.167725	0.79989	-1.21099	0.0674978
SGR_RS09525	2288802	2289215	+	roadblock/LC7 domain-containing protein	.	145.81	79.4153	58.3314	-0.908122	-1.58421	-0.676084	0.0218266	180.632	112.393	97.056	-0.726657	0.282037	0.153577	0.820215
SGR_RS09530	2289351	2289758	+	DUF742 domain-containing protein	.	255.943	164.567	64.3986	-0.684112	-2.27356	-1.58945	1.11547e-07	114.33	93.0386	102.351	-0.344158	0.7092	0.371921	0.686822
SGR_RS09535	2289739	2290320	+	ATP-binding protein	.	155.595	80.3012	43.6463	-0.974613	-2.0785	-1.10389	9.21539e-05	106.15	57.5957	42.6423	-0.937385	0.145182	0.00742513	0.990807
SGR_RS09540	2290682	2293909	+	HAMP domain-containing protein	.	48.5786	29.9921	27.9526	-0.677244	-1.00723	-0.329983	0.257861	42.9461	20.9144	36.0702	-1.16908	0.159492	1.34678	0.105028
SGR_RS09545	2293920	2294333	+	roadblock/LC7 domain-containing protein	.	209.17	204.679	145.475	-0.0899914	-0.826245	-0.736254	0.0139722	327.499	231.202	155.616	-0.569433	0.374753	-0.207999	0.745887
SGR_RS36165	2294423	2295082	+	DUF742 domain-containing protein	.	263.745	228.258	248.142	-0.224544	-0.33952	-0.114977	0.629177	63.429	131.431	52.5032	0.9716	0.217263	-0.80061	0.30892
SGR_RS09555	2295063	2295644	+	ATP-binding protein	.	187.726	131.162	106.344	-0.554998	-1.10758	-0.552584	0.0512281	275.382	267.478	188.367	-0.128449	0.855223	-0.0364591	0.958693
SGR_RS09560	2295727	2295930	-	acyl-CoA carboxylase subunit epsilon	.	294.099	176.519	119.435	-0.69528	-1.51195	-0.816671	0.0153162	140.325	449.772	394.237	1.62618	0.121171	0.416211	0.691069
SGR_RS09565	2296001	2297584	-	acyl-CoA carboxylase subunit beta	.	308.516	364.297	189.714	0.246693	-0.965395	-1.21209	0.000346584	246.517	294.288	287.062	0.128001	0.871369	0.479725	0.543898
SGR_RS09570	2297849	2301718	-	membrane protein	.	10.832	11.8503	21.8453	0.0850761	0.741696	0.65662	0.0245595	3.04354	2.72099	6.08391	-0.198393	0.790591	1.50437	0.0425083
SGR_RS09575	2302079	2303305	+	sugar hydrolase	.	9.73012	15.8198	53.5846	0.659561	2.18635	1.52679	9.85249e-07	6.03895	10.0759	26.0548	0.688225	0.336698	1.8673	0.00807203
SGR_RS09580	2303462	2304139	+	peptidoglycan-binding protein	.	2.16612	38.2887	61.0243	4.14209	4.57288	0.43079	0.177817	0.449015	11.1245	48.717	4.40896	4.33436e-05	2.40837	0.007258
SGR_RS09585	2304215	2304739	-	hypothetical protein	.	106.468	135.791	363.471	0.284233	1.4705	1.18626	7.2121e-05	37.4833	235.543	80.257	2.63316	0.000144096	-1.16462	0.0909539
SGR_RS09590	2305033	2305650	+	polyisoprenoid-binding protein	.	2.19145	4.53735	15.0854	0.965428	2.48056	1.51513	0.0103268	1.58427	2.50404	25.9047	0.595051	0.600346	3.57712	0.000896169
SGR_RS09595	2305748	2306779	-	iron-siderophore ABC transporter substrate-binding protein	.	59.3204	56.7085	102.169	-0.0237799	0.586898	0.610678	0.045392	22.4615	61.3387	116.137	1.37673	0.0709436	1.43954	0.057832
SGR_RS09600	2306858	2307709	-	ABC transporter ATP-binding protein	.	11.5815	5.25417	11.9769	-1.1263	-0.190763	0.935533	0.037875	38.1049	31.1903	5.21594	-0.49379	0.665231	-2.16894	0.0588879
SGR_RS09605	2307729	2308817	-	iron-siderophore uptake system protein	.	2.53548	1.59391	4.8829	-0.640447	0.705849	1.3463	0.0395223	1.45947	0.412116	0.617361	-1.88358	0.104797	1.02767	0.383512
SGR_RS09610	2308814	2309881	-	iron ABC transporter permease	.	6.81621	4.21397	6.96854	-0.655988	-0.175181	0.480807	0.336912	2.08025	2.57882	1.36847	0.286414	0.766097	-0.46125	0.631066
SGR_RS09615	2310137	2310700	+	hypothetical protein	.	11.759	4.03829	9.3938	-1.53526	-0.540867	0.994388	0.0999633	13.4128	10.847	4.46037	-0.360094	0.654523	-0.99038	0.225265
SGR_RS09620	2310888	2311436	+	hypothetical protein	.	24.4107	11.0537	8.04429	-1.18349	-1.83966	-0.656171	0.178752	30.2936	16.0409	8.83988	-0.984911	0.146027	-0.444975	0.515763
SGR_RS09625	2311515	2312129	-	N-acetyltransferase	.	167.587	38.676	21.0029	-2.13305	-3.24722	-1.11417	0.00018498	154.528	19.711	34.7829	-3.11745	0.000881696	1.05771	0.260039
SGR_RS09630	2312222	2312695	+	NUDIX domain-containing protein	.	4.70584	3.19258	6.98353	-0.535609	0.331273	0.866882	0.257421	10.7848	20.2153	2.40716	0.822318	0.339497	-2.80169	0.00173564
SGR_RS09635	2312908	2314431	-	catalase	.	532.084	902.865	1979.28	0.712814	1.61214	0.89933	0.00146089	301.288	425.36	840.541	0.428303	0.491175	1.42395	0.0220491
SGR_RS09640	2314584	2314850	-	GlsB/YeaQ/YmgE family stress response membrane protein	.	257.52	253.837	112.051	-0.104425	-1.53059	-1.42617	6.53864e-05	814.225	684.876	383.623	-0.279913	0.717201	-0.553773	0.473742
SGR_RS09645	2315388	2316371	-	NAD(P)/FAD-dependent oxidoreductase	.	2.69153	4.47917	11.2261	0.672595	1.75671	1.08411	0.0339407	2.2459	1.35318	2.02005	-0.743598	0.440488	0.998443	0.295251
SGR_RS09650	2316630	2316872	-	hypothetical protein	.	20.569	27.2226	24.2591	0.393022	-0.0161066	-0.409128	0.452583	24.4647	26.5172	30.5467	0.106021	0.896966	0.68097	0.401046
SGR_RS09655	2317067	2317939	-	AraC family transcriptional regulator	.	23.1723	24.9743	34.0331	0.0676727	0.282686	0.215013	0.510431	11.6881	16.5393	8.80748	0.472686	0.529792	-0.498965	0.506231
SGR_RS09660	2318033	2318914	-	NAD(P)-dependent oxidoreductase	.	11.3364	21.039	27.9794	0.848635	1.02331	0.174675	0.614912	7.39226	5.76789	4.01097	-0.421241	0.577541	-0.10221	0.892829
SGR_RS09665	2319053	2319640	+	TetR/AcrR family transcriptional regulator	griZ	8.59348	10.3955	9.49309	0.299407	-0.103748	-0.403155	0.463776	13.6819	55.0878	13.9263	1.96245	0.0312432	-1.62707	0.0730139
SGR_RS09670	2319744	2319977	-	hypothetical protein	.	31.4558	202.133	196.689	2.61359	2.32963	-0.283966	0.484741	24.5242	197.426	252.027	3.0188	0.00111776	0.919128	0.314134
SGR_RS09675	2320061	2320600	-	hypothetical protein	.	7.72351	6.21743	6.83652	-0.305067	-0.395333	-0.0902662	0.880259	7.18459	8.65964	2.81685	0.194165	0.818829	-1.33324	0.122775
SGR_RS09680	2320713	2321723	+	YdcF family protein	.	13.4818	14.8638	14.772	0.138831	-0.121311	-0.260143	0.472028	7.90958	7.68268	11.1715	-0.105245	0.90245	0.796164	0.350943
SGR_RS09685	2321842	2324139	+	hypothetical protein	.	72.557	37.88	39.7796	-0.935074	-1.09838	-0.16331	0.551806	54.7292	45.9859	26.5103	-0.337351	0.688821	-0.540287	0.521445
SGR_RS09690	2324181	2325485	-	hypothetical protein	.	21.0324	37.7231	35.9596	0.820584	0.516352	-0.304232	0.268448	32.6473	36.7951	50.4526	0.0110094	0.990323	1.01738	0.261807
SGR_RS09695	2325689	2327068	-	hypothetical protein	.	47.5755	63.3334	103.081	0.434253	0.887433	0.45318	0.102365	38.6476	31.0025	30.9121	-0.457492	0.544447	0.394057	0.601496
SGR_RS36170	2327072	2327266	-	hypothetical protein	.	0	0.339332	3.51571	1.75685	4.68555	2.92869	0.251202	0.195149	0.238795	0	0.236351	0.961768	-1.63758	0.741698
SGR_RS09700	2327423	2328835	-	beta-glucosidase	.	3.6229	8.45987	5.10099	1.1432	0.187881	-0.955315	0.0526404	0.494076	0.886944	0.206917	0.776515	0.537117	-1.69279	0.193519
SGR_RS09705	2328871	2329857	-	ABC transporter ATP-binding protein	.	3.93358	4.88045	5.2288	0.237435	0.12357	-0.113865	0.84072	0.656873	0.971639	0.325622	0.481839	0.700868	-1.00617	0.42891
SGR_RS09710	2329854	2330858	-	ABC transporter permease	.	1.75577	3.07163	4.42367	0.738314	1.06797	0.329652	0.61667	0.454376	2.23281	0.494375	2.18018	0.080395	-1.69269	0.159811
SGR_RS09715	2330921	2331901	-	ABC transporter permease	.	2.39644	2.6834	2.99484	0.148058	0.0544644	-0.0935941	0.889766	0.310328	0.567562	0.149105	0.769453	0.664241	-1.65582	0.368108
SGR_RS09720	2331898	2332992	-	ABC transporter ATP-binding protein	.	1.34122	2.39879	4.90101	0.802466	1.61816	0.815698	0.215427	1.42615	0.734665	0.267164	-0.988022	0.4223	-1.19384	0.368228
SGR_RS09725	2333021	2334700	-	ABC transporter substrate-binding protein	.	3.04321	10.0631	5.93347	1.69416	0.745258	-0.948904	0.0488566	2.71453	4.06779	3.11785	0.554148	0.566351	-0.141846	0.882535
SGR_RS09730	2334789	2335763	-	LacI family transcriptional regulator	.	1.32509	2.37633	4.38904	0.797637	1.51156	0.713924	0.353344	1.72166	1.85644	0.600092	0.0300319	0.976238	-1.3586	0.195778
SGR_RS09735	2336064	2337671	-	citramalate synthase	.	161.4	137.715	157.53	-0.272506	-0.316571	-0.0440649	0.869054	79.9641	50.5121	55.7419	-0.764476	0.300175	0.444306	0.547075
SGR_RS36175	2337692	2337886	+	hypothetical protein	.	0.300136	0	0	-1.03982	-1.14694	-0.107119	0.982899	0	0	0	NA	NA	NA	NA
SGR_RS09740	2337980	2338594	-	TetR family transcriptional regulator	.	1.4337	1.96164	4.15585	0.432329	1.28809	0.855757	0.321178	1.69436	0.781309	0.665789	-1.07543	0.412855	-0.00159917	0.999055
SGR_RS09745	2338591	2339634	-	agmatine deiminase family protein	.	5.68038	6.46123	15.3269	0.178892	1.21394	1.03505	0.0189843	3.05464	3.36214	1.876	0.0786798	0.925766	-0.383747	0.649656
SGR_RS09750	2339812	2340915	-	branched-chain amino acid aminotransferase	.	399.639	363.924	478.087	-0.184195	-0.0231567	0.161038	0.53472	226.119	212.579	173.099	-0.191062	0.778668	0.0467105	0.945215
SGR_RS09755	2341172	2342215	-	3-isopropylmalate dehydrogenase	.	300.935	94.0726	285.965	-1.62442	-0.245747	1.37867	3.09725e-05	59.0916	66.8753	47.1074	0.0420409	0.957334	-0.00597875	0.993927
SGR_RS09760	2342776	2343327	-	GNAT family N-acetyltransferase	.	4.25195	3.26437	14.512	-0.311155	1.56439	1.87555	0.00322941	3.66143	3.39031	4.92589	-0.193291	0.825004	0.962304	0.26007
SGR_RS09765	2343570	2344637	-	S1 family peptidase	sprE	8.57852	21.2926	95.0762	1.32723	3.24005	1.91282	1.32849e-10	1.33332	3.22908	13.1111	1.19235	0.131927	2.47056	0.00077923
SGR_RS09770	2344841	2345551	+	nitroreductase family protein	.	40.027	56.4846	52.4208	0.44173	0.116346	-0.325384	0.343411	37.2875	22.9479	19.0745	-0.864405	0.280886	0.196225	0.80682
SGR_RS09775	2345700	2347331	-	L-glutamate gamma-semialdehyde dehydrogenase	pruA	61.8503	226.459	408.607	1.82078	2.43992	0.619137	0.0291567	159.874	123.946	216.037	-0.438941	0.492033	1.26611	0.0474143
SGR_RS09780	2347411	2348337	-	proline dehydrogenase	.	9.13929	68.9828	48.3416	2.8764	2.10476	-0.771643	0.0305441	68.5779	85.1591	20.086	0.205459	0.794585	-1.63532	0.0386228
SGR_RS09785	2348529	2349677	+	PucR family transcriptional regulator	.	4.34296	2.51891	4.63695	-0.766782	-0.160525	0.606257	0.351958	11.1352	11.1654	2.79965	-0.19693	0.861731	-1.63686	0.150619
[truncated: 5,286 more rows]
